# Supplementary material for: AUY922 induces retinal toxicity through attenuating TRPM1
Source: J Biomed Sci. 2021 Jul 23;28:55. doi: 10.1186/s12929-021-00751-5 (PMC8306347; doi:10.1186/s12929-021-00751-5)
Supplement: Supplementary file 8 — Additional file 8: Table S1. Protein identification in 661 W cells treated with DMSO or AUY922. [file 12929_2021_751_MOESM8_ESM.xlsx]

## Sheet: Description of Column Title
Protein Level			Pepteide Level
Column name	Description		Column name	Description
Accession	Protein accession number in used sequence database		Sequence	Amino acid sequence of identified peptide
Description	Protein name		#PSMs	Total number of spectrum matches for the identified peptide
Coverage	Sequence coverage of identified protein (%)		# Protein Groups	Total number of protein groups for the identified peptide
# Proteins	Total number of proteins in which the peptide is found		Protein Group Accessions	The accession number of proteins for the identified peptide
# Unique Peptides	Number of unique peptides (unshared peptides)		Modifications	Amino acid modifications found in identified peptide
# Peptides	Total number of identified peptides unique to a protein group		Area	Peak area of the identified peptide
# PSMs	Total number of peptide-spectra matches, including redundances		IonScore	Mascot ion score for identified peptide
Area	Displays the average area of the three unique peptides with largest peak area		# Missed Cleavages	Number of missed cleavage site in the identified peptide
Score	Protein score (MudPIT score), sum of the scores of peptides.		Charge	Charge state of the peptide
# AAs	Number of amino acid of identified protein		m/z [Da]	Ratio of peptide mass and peptide charge in MS
MW [kDa]	Molecular weight of identified protein		RT [min]	The retention time of the identified peptide in LC-MS analysis
Relative protein abundance [%]	Estimated protein abundance by spectrum counting1
References: 1. Liu H, Sadygov R and Yates JR 3rd: A model for random sampling and estimation of relative protein abundance in shotgun proteomics. Anal Chem, 2004, 76: 4193-4201.

## Sheet: DMSO-treated
Accession	Description	MW [kDa]	calc. pI	Score	Coverage	# AAs	# Proteins	# Unique Peptides	# Peptides	# PSMs	Area	Relative abundance (%)
P63260	Actin, cytoplasmic 2 OS=Mus musculus OX=10090 GN=Actg1 PE=1 SV=1 - [ACTG_MOUSE]	41.7658	5.47803	4113.7	75.2	375	1	10	22	144	3.282e+09	0.011465
	Sequence	Protein Group Accessions	Area	# PSMs	q-Value	IonScore	m/z [Da]	Charge	RT [min]	Modifications	# Missed Cleavages
	GYSFTTTAER	P63260	2.07348e+09	7	0	72.7	566.767	2	22.4902		0
	QEYDESGPSIVHR	P63260	8.51661e+08	4	0	62.44	758.856	2	20.3376		0
	eEEIAALVIDNGSGMcK	P63260	1.42578e+07	2	0	138.6	933.919	2	60.2968	N-Term(Acetyl); C16(Methylthio)	0
	YPIEHGIVTNWDDMEK	P63260	1.24892e+07	1	0	26.61	649.639	3	36.8652		0
	VAPEEHPVLLTEAPLNPK	P63260	4.36766e+09	3	0	73.19	977.536	2	32.0897		0
	mEEEIAALVIDNGSGMcK	P63260	1.05545e+06	1	0	37.77	999.439	2	64.2532	N-Term(Acetyl); C17(Methylthio)	0
	DLYANTVLSGGTTMYPGIADR	P63260	2.89149e+08	11	0	86.83	1108.04	2	42.4762		0
	KDLYANTVLSGGTTMYPGIADR	P63260	4.04484e+08	4	0	45.14	781.727	3	37.8871		1
	LcYVALDFEQEMATAASSSSLEK	P63260	4.62371e+08	34	0	143.98	1270.07	2	59.3385	C2(Methylthio)	0
	cPEALFQPSFLGMEScGIHETTFNSIMK	P63260	7.98192e+07	3	0	43.76	1070.47	3	59.379	C1(Methylthio); C16(Methylthio)	0
	cDVDIRK	P63260;Q8BFZ3	5.36266e+07	2	0	23.95	447.713	2	20.0226	C1(Methylthio)	1
	AGFAGDDAPR	P68033;P63260	3.07137e+09	4	0	75.25	488.728	2	19.0445		0
	EITALAPSTMK	P68033;P63260	2.40696e+09	8	0	47.95	581.312	2	25.2474		0
	EITALAPSTmK	P68033;P63260	2.68289e+07	2	0	30.96	589.31	2	21.6826	M10(Oxidation)	0
	DSYVGDEAQSK	P68033;P63260	7.96688e+08	4	0	70.37	599.765	2	17.9536		0
	AVFPSIVGRPR	P68033;P63260	3.42001e+08	2	0	34.78	599.856	2	28.512		0
	DSYVGDEAQSKR	P68033;P63260	1.31784e+07	3	0	69.48	677.815	2	17.4924		1
	IWHHTFYNELR	P68033;P63260	3.51526e+08	4	0	56.38	505.921	3	25.9929		0
	TTGIVMDSGDGVTHTVPIYEGYALPHAILR	P63260;Q8BFZ3	1.16986e+09	10	0	52.72	1061.88	3	45.3915		0
	TTGIVmDSGDGVTHTVPIYEGYALPHAILR	P63260;Q8BFZ3	1.86153e+07	4	0	29.67	800.656	4	45.5324	M6(Oxidation)	0
	IIAPPERK	P68033;P63260;Q8BFZ3	4.26365e+07	2	0.001	21.04	462.287	2	17.8024		1
	DLTDYLMK	P68033;P63260;Q8BFZ3	2.10065e+09	6	0	44	499.748	2	38.0894		0
	DLTDYLmK	P68033;P63260;Q8BFZ3	2.56272e+07	4	0	27.8	507.743	2	31.1714	M7(Oxidation)	0
	HQGVMVGMGQK	P68033;P63260;Q8BFZ3	1.86008e+09	6	0	60.69	586.289	2	19.3363		0
	HQGVmVGMGQK	P68033;P63260;Q8BFZ3	9.44044e+06	2	0	33.83	594.289	2	17.9789	M5(Oxidation)	0
	SYELPDGQVITIGNER	P68033;P63260;Q8BFZ3	1.59948e+09	11	0	104.69	895.951	2	40.4654		0
Q8BFZ3	Beta-actin-like protein 2 OS=Mus musculus OX=10090 GN=Actbl2 PE=1 SV=1 - [ACTBL_MOUSE]	41.977	5.49072	956.777	29.26	376	1	2	8	52	2.77613e+09	0.00414013
	Sequence	Protein Group Accessions	Area	# PSMs	q-Value	IonScore	m/z [Da]	Charge	RT [min]	Modifications	# Missed Cleavages
	GIHETTFNSIMK	Q8BFZ3	3.75797e+06	1	0.001	14.15	689.347	2	27.778		0
	VAPDEHPILLTEAPLNPK	Q8BFZ3	4.36766e+09	4	0	34.45	652.026	3	31.9309		0
	cDVDIRK	P63260;Q8BFZ3	5.36266e+07	2	0	23.95	447.713	2	20.0226	C1(Methylthio)	1
	TTGIVMDSGDGVTHTVPIYEGYALPHAILR	P63260;Q8BFZ3	1.16986e+09	10	0	52.72	1061.88	3	45.3915		0
	TTGIVmDSGDGVTHTVPIYEGYALPHAILR	P63260;Q8BFZ3	1.86153e+07	4	0	29.67	800.656	4	45.5324	M6(Oxidation)	0
	IIAPPERK	P68033;P63260;Q8BFZ3	4.26365e+07	2	0.001	21.04	462.287	2	17.8024		1
	DLTDYLMK	P68033;P63260;Q8BFZ3	2.10065e+09	6	0	44	499.748	2	38.0894		0
	DLTDYLmK	P68033;P63260;Q8BFZ3	2.56272e+07	4	0	27.8	507.743	2	31.1714	M7(Oxidation)	0
	HQGVMVGMGQK	P68033;P63260;Q8BFZ3	1.86008e+09	6	0	60.69	586.289	2	19.3363		0
	HQGVmVGMGQK	P68033;P63260;Q8BFZ3	9.44044e+06	2	0	33.83	594.289	2	17.9789	M5(Oxidation)	0
	SYELPDGQVITIGNER	P68033;P63260;Q8BFZ3	1.59948e+09	11	0	104.69	895.951	2	40.4654		0
P68033	Actin, alpha cardiac muscle 1 OS=Mus musculus OX=10090 GN=Actc1 PE=1 SV=1 - [ACTC_MOUSE]	41.9919	5.38916	2362.37	68.44	377	1	9	19	95	2.57464e+09	0.00756369
	Sequence	Protein Group Accessions	Area	# PSMs	q-Value	IonScore	m/z [Da]	Charge	RT [min]	Modifications	# Missed Cleavages
	GYSFVTTAER	P68033	3.07427e+08	2	0	63.12	565.778	2	25.4823		0
	QEYDEAGPSIVHR	P68033	1.23289e+08	3	0	50.73	500.907	3	20.9503		0
	VAPEEHPTLLTEAPLNPK	P68033	7.50972e+08	4	0	65.53	978.525	2	31.2843		0
	YPIEHGIITNWDDMEK	P68033	2245591362	8	0	43.35	980.96	2	37.3996		0
	YPIEHGIITNWDDmEK	P68033	2.13608e+07	4	0	26.06	659.64	3	31.8011	M14(Oxidation)	0
	DLYANNVLSGGTTMYPGIADR	P68033	2.92417e+07	4	0	72.3	1114.54	2	42.1738		0
	KDLYANNVLSGGTTMYPGIADR	P68033	4.14465e+07	2	0	35.14	786.059	3	36.8002		1
	LcYVALDFENEMATAASSSSLEK	P68033	6.41338e+07	4	0	133.15	1263.07	2	58.2846	C2(Methylthio)	0
	cPETLFQPSFIGMESAGIHETTYNSIMK	P68033	8.23107e+07	3	0	40.59	1059.82	3	54.1263	C1(Methylthio)	0
	TTGIVLDSGDGVTHNVPIYEGYALPHAIMR	P68033	1.09839e+08	3	0	46.38	1066.21	3	44.7822		0
	AGFAGDDAPR	P68033;P63260	3.07137e+09	4	0	75.25	488.728	2	19.0445		0
	EITALAPSTMK	P68033;P63260	2.40696e+09	8	0	47.95	581.312	2	25.2474		0
	EITALAPSTmK	P68033;P63260	2.68289e+07	2	0	30.96	589.31	2	21.6826	M10(Oxidation)	0
	DSYVGDEAQSK	P68033;P63260	7.96688e+08	4	0	70.37	599.765	2	17.9536		0
	AVFPSIVGRPR	P68033;P63260	3.42001e+08	2	0	34.78	599.856	2	28.512		0
	DSYVGDEAQSKR	P68033;P63260	1.31784e+07	3	0	69.48	677.815	2	17.4924		1
	IWHHTFYNELR	P68033;P63260	3.51526e+08	4	0	56.38	505.921	3	25.9929		0
	IIAPPERK	P68033;P63260;Q8BFZ3	4.26365e+07	2	0.001	21.04	462.287	2	17.8024		1
	DLTDYLMK	P68033;P63260;Q8BFZ3	2.10065e+09	6	0	44	499.748	2	38.0894		0
	DLTDYLmK	P68033;P63260;Q8BFZ3	2.56272e+07	4	0	27.8	507.743	2	31.1714	M7(Oxidation)	0
	HQGVMVGMGQK	P68033;P63260;Q8BFZ3	1.86008e+09	6	0	60.69	586.289	2	19.3363		0
	HQGVmVGMGQK	P68033;P63260;Q8BFZ3	9.44044e+06	2	0	33.83	594.289	2	17.9789	M5(Oxidation)	0
	SYELPDGQVITIGNER	P68033;P63260;Q8BFZ3	1.59948e+09	11	0	104.69	895.951	2	40.4654		0
Q64523	Histone H2A type 2-C OS=Mus musculus OX=10090 GN=Hist2h2ac PE=1 SV=3 - [H2A2C_MOUSE]	13.9798	10.9019	799.077	49.61	129	2	2	4	29	1.7595e+09	0.00230892
	Sequence	Protein Group Accessions	Area	# PSMs	q-Value	IonScore	m/z [Da]	Charge	RT [min]	Modifications	# Missed Cleavages
	VTIAQGGVLPNIQAVLLPK	Q64523	1.0373e+09	13	0	85.06	966.089	2	54.8651		0
	VGAGAPVYMAAVLEYLTAEILELAGNAAR	Q64523	2.54496e+07	5	0	67.67	978.521	3	68.6114		0
	VGAGAPVYmAAVLEYLTAEILELAGNAAR	Q64523	695853	3	0	65.32	983.853	3	67.9105	M9(Oxidation)	0
	HLQLAIR	Q64523;P0C0S6	2.26212e+09	3	0	40.57	425.766	2	22.6992		0
	AGLQFPVGR	Q64523;P0C0S6	1.97909e+09	5	0	64.32	472.769	2	30.4392		0
P62806	Histone H4 OS=Mus musculus OX=10090 GN=H4c1 PE=1 SV=2 - [H4_MOUSE]	11.3604	11.356	1226.32	53.4	103	1	8	8	43	1.72802e+09	0.00342357
	Sequence	Protein Group Accessions	Area	# PSMs	q-Value	IonScore	m/z [Da]	Charge	RT [min]	Modifications	# Missed Cleavages
	VFLENVIR	P62806	1682775709	3	0	53.64	495.293	2	36.8954		0
	DAVTYTEHAK	P62806	437165822	4	0	49.55	567.775	2	17.9593		0
	ISGLIYEETR	P62806	1.01758e+09	5	0	61.67	590.814	2	27.8469		0
	TVTAMDVVYALK	P62806	1.03791e+09	8	0	81.53	655.856	2	46.0841		0
	DNIQGITKPAIR	P62806	2.46337e+09	8	0	58.94	663.38	2	22.2497		0
	TVTAmDVVYALK	P62806	1.21541e+07	4	0	60.36	663.85	2	46.2063	M5(Oxidation)	0
	RISGLIYEETR	P62806	24462519	3	0	26.07	668.865	2	25.4444		1
	KTVTAMDVVYALK	P62806	2.75603e+08	4	0	121.91	719.903	2	40.6597		1
	TVTAMDVVYALKR	P62806	2.98223e+07	4	0	52.74	733.908	2	41.9303		1
P0C0S6	Histone H2A.Z OS=Mus musculus OX=10090 GN=H2az1 PE=1 SV=2 - [H2AZ_MOUSE]	13.5446	10.5796	397.852	53.91	128	2	3	5	15	1.44327e+09	0.00119427
	Sequence	Protein Group Accessions	Area	# PSMs	q-Value	IonScore	m/z [Da]	Charge	RT [min]	Modifications	# Missed Cleavages
	GDEELDSLIK	P0C0S6	8.85822e+07	2	0	51.67	559.783	2	33.1551		0
	ATIAGGGVIPHIHK	P0C0S6	8.79316e+07	4	0	58.11	685.899	2	23.5834		0
	VGATAAVYSAAILEYLTAEVLELAGNASK	P0C0S6	8.1867e+06	1	0	81.66	965.849	3	68.4858		0
	HLQLAIR	Q64523;P0C0S6	2.26212e+09	3	0	40.57	425.766	2	22.6992		0
	AGLQFPVGR	Q64523;P0C0S6	1.97909e+09	5	0	64.32	472.769	2	30.4392		0
P10853	Histone H2B type 1-F/J/L OS=Mus musculus OX=10090 GN=H2bc7 PE=1 SV=2 - [H2B1F_MOUSE]	13.9276	10.3159	725.48	35.71	126	8	5	5	26	1.13514e+09	0.00207006
	Sequence	Protein Group Accessions	Area	# PSMs	q-Value	IonScore	m/z [Da]	Charge	RT [min]	Modifications	# Missed Cleavages
	LLLPGELAK	P10853	1.98447e+09	5	0	22.06	477.305	2	34.0377		0
	ESYSVYVYK	P10853	8.32903e+08	4	0	29.48	569.277	2	25.8326		0
	QVHPDTGISSK	P10853	2.14502e+07	2	0	27.38	584.802	2	17.1608		0
	KESYSVYVYK	P10853	3.1879e+08	4	0	59.93	633.324	2	22.5929		1
	AMGIMNSFVNDIFER	P10853	5.88055e+08	5	0	93.61	872.414	2	58.9773		0
	AmGIMNSFVNDIFER	P10853	1.18152e+07	6	0	93.96	880.409	2	59.1117	M2(Oxidation)	0
P10126	Elongation factor 1-alpha 1 OS=Mus musculus OX=10090 GN=Eef1a1 PE=1 SV=3 - [EF1A1_MOUSE]	50.0821	9.01221	1533.35	47.62	462	1	16	16	67	1.08892e+09	0.00533439
	Sequence	Protein Group Accessions	Area	# PSMs	q-Value	IonScore	m/z [Da]	Charge	RT [min]	Modifications	# Missed Cleavages
	EVSTYIK	P10126	622195444	2	0.002	22.99	420.229	2	20.2226		0
	QLIVGVNK	P10126	3.71195e+08	2	0	27.43	435.774	2	22.3904		0
	QTVAVGVIK	P10126	605802131	2	0	42.81	457.786	2	22.5408		0
	RYEEIVK	P10126	3.03702e+08	2	0	34.3	468.761	2	18.4559		1
	LPLQDVYK	P10126	1.14561e+09	5	0	43.62	488.278	2	28.0484		0
	IGGIGTVPVGR	P10126	1.46133e+09	3	0	75.47	513.308	2	24.8936		0
	STTTGHLIYK	P10126	6.59835e+08	2	0	40.03	560.804	2	19.1916		0
	MDSTEPPYSQK	P10126	3.01508e+08	2	0	47.38	641.785	2	18.6532		0
	EHALLAYTLGVK	P10126	2.1194e+08	4	0	53.1	657.875	2	34.8175		0
	YYVTIIDAPGHR	P10126	5.13296e+08	4	0	60.7	468.914	3	29.2758		0
	THINIVVIGHVDSGK	P10126	7.12883e+07	4	0	58.07	530.298	3	26.9422		0
	VETGVLKPGMVVTFAPVNVTTEVK	P10126	2.96853e+08	4	0	59.51	1258.2	2	44.9906		0
	NMITGTSQADcAVLIVAAGVGEFEAGISK	P10126	3.8137e+07	10	0	103.01	966.806	3	66.0753	C11(Methylthio)	0
	NmITGTSQADcAVLIVAAGVGEFEAGISK	P10126	929805	1	0	51.05	972.14	3	66.1933	M2(Oxidation); C11(Methylthio)	0
	DGSASGTTLLEALDcILPPTRPTDKPLR	P10126	1.05803e+08	4	0	56.65	995.179	3	59.363	C15(Methylthio)	0
	SGDAAIVDMVPGKPMcVESFSDYPPLGR	P10126	1.39526e+08	8	0	44.8	995.46	3	51.7486	C16(Methylthio)	0
	SGDAAIVDMVPGKPmcVESFSDYPPLGR	P10126	6.20643e+06	2	0	40.72	1000.79	3	52.2906	M15(Oxidation); C16(Methylthio)	0
	KDGSASGTTLLEALDcILPPTRPTDKPLR	P10126	2.5116e+08	6	0	45.65	778.66	4	56.2533	C16(Methylthio)	1
Q9ERK4	Exportin-2 OS=Mus musculus OX=10090 GN=Cse1l PE=1 SV=1 - [XPO2_MOUSE]	110.384	5.77002	196.449	11.12	971	1	7	7	10	6.65427e+08	0.000796178
	Sequence	Protein Group Accessions	Area	# PSMs	q-Value	IonScore	m/z [Da]	Charge	RT [min]	Modifications	# Missed Cleavages
	IIIPEIQK	Q9ERK4	1.98447e+09	3	0.001	35.94	477.305	2	34.0862		0
	MFGMVLEK	Q9ERK4	7.61252e+06	1	0	11.35	477.743	2	36.9555		0
	LVLDAFALPLTNLFK	Q9ERK4	770843	1	0	11.55	837.996	2	64.9506		0
	LLTEcPPMMDTEYTK	Q9ERK4	4.20204e+06	2	0	35.49	909.396	2	43.8174	C5(Methylthio)	0
	mELSDANLQTLTEYLK	Q9ERK4	2.85112e+06	1	0	50.66	955.975	2	60.3123	N-Term(Acetyl)	0
	FLESVEGNQNYPLLLLTLLEK	Q9ERK4	750300	1	0	53.51	811.783	3	64.5437		0
	HGITQANELVNLTEFFVNHILPDLK	Q9ERK4	1.17764e+06	1	0	58.22	954.846	3	66.1393		0
P84228	Histone H3.2 OS=Mus musculus OX=10090 GN=Hist1h3b PE=1 SV=2 - [H32_MOUSE]	15.3785	11.2681	632.837	35.29	136	1	3	3	22	5.9866e+08	0.00175159
	Sequence	Protein Group Accessions	Area	# PSMs	q-Value	IonScore	m/z [Da]	Charge	RT [min]	Modifications	# Missed Cleavages
	EIAQDFK	P84228	6.96149e+08	3	0	36.83	425.719	2	20.5688		0
	YRPGTVALR	P84228	1.021e+09	2	0	22.78	516.801	2	19.7795		0
	FQSSAVMALQEASEAYLVGLFEDTNLcAIHAK	P84228	7.88268e+07	14	0	91.93	1168.23	3	66.4197	C27(Methylthio)	0
	FQSSAVmALQEASEAYLVGLFEDTNLcAIHAK	P84228	2.92264e+06	3	0	94.73	1173.56	3	66.1877	M7(Oxidation); C27(Methylthio)	0
P16858	Glyceraldehyde-3-phosphate dehydrogenase OS=Mus musculus OX=10090 GN=Gapdh PE=1 SV=2 - [G3P_MOUSE]	35.7872	8.25049	1698.15	52.85	333	1	13	13	57	4.48973e+08	0.00453822
	Sequence	Protein Group Accessions	Area	# PSMs	q-Value	IonScore	m/z [Da]	Charge	RT [min]	Modifications	# Missed Cleavages
	VVDLMAYMASK	P16858	1.47591e+08	2	0	85.33	614.309	2	43.8944		0
	VVDLmAYMASK	P16858	2.58743e+06	1	0	38.12	622.306	2	44.0422	M5(Oxidation)	0
	LEKPAKYDDIK	P16858	1.7855e+07	1	0	26.3	440.578	3	18.3175		1
	VVDLMAYMASKE	P16858	2.25203e+08	5	0	77.26	678.831	2	45.1524		1
	GAAQNIIPASTGAAK	P16858	584841890	4	0	64.56	685.378	2	22.1218		0
	VVDLmAYMASKE	P16858	3.96629e+06	2	0	55.2	686.826	2	45.2906	M5(Oxidation)	1
	LEKPAKYDDIKK	P16858	7.78016e+06	2	0	23.13	483.276	3	17.3255		2
	VPTPNVSVVDLTcR	P16858	2.62619e+08	4	0	85.25	773.389	2	42.61	C13(Methylthio)	0
	LVINGKPITIFQER	P16858	0	2	0	35.95	543.322	3	38.9968		0
	LISWYDNEYGYSNR	P16858	1.91821e+08	3	0	69.9	890.403	2	36.6429		0
	VIISAPSADAPMFVMGVNHEK	P16858	4.99457e+08	2	0	21.2	738.376	3	41.8495		0
	WGEAGAEYVVESTGVFTTMEK	P16858	1.62079e+08	14	0	119.17	1146.03	2	51.0762		0
	WGEAGAEYVVESTGVFTTmEK	P16858	2.05877e+06	1	0	23.37	769.687	3	45.8434	M19(Oxidation)	0
	RVIISAPSADAPMFVMGVNHEK	P16858	8.7956e+07	4	0	79.29	790.409	3	38.5122		1
	VIHDNFGIVEGLMTTVHAITATQK	P16858	1.84195e+08	6	0	85.26	865.792	3	59.4369		0
	VIHDNFGIVEGLmTTVHAITATQK	P16858	0	2	0	19.42	653.59	4	59.5303	M13(Oxidation)	0
	VEIVAINDPFIDLNYMVYMFQYDSTHGK	P16858	2.53395e+06	2	0	19.53	1108.2	3	65.6632		0
P14069	Protein S100-A6 OS=Mus musculus OX=10090 GN=S100a6 PE=1 SV=3 - [S10A6_MOUSE]	10.0443	5.47803	276.157	66.29	89	1	6	6	11	4.37277e+08	0.000875796
	Sequence	Protein Group Accessions	Area	# PSMs	q-Value	IonScore	m/z [Da]	Charge	RT [min]	Modifications	# Missed Cleavages
	LMDDLDR	P14069	5.37415e+08	2	0	38.11	439.208	2	22.1488		0
	LQDAEIAR	P14069	7.60623e+08	2	0	61.13	458.248	2	18.9969		0
	LMDDLDRNK	P14069	1.37936e+07	1	0.001	17.13	560.277	2	19.8047		1
	acPLDQAIGLLVAIFHK	P14069	6.57913e+06	2	0	73.72	949.008	2	68.699	N-Term(Acetyl); C2(Methylthio)	0
	DQEVNFQEYVAFLGALALIYNEALK	P14069	4.86195e+06	2	0	51.12	953.492	3	67.103		0
	NKDQEVNFQEYVAFLGALALIYNEALK	P14069	5.58182e+06	2	0	19.52	1034.2	3	65.9333		1
P11499	Heat shock protein HSP 90-beta OS=Mus musculus OX=10090 GN=Hsp90ab1 PE=1 SV=3 - [HS90B_MOUSE]	83.2291	5.03369	2106.53	51.52	724	1	22	33	85	3.56296e+08	0.00676752
	Sequence	Protein Group Accessions	Area	# PSMs	q-Value	IonScore	m/z [Da]	Charge	RT [min]	Modifications	# Missed Cleavages
	RLSELLR	P11499	4.52634e+07	1	0	23.8	443.776	2	22.8638		1
	AKFENLcK	P11499	4.90442e+07	2	0	22.33	499.743	2	26.2357	C7(Methylthio)	1
	APFDLFENK	P11499	2.21331e+07	2	0	40.17	540.771	2	40.4734		0
	LGIHEDSTNR	P11499	34722114	2	0	33.47	571.283	2	17.849		0
	IDIIPNPQER	P11499	0	2	0	28.98	597.828	2	29.196		0
	RAPFDLFENK	P11499	7.25135e+07	4	0	41.5	618.822	2	36.5611		1
	DNSTMGYMMAK	P11499	8.77059e+07	2	0	60.21	624.756	2	25.8365		0
	EQVANSAFVER	P11499	1.42252e+08	2	0	52.59	625.312	2	21.6182		0
	LGIHEDSTNRR	P11499	1.72265e+07	2	0	24.94	433.225	3	17.1568		1
	SLTNDWEDHLAVK	P11499	1.67968e+08	4	0	76.17	764.376	2	33.3675		0
	HLEINPDHPIVETLR	P11499	1.89812e+08	3	0	46.03	594.988	3	30.0318		0
	HSQFIGYPITLYLEK	P11499	4.97348e+07	6	0	70.45	904.984	2	48.4447		0
	NPDDITQEEYGEFYK	P11499	1.47423e+08	2	0	83.21	924.403	2	32.5371		0
	KHLEINPDHPIVETLR	P11499	1.48518e+08	4	0	36.5	637.686	3	25.9565		1
	cLELFSELAEDKENYK	P11499	1.05281e+07	3	0	75.83	988.953	2	48.8648	C1(Methylthio)	1
	cLELFSELAEDKENYKK	P11499	2.63582e+07	4	0	26.42	702.336	3	44.2538	C1(Methylthio)	2
	YHTSQSGDEMTSLSEYVSR	P11499	1.62342e+08	2	0	51	726.32	3	32.6416		0
	VFIMDScDELIPEYLNFIR	P11499	2.93079e+07	4	0	44.56	1182.06	2	65.4409	C7(Methylthio)	0
	GFEVVYMTEPIDEYcVQQLK	P11499	7.31479e+07	4	0	75.2	1219.06	2	58.9376	C15(Methylthio)	0
	RVFIMDScDELIPEYLNFIR	P11499	2.70084e+06	1	0	31.3	840.409	3	63.6912	C8(Methylthio)	1
	DLVVLLFETALLSSGFSLEDPQTHSNR	P11499	5.08925e+06	4	0	97.79	996.85	3	66.7791		0
	PEEVHHGEEEVETFAFQAEIAQLMSLIINTFYSNK	P11499	1.48689e+06	1	0	59.92	1013.49	4	67.9995		0
	YESLTDPSK	P07901;P11499	3.15595e+08	2	0	47.21	520.251	2	19.7317		0
	YIDQEELNK	P07901;P11499	3.90535e+08	2	0	60.04	576.283	2	20.219		0
	ADLINNLGTIAK	P07901;P11499	2.47734e+08	2	0	76.36	621.855	2	36.3289		0
	ELISNASDALDK	P08113;P11499	3.62759e+08	2	0	89.6	638.325	2	26.1321		0
	EDQTEYLEER	P07901;P11499	1.50575e+08	2	0	59.48	656.289	2	21.4889		0
	HFSVEGQLEFR	P07901;P11499	1.27992e+07	4	0	34.36	450.226	3	32.0456		0
	YESLTDPSKLDSGK	P07901;P11499	2.59493e+07	2	0	65.67	770.381	2	22.7245		1
	EGLELPEDEEEKK	P07901;P11499	5.41278e+07	3	0	35.25	772.87	2	23.7144		1
	EGLELPEDEEEKKK	P07901;P11499	7.2508e+07	1	0	23.59	558.281	3	21.6271		2
	VILHLKEDQTEYLEER	P07901;P11499	1.89699e+07	2	0	49.15	672.353	3	28.4273		1
	HNDDEQYAWESSAGGSFTVR	P07901;P11499	3.18927e+07	2	0	47.1	752.658	3	33.0604		0
P68372	Tubulin beta-4B chain OS=Mus musculus OX=10090 GN=Tubb4b PE=1 SV=1 - [TBB4B_MOUSE]	49.799	4.89404	1698.27	51.69	445	1	2	19	67	3.56181e+08	0.00533439
	Sequence	Protein Group Accessions	Area	# PSMs	q-Value	IonScore	m/z [Da]	Charge	RT [min]	Modifications	# Missed Cleavages
	INVYYNEATGGK	P68372	2.8377e+07	2	0	58.43	664.829	2	23.3685		0
	AVLVDLEPGTMDSVR	P68372	3.93491e+07	2	0	48.01	801.414	2	38.989		0
	YLTVAAVFR	P68372;P99024	1.11214e+08	2	0	53.48	520.3	2	41.9056		0
	IMNTFSVVPSPK	P68372;P99024	2.83093e+08	4	0	78.14	660.355	2	33.1631		0
	ALTVPELTQQMFDAK	P68372;Q922F4	5.40387e+07	6	0	68.84	846.438	2	50.283		0
	TAVcDIPPR	Q7TMM9;P68372;P99024	79558329	7	0	44.89	509.246	2	25.9451	C4(Methylthio)	0
	ISEQFTAMFR	Q7TMM9;P68372;P99024	2.03741e+08	2	0	80.48	615.303	2	40.5694		0
	RISEQFTAMFR	Q7TMM9;P68372;P99024	4.06918e+06	1	0	13.42	462.572	3	36.6201		1
	EVDEQMLNVQNK	Q7TMM9;P68372;P99024	1.92062e+08	2	0	71.24	723.849	2	24.3036		0
	LHFFMPGFAPLTSR	Q7TMM9;P68372;P99024	1.4014e+08	5	0	52.1	810.921	2	51.1325		0
	LHFFmPGFAPLTSR	Q7TMM9;P68372;P99024	3.77898e+06	2	0	24.21	546.279	3	51.1682	M5(Oxidation)	0
	LTTPTYGDLNHLVSATMSGVTTcLR	Q7TMM9;P68372;P99024	1.53993e+08	5	0	62.88	1349.15	2	61.9937	C23(Methylthio)	0
	SGPFGQIFRPDNFVFGQSGAGNNWAK	Q7TMM9;P68372;P99024	3.9914e+07	2	0	68.62	933.453	3	52.2723		0
	NMMAAcDPR	Q7TMM9;P68372;P99024;Q922F4	2.1557e+08	3	0	36.06	527.7	2	30.087	C6(Methylthio)	0
	IREEYPDR	Q7TMM9;P68372;P99024;Q922F4	6.77817e+07	2	0	31.62	539.27	2	17.5001		1
	FPGQLNADLR	Q7TMM9;P68372;P99024;Q922F4	8.8259e+07	7	0	49.38	565.801	2	29.4321		0
	LAVNMVPFPR	Q7TMM9;P68372;P99024;Q922F4	278439587	2	0	52.32	572.32	2	39.8296		0
	KLAVNMVPFPR	Q7TMM9;P68372;P99024;Q922F4	6.87034e+07	3	0	43.32	636.369	2	35.0338		1
	NSSYFVEWIPNNVK	Q7TMM9;P68372;P99024;Q922F4	9.82511e+07	4	0	65.47	848.92	2	46.3868		0
	GHYTEGAELVDSVLDVVR	Q7TMM9;P68372;P99024;Q922F4	5.07011e+08	4	0	96.36	979.995	2	54.4201		0
P99024	Tubulin beta-5 chain OS=Mus musculus OX=10090 GN=Tubb5 PE=1 SV=1 - [TBB5_MOUSE]	49.639	4.89404	2277	65.54	444	1	4	22	79	3.56181e+08	0.00628981
	Sequence	Protein Group Accessions	Area	# PSMs	q-Value	IonScore	m/z [Da]	Charge	RT [min]	Modifications	# Missed Cleavages
	ISVYYNEATGGK	P99024	1.93688e+08	2	0	78.98	651.323	2	23.2179		0
	ALTVPELTQQVFDAK	P99024	1.47704e+08	8	0	73.39	830.451	2	49.0511		0
	MAVTFIGNSTAIQELFK	P99024	1.06481e+08	4	0	110.44	935.492	2	57.2137		0
	FWEVISDEHGIDPTGTYHGDSDLQLDR	P99024	1.21933e+07	3	0	69.35	1034.81	3	41.8765		0
	YLTVAAVFR	P68372;P99024	1.11214e+08	2	0	53.48	520.3	2	41.9056		0
	IMNTFSVVPSPK	P68372;P99024	2.83093e+08	4	0	78.14	660.355	2	33.1631		0
	AILVDLEPGTMDSVR	Q7TMM9;P99024	1.90509e+08	2	0	69.79	808.422	2	41.4381		0
	EIVHIQAGQcGNQIGAK	Q7TMM9;P99024;P68372	1.00863e+08	3	0	62.06	604.635	3	27.8057	C10(Methylthio)	0
	TAVcDIPPR	Q7TMM9;P68372;P99024	79558329	7	0	44.89	509.246	2	25.9451	C4(Methylthio)	0
	ISEQFTAMFR	Q7TMM9;P68372;P99024	2.03741e+08	2	0	80.48	615.303	2	40.5694		0
	RISEQFTAMFR	Q7TMM9;P68372;P99024	4.06918e+06	1	0	13.42	462.572	3	36.6201		1
	EVDEQMLNVQNK	Q7TMM9;P68372;P99024	1.92062e+08	2	0	71.24	723.849	2	24.3036		0
	LHFFMPGFAPLTSR	Q7TMM9;P68372;P99024	1.4014e+08	5	0	52.1	810.921	2	51.1325		0
	LHFFmPGFAPLTSR	Q7TMM9;P68372;P99024	3.77898e+06	2	0	24.21	546.279	3	51.1682	M5(Oxidation)	0
	LTTPTYGDLNHLVSATMSGVTTcLR	Q7TMM9;P68372;P99024	1.53993e+08	5	0	62.88	1349.15	2	61.9937	C23(Methylthio)	0
	SGPFGQIFRPDNFVFGQSGAGNNWAK	Q7TMM9;P68372;P99024	3.9914e+07	2	0	68.62	933.453	3	52.2723		0
	NMMAAcDPR	Q7TMM9;P68372;P99024;Q922F4	2.1557e+08	3	0	36.06	527.7	2	30.087	C6(Methylthio)	0
	IREEYPDR	Q7TMM9;P68372;P99024;Q922F4	6.77817e+07	2	0	31.62	539.27	2	17.5001		1
	FPGQLNADLR	Q7TMM9;P68372;P99024;Q922F4	8.8259e+07	7	0	49.38	565.801	2	29.4321		0
	LAVNMVPFPR	Q7TMM9;P68372;P99024;Q922F4	278439587	2	0	52.32	572.32	2	39.8296		0
	KLAVNMVPFPR	Q7TMM9;P68372;P99024;Q922F4	6.87034e+07	3	0	43.32	636.369	2	35.0338		1
	NSSYFVEWIPNNVK	Q7TMM9;P68372;P99024;Q922F4	9.82511e+07	4	0	65.47	848.92	2	46.3868		0
	GHYTEGAELVDSVLDVVR	Q7TMM9;P68372;P99024;Q922F4	5.07011e+08	4	0	96.36	979.995	2	54.4201		0
P07901	Heat shock protein HSP 90-alpha OS=Mus musculus OX=10090 GN=Hsp90aa1 PE=1 SV=4 - [HS90A_MOUSE]	84.7348	5.0083	2027.8	49.39	733	1	22	33	73	3.55856e+08	0.0058121
	Sequence	Protein Group Accessions	Area	# PSMs	q-Value	IonScore	m/z [Da]	Charge	RT [min]	Modifications	# Missed Cleavages
	KLSELLR	P07901	1.00582e+07	1	0.003	25.02	429.774	2	22.7143		1
	FYEQFSK	P07901	1.03674e+08	2	0	47.23	474.727	2	22.7045		0
	IMKDILEK	P07901	6674707	1	0.001	19.87	495.288	2	22.7304		1
	APFDLFENR	P07901	1.38369e+07	2	0	53.47	554.774	2	41.2676		0
	ELHINLIPSK	P07901	2.02401e+07	2	0	44.27	582.343	2	32.4102		0
	LGIHEDSQNR	P07901	5.92364e+06	1	0.004	14.26	584.789	2	17.6524		0
	DNSTMGYMAAK	P07901	3.88242e+07	2	0	52.64	594.754	2	21.4381		0
	HIYFITGETK	P07901	1.01575e+08	2	0	53.65	604.819	2	26.035		0
	DQVANSAFVER	P07901	5.45676e+07	2	0	58.47	618.305	2	21.9088		0
	RAPFDLFENR	P07901	2.12486e+07	4	0	46.68	632.825	2	37.5498		1
	ELISNSSDALDK	P07901	6.63059e+07	2	0	59.46	646.323	2	23.1172		0
	TLTIVDTGIGMTK	P07901;P11499	3.61437e+08	4	0	87.33	675.371	2	36.0706		0
	SLTNDWEEHLAVK	P07901	5.43592e+07	4	0	76.33	771.384	2	34.2573		0
	YYTSASGDEMVSLK	P07901	3.13845e+07	2	0	79.35	775.857	2	27.9294		0
	HSQFIGYPITLFVEK	P07901	2.43276e+07	3	0	46.75	593.654	3	50.6758		0
	HLEINPDHSIIETLR	P07901	4.20741e+07	2	0	44.43	596.32	3	34.0687		0
	NPDDITNEEYGEFYK	P07901	4.66913e+07	2	0	81.94	917.394	2	31.7833		0
	KHLEINPDHSIIETLR	P07901	3.12763e+07	2	0	24.98	479.515	4	29.5894		1
	cLELFTELAEDKENYK	P07901	2.96638e+06	2	0	23.37	664.309	3	50.2539	C1(Methylthio)	1
	cLELFTELAEDKENYKK	P07901	7.72391e+06	2	0	18.28	530.507	4	45.7198	C1(Methylthio)	2
	VFIMDNcEELIPEYLNFIR	P07901	6679738	4	0	76.79	1202.57	2	65.6668	C7(Methylthio)	0
	HGLEVIYMIEPIDEYcVQQLK	P07901	1.25916e+07	2	0	45.88	856.085	3	60.9574	C16(Methylthio)	0
	DLVILLYETALLSSGFSLEDPQTHANR	P07901	1.84988e+06	1	0	77.64	1001.52	3	65.5066		0
	YESLTDPSK	P07901;P11499	3.15595e+08	2	0	47.21	520.251	2	19.7317		0
	YIDQEELNK	P07901;P11499	3.90535e+08	2	0	60.04	576.283	2	20.219		0
	ADLINNLGTIAK	P07901;P11499	2.47734e+08	2	0	76.36	621.855	2	36.3289		0
	EDQTEYLEER	P07901;P11499	1.50575e+08	2	0	59.48	656.289	2	21.4889		0
	HFSVEGQLEFR	P07901;P11499	1.27992e+07	4	0	34.36	450.226	3	32.0456		0
	YESLTDPSKLDSGK	P07901;P11499	2.59493e+07	2	0	65.67	770.381	2	22.7245		1
	EGLELPEDEEEKK	P07901;P11499	5.41278e+07	3	0	35.25	772.87	2	23.7144		1
	EGLELPEDEEEKKK	P07901;P11499	7.2508e+07	1	0	23.59	558.281	3	21.6271		2
	VILHLKEDQTEYLEER	P07901;P11499	1.89699e+07	2	0	49.15	672.353	3	28.4273		1
	HNDDEQYAWESSAGGSFTVR	P07901;P11499	3.18927e+07	2	0	47.1	752.658	3	33.0604		0
P17182	Alpha-enolase OS=Mus musculus OX=10090 GN=Eno1 PE=1 SV=3 - [ENOA_MOUSE]	47.1112	6.80029	1803.87	53	434	1	15	15	43	3.43262e+08	0.00342357
	Sequence	Protein Group Accessions	Area	# PSMs	q-Value	IonScore	m/z [Da]	Charge	RT [min]	Modifications	# Missed Cleavages
	TIAPALVSK	P17182	4.18734e+08	2	0.001	31.96	450.281	2	22.4406		0
	ScNcLLLK	P17182	4.7571e+06	1	0	42.05	493.221	2	45.6165	C2(Methylthio); C4(Methylthio)	0
	IGAEVYHNLK	P17182	1.75809e+08	2	0	50.52	572.311	2	20.8004		0
	GVSQAVEHINK	P17182	1.83838e+08	2	0	63.1	591.317	2	18.9551		0
	LMIEMDGTENK	P17182	1.39662e+08	2	0	56.59	640.797	2	27.4371		0
	GNPTVEVDLYTAK	P17182	0	2	0	30.93	703.863	2	29.4741		0
	YITPDQLADLYK	P17182	2.962e+08	4	0	46.78	720.375	2	42.2347		0
	FGANAILGVSLAVcK	P17182	9.36687e+06	2	0	101.13	754.903	2	57.4426	C14(Methylthio)	0
	AAVPSGASTGIYEALELR	P17182	1.39915e+08	6	0	103.16	902.976	2	44.7701		0
	LAMQEFMILPVGASSFR	P17182	1.54895e+08	4	0	85.62	948.989	2	57.2747		0
	DATNVGDEGGFAPNILENK	P17182	3.14852e+08	2	0	81.14	980.966	2	36.6606		0
	FTASAGIQVVGDDLTVTNPK	P17182	1.84083e+07	4	0	125.83	1017.03	2	40.2209		0
	AGYTDQVVIGMDVAASEFYR	P17182	4.88724e+07	4	0	117.44	1096.52	2	54.5804		0
	SGETEDTFIADLVVGLcTGQIK	P17182	1.40751e+07	4	0	98.51	1171.57	2	67.2806	C17(Methylthio)	0
	SFVQNYPVVSIEDPFDQDDWGAWQK	P17182	4.33926e+07	2	0	66.45	990.793	3	57.3133		0
P43274	Histone H1.4 OS=Mus musculus OX=10090 GN=H1-4 PE=1 SV=2 - [H14_MOUSE]	21.964	11.1069	540.836	22.83	219	1	3	7	17	3.39695e+08	0.0013535
	Sequence	Protein Group Accessions	Area	# PSMs	q-Value	IonScore	m/z [Da]	Charge	RT [min]	Modifications	# Missed Cleavages
	TSGPPVSELITK	P43274	162387422	2	0	58.2	614.843	2	28.8701		0
	KTSGPPVSELITK	P43274	3.54072e+07	4	0	61.95	678.89	2	24.8631		1
	SETAPAAPAAPAPAEK	P43274	6.31872e+06	1	0	46.08	739.879	2	18.7792		0
	sETAPAAPAAPAPAEK	P43274	4.34193e+07	2	0	33.98	760.884	2	20.1514	N-Term(Acetyl)	0
	ALAAAGYDVEK	P15864;P43274	5.73408e+08	2	0	59.07	554.287	2	21.6665		0
	KALAAAGYDVEK	P15864;P43274	2.35276e+07	2	0	69.66	618.335	2	19.694		1
	SGVSLAALK	P15864;P43274;P43275	2.8329e+08	2	0	69.81	423.258	2	27.3314		0
	SGVSLAALKK	P15864;P43274;P43275	5.84657e+07	2	0	49.63	487.305	2	22.3426		1
Q7TMM9	Tubulin beta-2A chain OS=Mus musculus OX=10090 GN=Tubb2a PE=1 SV=1 - [TBB2A_MOUSE]	49.875	4.89404	1522.6	52.81	445	2	2	19	61	3.33674e+08	0.00485669
	Sequence	Protein Group Accessions	Area	# PSMs	q-Value	IonScore	m/z [Da]	Charge	RT [min]	Modifications	# Missed Cleavages
	YLTVAAIFR	Q7TMM9	4.39857e+06	2	0	49.87	527.308	2	47.4593		0
	ALTVPELTQQMFDSK	Q7TMM9	9.01022e+06	2	0	38.58	854.435	2	49.2347		0
	IMNTFSVMPSPK	Q7TMM9;Q922F4	4.02926e+07	1	0	77.3	676.341	2	34.6844		0
	AILVDLEPGTMDSVR	Q7TMM9;P99024	1.90509e+08	2	0	69.79	808.422	2	41.4381		0
	EIVHIQAGQcGNQIGAK	Q7TMM9;P99024;P68372	1.00863e+08	3	0	62.06	604.635	3	27.8057	C10(Methylthio)	0
	TAVcDIPPR	Q7TMM9;P68372;P99024	79558329	7	0	44.89	509.246	2	25.9451	C4(Methylthio)	0
	ISEQFTAMFR	Q7TMM9;P68372;P99024	2.03741e+08	2	0	80.48	615.303	2	40.5694		0
	RISEQFTAMFR	Q7TMM9;P68372;P99024	4.06918e+06	1	0	13.42	462.572	3	36.6201		1
	EVDEQMLNVQNK	Q7TMM9;P68372;P99024	1.92062e+08	2	0	71.24	723.849	2	24.3036		0
	LHFFMPGFAPLTSR	Q7TMM9;P68372;P99024	1.4014e+08	5	0	52.1	810.921	2	51.1325		0
	LHFFmPGFAPLTSR	Q7TMM9;P68372;P99024	3.77898e+06	2	0	24.21	546.279	3	51.1682	M5(Oxidation)	0
	LTTPTYGDLNHLVSATMSGVTTcLR	Q7TMM9;P68372;P99024	1.53993e+08	5	0	62.88	1349.15	2	61.9937	C23(Methylthio)	0
	SGPFGQIFRPDNFVFGQSGAGNNWAK	Q7TMM9;P68372;P99024	3.9914e+07	2	0	68.62	933.453	3	52.2723		0
	NMMAAcDPR	Q7TMM9;P68372;P99024;Q922F4	2.1557e+08	3	0	36.06	527.7	2	30.087	C6(Methylthio)	0
	IREEYPDR	Q7TMM9;P68372;P99024;Q922F4	6.77817e+07	2	0	31.62	539.27	2	17.5001		1
	FPGQLNADLR	Q7TMM9;P68372;P99024;Q922F4	8.8259e+07	7	0	49.38	565.801	2	29.4321		0
	LAVNMVPFPR	Q7TMM9;P68372;P99024;Q922F4	278439587	2	0	52.32	572.32	2	39.8296		0
	KLAVNMVPFPR	Q7TMM9;P68372;P99024;Q922F4	6.87034e+07	3	0	43.32	636.369	2	35.0338		1
	NSSYFVEWIPNNVK	Q7TMM9;P68372;P99024;Q922F4	9.82511e+07	4	0	65.47	848.92	2	46.3868		0
	GHYTEGAELVDSVLDVVR	Q7TMM9;P68372;P99024;Q922F4	5.07011e+08	4	0	96.36	979.995	2	54.4201		0
Q922F4	Tubulin beta-6 chain OS=Mus musculus OX=10090 GN=Tubb6 PE=1 SV=1 - [TBB6_MOUSE]	50.0581	4.89404	1383.95	54.14	447	1	9	18	47	3.33674e+08	0.00374204
	Sequence	Protein Group Accessions	Area	# PSMs	q-Value	IonScore	m/z [Da]	Charge	RT [min]	Modifications	# Missed Cleavages
	YLTVATVFR	Q922F4	2.27742e+07	2	0	50.15	535.306	2	40.3644		0
	ISEQFSAMFR	Q922F4	1.40705e+07	2	0	63.05	608.295	2	38.7253		0
	ISVYYNESSSK	Q922F4	8.9973e+06	1	0	47.87	638.806	2	21.6539		0
	AALVDLEPGTMDSVR	Q922F4	2.22461e+07	2	0	63.23	787.399	2	36.6508		0
	LHFFMPGFAPLTAR	Q922F4	1.00654e+07	2	0	39.4	535.619	3	51.5968		0
	EIVHIQAGQcGNQIGTK	Q922F4	4.0906e+06	1	0	54.87	614.638	3	27.6571	C10(Methylthio)	0
	MASTFIGNSTAIQELFK	Q922F4	1.43387e+07	2	0	105.64	929.474	2	54.4893		0
	LTTPTYGDLNHLVSATMSGVTTSLR	Q922F4	2.35143e+07	2	0	42.36	879.119	3	57.1314		0
	FWEVISDEHGIDQAGGYVGDSALQLER	Q922F4	2.73887e+06	1	0	35.13	997.81	3	47.4659		0
	ALTVPELTQQMFDAK	P68372;Q922F4	5.40387e+07	6	0	68.84	846.438	2	50.283		0
	IMNTFSVMPSPK	Q7TMM9;Q922F4	4.02926e+07	1	0	77.3	676.341	2	34.6844		0
	NMMAAcDPR	Q7TMM9;P68372;P99024;Q922F4	2.1557e+08	3	0	36.06	527.7	2	30.087	C6(Methylthio)	0
	IREEYPDR	Q7TMM9;P68372;P99024;Q922F4	6.77817e+07	2	0	31.62	539.27	2	17.5001		1
	FPGQLNADLR	Q7TMM9;P68372;P99024;Q922F4	8.8259e+07	7	0	49.38	565.801	2	29.4321		0
	LAVNMVPFPR	Q7TMM9;P68372;P99024;Q922F4	278439587	2	0	52.32	572.32	2	39.8296		0
	KLAVNMVPFPR	Q7TMM9;P68372;P99024;Q922F4	6.87034e+07	3	0	43.32	636.369	2	35.0338		1
	NSSYFVEWIPNNVK	Q7TMM9;P68372;P99024;Q922F4	9.82511e+07	4	0	65.47	848.92	2	46.3868		0
	GHYTEGAELVDSVLDVVR	Q7TMM9;P68372;P99024;Q922F4	5.07011e+08	4	0	96.36	979.995	2	54.4201		0
P15864	Histone H1.2 OS=Mus musculus OX=10090 GN=H1-2 PE=1 SV=2 - [H12_MOUSE]	21.2537	11.0044	515.258	23.58	212	1	3	7	15	3.30079e+08	0.00119427
	Sequence	Protein Group Accessions	Area	# PSMs	q-Value	IonScore	m/z [Da]	Charge	RT [min]	Modifications	# Missed Cleavages
	ASGPPVSELITK	P15864	1.33538e+08	1	0	17.52	599.838	2	28.4295		0
	KASGPPVSELITK	P15864	1.13645e+08	4	0	69.73	663.884	2	24.6285		1
	sEAAPAAPAAAPPAEK	P15864	3.60947e+07	2	0	63.23	745.88	2	20.0358	N-Term(Acetyl)	0
	ALAAAGYDVEK	P15864;P43274	5.73408e+08	2	0	59.07	554.287	2	21.6665		0
	KALAAAGYDVEK	P15864;P43274	2.35276e+07	2	0	69.66	618.335	2	19.694		1
	SGVSLAALK	P15864;P43274;P43275	2.8329e+08	2	0	69.81	423.258	2	27.3314		0
	SGVSLAALKK	P15864;P43274;P43275	5.84657e+07	2	0	49.63	487.305	2	22.3426		1
P20152	Vimentin OS=Mus musculus OX=10090 GN=Vim PE=1 SV=3 - [VIME_MOUSE]	53.6551	5.12256	2578.58	64.16	466	1	30	30	77	3.20429e+08	0.00613057
	Sequence	Protein Group Accessions	Area	# PSMs	q-Value	IonScore	m/z [Da]	Charge	RT [min]	Modifications	# Missed Cleavages
	FANYIDK	P20152	2.07662e+08	2	0	39.65	435.722	2	22.1982		0
	LLEGEESR	P20152	20812848	1	0	34.23	466.737	2	18.416		0
	LQEEMLQR	P20152	2.36121e+08	2	0	42.72	523.769	2	21.857		0
	KLLEGEESR	P20152	4.70108e+06	2	0	35.3	530.785	2	17.9159		1
	DNLAEDIMR	P20152	146125917	2	0	40.8	538.755	2	35.4051		0
	QDVDNASLAR	P20152	1.34592e+08	2	0	79.12	544.77	2	18.4822		0
	FADLSEAANR	P20152	3.8016e+08	2	0	77.63	547.267	2	22.4423		0
	VELQELNDR	P20152	1.0388e+08	2	0	55.57	558.288	2	23.6791		0
	LQDEIQNMK	P20152	6.19285e+07	2	0	50.83	559.779	2	21.8166		0
	EYQDLLNVK	P20152	2.9316e+08	2	0	42.73	561.295	2	30.6417		0
	ILLAELEQLK	P20152	181749531	2	0	57.73	585.361	2	45.9169		0
	RQVDQLTNDK	P20152	1.28289e+06	1	0	27.43	608.818	2	17.5796		1
	LGDLYEEEMR	P20152	2.0032e+08	2	0	65.4	627.787	2	28.1477		0
	EEAESTLQSFR	P20152	164581430	2	0	53.07	648.807	2	25.7344		0
	EKLQEEMLQR	P20152	3.02776e+07	2	0	42.95	652.34	2	22.1181		1
	NLQEAEEWYK	P20152	1.99695e+08	2	0	62.59	655.307	2	30.6454		0
	SLYSSSPGGAYVTR	P20152	1.71086e+08	2	0	55.51	722.857	2	24.0977		0
	QVQSLTcEVDALK	P20152	3.86702e+07	2	0	80.83	740.363	2	38.7694	C7(Methylthio)	0
	TYSLGSALRPSTSR	P20152	2.48837e+08	3	0.001	20.97	748.396	2	25.2492		0
	MFGGSGTSSRPSSNR	P20152	6.7276e+07	2	0	11.36	509.903	3	18.0622		0
	KVESLQEEIAFLK	P20152	1.43596e+08	4	0	107.09	767.43	2	41.9155		1
	ISLPLPTFSSLNLR	P20152	1.87134e+08	5	0	69.35	779.454	2	55.5366		0
	TNEKVELQELNDR	P20152	9.87875e+07	4	0	69.22	794.402	2	22.789		1
	ETNLESLPLVDTHSK	P20152	2.87966e+08	4	0	53.94	841.933	2	31.9454		0
	VEVERDNLAEDIMR	P20152	1.07833e+08	4	0	45.99	563.614	3	33.051		1
	LQDEIQNMKEEMAR	P20152	2.56621e+08	4	0	89.87	867.912	2	29.0779		1
	DGQVINETSQHHDDLE	P20152	1.02358e+08	3	0	52.02	918.905	2	20.2751		0
	LLQDSVDFSLADAINTEFK	P20152	1.09479e+07	4	0	141.37	1063.54	2	56.0017		0
	EMEENFALEAANYQDTIGR	P20152	6.92533e+07	4	0	88.12	1100.99	2	41.1525		0
	LQEEMLQREEAESTLQSFR	P20152	3.05289e+07	2	0	53.01	775.379	3	36.2641		1
P63017	Heat shock cognate 71 kDa protein OS=Mus musculus OX=10090 GN=Hspa8 PE=1 SV=1 - [HSP7C_MOUSE]	70.8272	5.51611	2751.54	60.68	646	1	30	32	82	3.00349e+08	0.00652866
	Sequence	Protein Group Accessions	Area	# PSMs	q-Value	IonScore	m/z [Da]	Charge	RT [min]	Modifications	# Missed Cleavages
	GTLDPVEK	P63017	5.64753e+07	1	0.006	11.66	429.732	2	19.538		0
	VcNPIITK	P63017	1.74506e+08	2	0	38.43	467.248	2	25.7288	C2(Methylthio)	0
	LSKEDIER	P63017	4.49374e+07	1	0	24.63	495.267	2	18.0292		1
	EIAEAYLGK	P63017	189922395	2	0	38.51	497.266	2	24.2532		0
	VQVEYKGETK	P63017	2.08389e+07	2	0	48.23	590.814	2	17.6562		1
	FELTGIPPAPR	P63017	6.16235e+07	4	0	44.88	599.335	2	34.1459		0
	DAGTIAGLNVLR	P63017	3.10796e+08	2	0	72.68	600.34	2	37.4283		0
	MVNHFIAEFK	P63017	8.09151e+07	2	0	58.91	618.316	2	31.8221		0
	MKEIAEAYLGK	P63017	6.28384e+07	2	0	72.29	626.834	2	25.3361		1
	FEELNADLFR	P63017	1.65069e+08	2	0	62.7	627.313	2	41.7948		0
	FDDAVVQSDMK	P63017	8.4832e+07	2	0	70.86	627.787	2	24.5127		0
	cNEIISWLDK	P63017	6.7773e+07	2	0	62.11	633.797	2	48.6352	C1(Methylthio)	0
	NSLESYAFNMK	P63017	1.65926e+08	2	0	67.31	652.302	2	35.5523		0
	RFDDAVVQSDMK	P63017	141064568	4	0	53.94	705.838	2	22.8579		1
	ARFEELNADLFR	P63017	2.21169e+07	2	0	50.77	494.256	3	38.6655		1
	SQIHDIVLVGGSTR	P63017	2.20494e+08	4	0	68.02	741.408	2	26.7383		0
	TTPSYVAFTDTER	P63017	2.29249e+08	2	0	100.39	744.355	2	28.7698		0
	SFYPEEVSSMVLTK	P63017	2.49251e+08	4	0	75.96	808.898	2	43.522		0
	NQVAMNPTNTVFDAK	P63017	2.21253e+08	2	0	69.51	825.402	2	29.9302		0
	HWPFMVVNDAGRPK	P63017	1.12811e+08	3	0	35.02	551.948	3	33.7415		0
	STAGDTHLGGEDFDNR	P63017	1.78201e+08	4	0	67.8	846.365	2	20.8606		0
	NQTAEKEEFEHQQK	P63017	1.20569e+08	2	0	34.46	582.608	3	16.8794		1
	IINEPTAAAIAYGLDKK	P63017	3.41e+08	4	0	102.35	894.499	2	35.4805		1
	TVTNAVVTVPAYFNDSQR	P63017	9.60654e+07	4	0	40.79	991.504	2	37.5518		0
	GPAVGIDLGTTYScVGVFQHGK	P63017	7.38783e+06	2	0	43.04	751.367	3	49.3601	C14(Methylthio)	0
	SINPDEAVAYGAAVQAAILSGDK	P63017	1.38908e+08	4	0	107.16	1130.58	2	54.5868		0
	QTQTFTTYSDNQPGVLIQVYEGER	P63017	1.53878e+07	2	0	46.63	925.448	3	44.0723		0
	NVLIFDLGGGTFDVSILTIEDGIFEVK	P63017	2.91819e+06	5	0	54.49	971.185	3	66.8654		0
	cNEIISWLDKNQTAEKEEFEHQQK	P63017	4.24949e+07	1	0	14.48	749.1	4	42.4978	C1(Methylthio)	2
	TLSSSTQASIEIDSLYEGIDFYTSITR	P63017	3.2723e+06	1	0	34.07	999.827	3	61.4527		0
	VEIIANDQGNR	P20029;P63017	1.86698e+08	2	0	65.03	614.818	2	20.2208		0
	IINEPTAAAIAYGLDK	P20029;P63017	1.90196e+08	4	0	111.46	830.452	2	39.5104		0
P52480	Pyruvate kinase PKM OS=Mus musculus OX=10090 GN=Pkm PE=1 SV=4 - [KPYM_MOUSE]	57.808	7.47412	2058.22	64.03	531	1	28	28	69	2.96027e+08	0.00549363
	Sequence	Protein Group Accessions	Area	# PSMs	q-Value	IonScore	m/z [Da]	Charge	RT [min]	Modifications	# Missed Cleavages
	APIIAVTR	P52480	411993860	2	0	46.63	420.769	2	22.7536		0
	MQHLIAR	P52480	3.15446e+07	2	0	27.18	434.744	2	18.5085		0
	GIFPVLcK	P52480	1.59022e+08	2	0	23.24	461.748	2	48.4619	C7(Methylthio)	0
	VNLAMDVGK	P52480	0	2	0	54.75	473.755	2	25.0884		0
	GSGTAEVELK	P52480	9.28912e+07	2	0	52.35	495.759	2	19.7389		0
	GDYPLEAVR	P52480	220437288	2	0	44.94	510.261	2	26.2893		0
	GSGTAEVELKK	P52480	1.67262e+07	2	0	39.93	559.806	2	17.9082		1
	GDLGIEIPAEK	P52480	2.5565e+08	2	0	51.08	571.309	2	31.3633		0
	ITLDNAYMEK	P52480	1.69719e+08	2	0	59.85	599.295	2	27.3331		0
	NTGIIcTIGPASR	P52480	9.81382e+07	2	0	68.08	674.839	2	36.7531	C6(Methylthio)	0
	cDENILWLDYK	P52480	4.23376e+07	2	0	62.98	729.327	2	48.014	C1(Methylthio)	0
	DAVLNAWAEDVDLR	P52480	9.41595e+07	2	0	100.2	793.894	2	46.8968		0
	GVNLPGAAVDLPAVSEK	P52480	5.18037e+07	2	0	86.68	818.95	2	37.6935		0
	FDEILEASDGIMVAR	P52480	8.23992e+06	2	0	90.48	833.412	2	43.1733		0
	KGVNLPGAAVDLPAVSEK	P52480	1.01055e+08	2	0	30.34	589	3	33.6541		1
	RFDEILEASDGIMVAR	P52480	8.47508e+07	4	0	77.67	911.462	2	42.4108		1
	FGVEQDVDMVFASFIR	P52480	8.60064e+07	3	0	95.93	930.454	2	63.9827		0
	AGKPVIcATQMLESMIK	P52480	5.2822e+07	2	0	24.03	622.65	3	55.4083	C7(Methylthio)	0
	FGVEQDVDmVFASFIR	P52480	1.90904e+06	2	0	41.57	625.97	3	64.0106	M9(Oxidation)	0
	AGKPVIcATQMLESmIK	P52480	1.72169e+06	2	0	33.87	627.982	3	55.6451	C7(Methylthio); M15(Oxidation)	0
	LNFSHGTHEYHAETIK	P52480	7.02569e+07	2	0	45.99	628.639	3	19.9799		0
	EAEAAIYHLQLFEELR	P52480	1.71006e+07	2	0	40.23	644.666	3	50.075		0
	EAEAAIYHLQLFEELRR	P52480	3.51694e+06	2	0	42.25	696.7	3	45.3397		1
	LAPITSDPTEAAAVGAVEASFK	P52480	8.48338e+07	4	0	123.94	1073.06	2	48.8812		0
	GVNLPGAAVDLPAVSEKDIQDLK	P52480	1.02095e+07	2	0	20.77	783.761	3	45.8336		1
	KGDVVIVLTGWRPGSGFTNTMR	P52480	5.46495e+06	2	0	14.16	598.572	4	44.6166		1
	KGVNLPGAAVDLPAVSEKDIQDLK	P52480	1.88819e+07	4	0	46.94	826.456	3	42.6431		2
	AEGSDVANAVLDGADcIMLSGETAK	P52480	1.39995e+08	4	0	100.98	1242.06	2	57.8999	C16(Methylthio)	0
	EATESFASDPILYRPVAVALDTK	P52480	1.39715e+08	2	0	31.38	831.767	3	47.6436		0
	PKPHSEAGTAFIQTQQLHAAMADTFLEHMcR	P52480	1.87643e+07	2	0	30.42	703.333	5	52.4907	C30(Methylthio)	0
P68369	Tubulin alpha-1A chain OS=Mus musculus OX=10090 GN=Tuba1a PE=1 SV=1 - [TBA1A_MOUSE]	50.1036	5.05908	1790.69	57.43	451	1	2	19	60	2.60878e+08	0.00477707
	Sequence	Protein Group Accessions	Area	# PSMs	q-Value	IonScore	m/z [Da]	Charge	RT [min]	Modifications	# Missed Cleavages
	LIGQIVSSITASLR	P68369	6.47702e+07	4	0	91.94	729.439	2	56.8327		0
	TIQFVDWcPTGFK	P68369	9.71344e+07	2	0	55.37	794.371	2	56.7752	C8(Methylthio)	0
	FDLMYAK	P68369;P05213	2.08852e+08	2	0	43.7	444.22	2	31.5647		0
	EDMAALEK	P68369;P05213	5.42929e+07	2	0	57.53	453.715	2	20.556		0
	LSVDYGKK	P68369;P05213	3.12093e+07	2	0	32.92	455.255	2	18.5565		1
	DVNAAIATIK	P68369;P05213	2.49583e+08	2	0	50.97	508.292	2	26.586		0
	EIIDLVLDR	P68369;P05213	1.40849e+07	2	0	40.37	543.313	2	44.2762		0
	LDHKFDLMYAK	P68369;P05213	6.99895e+07	4	0	37.84	690.853	2	27.1681		1
	QLFHPEQLITGK	P68369;P05213	2.50284e+08	4	0	43.7	705.89	2	34.8346		0
	AVFVDLEPTVIDEVR	P68369;P05213	9.99019e+07	4	0	74.67	567.974	3	47.9798		0
	NLDIERPTYTNLNR	P68369;P05213	242810721	4	0	60.92	859.945	2	27.1464		0
	IHFPLATYAPVISAEK	P68369;P05213	1.46188e+08	8	0	72.15	878.986	2	43.4925		0
	VGINYQPPTVVPGGDLAK	P68369;P05213	2.82768e+08	4	0	37.6	912.997	2	35.4354		0
	AVcMLSNTTAIAEAWAR	P68369;P05213	8.46229e+07	5	0	88.64	927.44	2	54.1285	C3(Methylthio)	0
	TIGGGDDSFNTFFSETGAGK	P68369;P05213	1.93025e+08	2	0	102.3	1004.45	2	43.9507		0
	AFVHWYVGEGMEEGEFSEAR	P68369;P05213	3.47176e+07	2	0	62.61	777.344	3	42.9215		0
	FDGALNVDLTEFQTNLVPYPR	P68369;P05213	2.04921e+07	4	0	98.73	1205.11	2	55.3447		0
	QLFHPEQLITGKEDAANNYAR	P68369;P05213	24853422	1	0	21.57	604.557	4	33.3339		1
	AYHEQLSVAEITNAcFEPANQMVK	P68369;P05213	1.0678e+08	2	0	45.94	913.758	3	53.9525	C15(Methylthio)	0
P05213	Tubulin alpha-1B chain OS=Mus musculus OX=10090 GN=Tuba1b PE=1 SV=2 - [TBA1B_MOUSE]	50.1196	5.05908	1814.4	57.43	451	1	2	19	59	2.60878e+08	0.00469745
	Sequence	Protein Group Accessions	Area	# PSMs	q-Value	IonScore	m/z [Da]	Charge	RT [min]	Modifications	# Missed Cleavages
	LISQIVSSITASLR	P05213	1.39807e+08	3	0	87.09	744.444	2	58.2983		0
	SIQFVDWcPTGFK	P05213	1.54275e+08	2	0	78.46	787.363	2	56.4618	C8(Methylthio)	0
	FDLMYAK	P68369;P05213	2.08852e+08	2	0	43.7	444.22	2	31.5647		0
	EDMAALEK	P68369;P05213	5.42929e+07	2	0	57.53	453.715	2	20.556		0
	LSVDYGKK	P68369;P05213	3.12093e+07	2	0	32.92	455.255	2	18.5565		1
	DVNAAIATIK	P68369;P05213	2.49583e+08	2	0	50.97	508.292	2	26.586		0
	EIIDLVLDR	P68369;P05213	1.40849e+07	2	0	40.37	543.313	2	44.2762		0
	LDHKFDLMYAK	P68369;P05213	6.99895e+07	4	0	37.84	690.853	2	27.1681		1
	QLFHPEQLITGK	P68369;P05213	2.50284e+08	4	0	43.7	705.89	2	34.8346		0
	AVFVDLEPTVIDEVR	P68369;P05213	9.99019e+07	4	0	74.67	567.974	3	47.9798		0
	NLDIERPTYTNLNR	P68369;P05213	242810721	4	0	60.92	859.945	2	27.1464		0
	IHFPLATYAPVISAEK	P68369;P05213	1.46188e+08	8	0	72.15	878.986	2	43.4925		0
	VGINYQPPTVVPGGDLAK	P68369;P05213	2.82768e+08	4	0	37.6	912.997	2	35.4354		0
	AVcMLSNTTAIAEAWAR	P68369;P05213	8.46229e+07	5	0	88.64	927.44	2	54.1285	C3(Methylthio)	0
	TIGGGDDSFNTFFSETGAGK	P68369;P05213	1.93025e+08	2	0	102.3	1004.45	2	43.9507		0
	AFVHWYVGEGMEEGEFSEAR	P68369;P05213	3.47176e+07	2	0	62.61	777.344	3	42.9215		0
	FDGALNVDLTEFQTNLVPYPR	P68369;P05213	2.04921e+07	4	0	98.73	1205.11	2	55.3447		0
	QLFHPEQLITGKEDAANNYAR	P68369;P05213	24853422	1	0	21.57	604.557	4	33.3339		1
	AYHEQLSVAEITNAcFEPANQMVK	P68369;P05213	1.0678e+08	2	0	45.94	913.758	3	53.9525	C15(Methylthio)	0
Q01768	Nucleoside diphosphate kinase B OS=Mus musculus OX=10090 GN=Nme2 PE=1 SV=1 - [NDKB_MOUSE]	17.3519	7.50342	518.747	63.16	152	1	4	7	21	2.60214e+08	0.00167197
	Sequence	Protein Group Accessions	Area	# PSMs	q-Value	IonScore	m/z [Da]	Charge	RT [min]	Modifications	# Missed Cleavages
	DRPFFPGLVK	Q01768	9.021e+07	2	0	33.85	588.332	2	36.0178		0
	NIIHGSDSVESAEK	Q01768	1.26909e+08	4	0	55.64	743.364	2	19.1952		0
	EIHLWFKPEELIDYK	Q01768	5.92592e+06	1	0	11.42	490.761	4	49.321		0
	YMNSGPVVAMVWEGLNVVK	Q01768	4.8234e+07	4	0	65.97	1047.03	2	61.6628		0
	GDFcIQVGR	P15532;Q01768	4.96302e+07	2	0	47.59	520.736	2	34.9757	C4(Methylthio)	0
	TFIAIKPDGVQR	P15532;Q01768	286960072	4	0	41.17	672.886	2	25.4915		0
	VMLGETNPADSKPGTIR	P15532;Q01768	3.66773e+08	4	0	100.06	893.462	2	23.175		0
P58771	Tropomyosin alpha-1 chain OS=Mus musculus OX=10090 GN=Tpm1 PE=1 SV=1 - [TPM1_MOUSE]	32.6607	4.7417	1574.37	53.17	284	1	9	22	56	2.46062e+08	0.0044586
	Sequence	Protein Group Accessions	Area	# PSMs	q-Value	IonScore	m/z [Da]	Charge	RT [min]	Modifications	# Missed Cleavages
	cAELEEELK	P58771	2.17282e+08	2	0	59.62	555.246	2	28.356	C1(Methylthio)	0
	MEIQEIQLK	P58771;P21107	2.44769e+08	4	0	56.05	566.307	2	33.5184		0
	LVIIESDLER	P58771	4.89554e+07	2	0	55.07	593.838	2	33.0531		0
	QLEDELVSLQK	P58771	1.56834e+08	2	0	62.39	651.351	2	33.262		0
	KLVIIESDLER	P58771	8.17391e+07	4	0	50.89	657.886	2	29.3358		1
	SKQLEDELVSLQK	P58771	2.59475e+07	4	0	68.33	758.914	2	30.706		1
	SIDDLEDELYAQK	P58771	4.35212e+06	1	0	70.99	769.865	2	37.8068		0
	AISEELDHALNDMTSI	P58771	959216	1	0.002	17.12	879.915	2	52.3961		0
	KLVIIESDLERAEER	P58771	1.82454e+07	2	0	33.94	600.667	3	30.7538		2
	AQKDEEKMEIQEIQLK	P58771	8.33419e+07	3	0	50.1	654.006	3	27.5644		2
	DAQEKLELAEK	P58771;P21107	9.15183e+06	2	0	45.47	637.336	2	20.7351		1
	ATDAEADVASLNR	P58771;P58774	97197176	2	0	100.55	666.824	2	22.8697		0
	KATDAEADVASLNR	P58771;P58774	1.80664e+08	4	0	109.6	730.87	2	21.2889		1
	GTEDELDKYSEALK	P58771;P21107	4.95206e+07	4	0	66.95	799.385	2	29.8583		1
	YSQKEDKYEEEIK	P58771;P21107	1.51661e+08	3	0	58.54	844.905	2	18.6236		2
	LKGTEDELDKYSEALK	P58771;P21107	3.0947e+07	3	0	40.62	613.65	3	27.9072		2
	GTEDELDKYSEALKDAQEK	P58771;P21107	7.28611e+07	2	0	53.71	723.678	3	31.9264		2
	IQLVEEELDR	P58771;P58774;P21107	2.76135e+08	2	0	60.28	622.33	2	31.4188		0
	RIQLVEEELDR	P58771;P58774;P21107	3.64346e+07	4	0	62.13	467.256	3	28.5159		1
	IQLVEEELDRAQER	P58771;P58774;P21107	6.26482e+07	2	0	28.09	576.635	3	31.7675		1
	RIQLVEEELDRAQER	P58771;P58774;P21107	1.12551e+07	1	0	13.86	628.669	3	29.3024		2
	EDKYEEEIK	P58771;P58774;Q6IRU2;P21107	64916116	2	0.001	40.43	591.78	2	18.8056		1
P15532	Nucleoside diphosphate kinase A OS=Mus musculus OX=10090 GN=Nme1 PE=1 SV=1 - [NDKA_MOUSE]	17.1969	7.37158	456.04	77.63	152	1	7	10	21	2.45209e+08	0.00167197
	Sequence	Protein Group Accessions	Area	# PSMs	q-Value	IonScore	m/z [Da]	Charge	RT [min]	Modifications	# Missed Cleavages
	NIIHGSDSVK	P15532	9.10056e+06	1	0.002	24.07	535.285	2	18.1231		0
	ScAQNWIYE	P15532	7.00468e+06	1	0.004	12.68	580.23	2	40.2106	C2(Methylthio)	0
	FLQASEDLLK	P15532	8.18934e+07	2	0	51.66	582.319	2	34.3546		0
	DRPFFTGLVK	P15532	3.76464e+07	2	0	35.99	590.331	2	35.8805		0
	EISLWFQPEELVEYK	P15532	2.14303e+07	2	0	53.92	955.483	2	57.6927		0
	FLQASEDLLKEHYTDLK	P15532	9.03406e+06	1	0	18.29	684.021	3	36.2416		1
	YMHSGPVVAMVWEGLNVVK	P15532	1.86427e+07	2	0	45.42	706.028	3	56.217		0
	GDFcIQVGR	P15532;Q01768	4.96302e+07	2	0	47.59	520.736	2	34.9757	C4(Methylthio)	0
	TFIAIKPDGVQR	P15532;Q01768	286960072	4	0	41.17	672.886	2	25.4915		0
	VMLGETNPADSKPGTIR	P15532;Q01768	3.66773e+08	4	0	100.06	893.462	2	23.175		0
P16045	Galectin-1 OS=Mus musculus OX=10090 GN=Lgals1 PE=1 SV=3 - [LEG1_MOUSE]	14.8562	5.49072	606.418	76.3	135	1	7	7	20	2.28483e+08	0.00159236
	Sequence	Protein Group Accessions	Area	# PSMs	q-Value	IonScore	m/z [Da]	Charge	RT [min]	Modifications	# Missed Cleavages
	SFVLNLGK	P16045	2.78586e+08	2	0	36.91	439.26	2	35.0263		0
	LPDGHEFK	P16045	2.38632e+08	2	0	38.92	471.738	2	19.4905		0
	DSNNLcLHFNPR	P16045	1.47549e+08	4	0	41.44	738.33	2	35.2507	C6(Methylthio)	0
	FNAHGDANTIVcNTK	P16045	1.42684e+08	4	0	84.84	825.872	2	24.2165	C12(Methylthio)	0
	LNMEAINYMAADGDFK	P16045	1.6823e+08	4	0	93.27	901.909	2	44.2208		0
	acGLVASNLNLKPGEcLK	P16045	4.11938e+06	2	0	87.18	982.476	2	56.0316	N-Term(Acetyl); C2(Methylthio); C16(Methylthio)	0
	EPAFPFQPGSITEVcITFDQADLTIK	P16045	8.08451e+06	2	0	36.39	971.807	3	64.2277	C15(Methylthio)	0
P26041	Moesin OS=Mus musculus OX=10090 GN=Msn PE=1 SV=3 - [MOES_MOUSE]	67.7249	6.59521	2257.93	52.17	577	1	24	36	87	2.20567e+08	0.00692675
	Sequence	Protein Group Accessions	Area	# PSMs	q-Value	IonScore	m/z [Da]	Charge	RT [min]	Modifications	# Missed Cleavages
	AFSTWLK	P26041	6.82617e+07	2	0	33.16	426.734	2	34.4523		0
	EALLQASR	P26041	1.84431e+08	2	0	48.53	444.251	2	20.7035		0
	ISQLEMAR	P26041	2.16404e+08	2	0	52.27	474.253	2	21.8588		0
	KESPLLFK	P26041	7.42486e+07	1	0	29.22	481.289	2	24.8049		1
	ALTSELANAR	P26041	1.75257e+08	2	0	84.79	523.285	2	22.9084		0
	EDAVLEYLK	P26041	6.98816e+07	2	0	38.74	540.285	2	36.8614		0
	RALELEQER	P26041	9.12612e+06	1	0	27.79	572.31	2	19.5507		1
	QRIDEFESM	P26041	1.44093e+07	1	0.004	21.85	577.761	2	28.9474		1
	AQMVQEDLEK	P26041	0	2	0	47	595.789	2	21.1878		0
	LNKDQWEER	P26041	1.29625e+07	2	0	49.69	609.299	2	19.0736		1
	AQQELEEQTR	P26041	1.74772e+07	2	0	45.74	616.299	2	17.7049		0
	ESEAVEWQQK	P26041	8.18014e+07	2	0	46.99	617.29	2	21.0443		0
	KAQQELEEQTR	P26041	2.21068e+07	4	0	85.88	680.347	2	17.1686		1
	AQQELEEQTRR	P26041	1.65206e+07	2	0	37.92	463.236	3	17.2132		1
	TANDMIHAENMR	P26041	1.0087e+08	3	0	52.48	701.814	2	20.8722		0
	KAQQELEEQTRR	P26041	2.21242e+07	2	0	30.8	505.934	3	16.8815		2
	KTANDMIHAENMR	P26041	8.72782e+07	3	0	65.42	510.91	3	19.5359		1
	GMLREDAVLEYLK	P26041	3.3541e+07	4	0	48.4	768.908	2	42.4677		1
	EVWFFGLQYQDTK	P26041	2.21359e+07	2	0	72.52	830.904	2	53.7076		0
	TQEQLASEMAELTAR	P26041	3.61941e+07	4	0	122.28	839.409	2	40.0512		0
	KTQEQLASEMAELTAR	P26041	8.22445e+07	4	0	119.96	903.457	2	34.5707		1
	IAQDLEMYGVNYFSIK	P26041	3.54794e+07	3	0	97.28	945.969	2	49.1269		0
	FYPEDVSEELIQDITQR	P26041	1.61986e+08	5	0	77.35	1041.5	2	58.1684		0
	EGILNDDIYcPPETAVLLASYAVQSK	P26041	9.9452e+07	5	0	32.03	952.467	3	62.9101	C10(Methylthio)	0
	LFFLQVK	P26041;P26043	6.28278e+07	2	0	33.21	447.776	2	44.8535		0
	FVIKPIDK	P26041;P26043	8.31397e+07	2	0	39.82	480.3	2	23.7334		0
	QLFDQVVK	P26041;P26043	7.53617e+07	2	0	41.31	488.777	2	29.0307		0
	ALELEQER	P26041;P26043	2.36173e+08	3	0	41.3	494.259	2	21.5689		0
	FVIKPIDKK	P26041;P26043	1.54589e+07	2	0.006	18.95	544.347	2	20.6096		1
	IGFPWSEIR	P26041;P26043	2.09124e+08	2	0	62.16	552.795	2	47.1569		0
	APDFVFYAPR	P26041;P26043	1.36866e+08	2	0	65.39	591.8	2	39.1923		0
	KAPDFVFYAPR	P26041;P26043	41966139	3	0	40.69	655.849	2	34.2038		1
	KPDTIEVQQMK	P26041;P26043	2.91434e+07	3	0	56.89	658.848	2	20.1383		0
	RKPDTIEVQQMK	P26041;P26043	1.55309e+08	2	0	38.42	491.6	3	19.0497		1
	ILALcMGNHELYMR	P26041;P26043	2.47825e+06	1	0	18.11	855.403	2	46.273	C5(Methylthio)	0
	VTTMDAELEFAIQPNTTGK	P26041;P26043	6.20386e+06	1	0	63.08	1033.51	2	42.2543		0
P0CG49	Polyubiquitin-B OS=Mus musculus OX=10090 GN=Ubb PE=2 SV=1 - [UBB_MOUSE]	34.3475	7.53271	290.989	61.64	305	4	4	4	12	2.12795e+08	0.000955414
	Sequence	Protein Group Accessions	Area	# PSMs	q-Value	IonScore	m/z [Da]	Charge	RT [min]	Modifications	# Missed Cleavages
	ESTLHLVLR	P0CG49	86885706	2	0	58.2	534.314	2	28.1514		0
	TLSDYNIQK	P0CG49	3.62068e+08	2	0	46.6	541.278	2	21.3311		0
	IQDKEGIPPDQQR	P0CG49	1.25313e+08	6	0	60.26	762.395	2	17.5599		1
	TITLEVEPSDTIENVK	P0CG49	1.51003e+08	2	0	48.13	894.468	2	35.9654		0
P26043	Radixin OS=Mus musculus OX=10090 GN=Rdx PE=1 SV=3 - [RADI_MOUSE]	68.5003	6.20166	904.305	35.33	583	1	7	19	37	2.00202e+08	0.00294586
	Sequence	Protein Group Accessions	Area	# PSMs	q-Value	IonScore	m/z [Da]	Charge	RT [min]	Modifications	# Missed Cleavages
	AFAAQEDLEK	P26043	9.92882e+06	1	0	20.59	561.278	2	22.3666		0
	QLQALSSELAQAR	P26043	3.88317e+06	1	0	73.47	707.886	2	31.4481		0
	EVWFFGLQYVDSK	P26043	2.06468e+06	1	0	22.36	809.401	2	56.9204		0
	NQEQLAAELAEFTAK	P26043	5.89173e+06	3	0	122.44	831.92	2	45.6645		0
	IAQDLEMYGVNYFEIK	P26043	1.68186e+06	2	0	63.67	966.975	2	49.9103		0
	FFPEDVSEELIQEITQR	P26043	3.3849e+06	2	0	32.46	694.012	3	60.8164		0
	EAILNDEIYcPPETAVLLASYAVQAK	P26043	7.09932e+06	2	0	38.6	956.479	3	62.736	C10(Methylthio)	0
	LFFLQVK	P26041;P26043	6.28278e+07	2	0	33.21	447.776	2	44.8535		0
	FVIKPIDK	P26041;P26043	8.31397e+07	2	0	39.82	480.3	2	23.7334		0
	QLFDQVVK	P26041;P26043	7.53617e+07	2	0	41.31	488.777	2	29.0307		0
	ALELEQER	P26041;P26043	2.36173e+08	3	0	41.3	494.259	2	21.5689		0
	FVIKPIDKK	P26041;P26043	1.54589e+07	2	0.006	18.95	544.347	2	20.6096		1
	IGFPWSEIR	P26041;P26043	2.09124e+08	2	0	62.16	552.795	2	47.1569		0
	APDFVFYAPR	P26041;P26043	1.36866e+08	2	0	65.39	591.8	2	39.1923		0
	KAPDFVFYAPR	P26041;P26043	41966139	3	0	40.69	655.849	2	34.2038		1
	KPDTIEVQQMK	P26041;P26043	2.91434e+07	3	0	56.89	658.848	2	20.1383		0
	RKPDTIEVQQMK	P26041;P26043	1.55309e+08	2	0	38.42	491.6	3	19.0497		1
	ILALcMGNHELYMR	P26041;P26043	2.47825e+06	1	0	18.11	855.403	2	46.273	C5(Methylthio)	0
	VTTMDAELEFAIQPNTTGK	P26041;P26043	6.20386e+06	1	0	63.08	1033.51	2	42.2543		0
P08113	Endoplasmin OS=Mus musculus OX=10090 GN=Hsp90b1 PE=1 SV=2 - [ENPL_MOUSE]	92.4183	4.81787	1959.05	44.76	802	1	30	31	70	1.8887e+08	0.00557325
	Sequence	Protein Group Accessions	Area	# PSMs	q-Value	IonScore	m/z [Da]	Charge	RT [min]	Modifications	# Missed Cleavages
	KTLDMIK	P08113	2.90549e+07	2	0.001	28.03	424.749	2	20.3265		1
	TFEINPR	P08113	8.34253e+07	2	0	49.85	438.732	2	23.2217		0
	NKEIFLR	P08113	1.55084e+07	2	0.002	18.03	460.273	2	21.885		1
	LIINSLYK	P08113	6.40286e+07	2	0.002	19.77	482.296	2	33.2677		0
	YNDTFWK	P08113	3.1183e+07	2	0	37.98	487.224	2	30.3388		0
	SGTSEFLNK	P08113	9.29837e+07	2	0	45.43	491.745	2	21.3787		0
	SGYLLPDTK	P08113	5.88102e+07	2	0	36.63	497.266	2	25.5367		0
	GLFDEYGSK	P08113	5.88109e+07	2	0	43.99	508.24	2	29.434		0
	IYFMAGSSR	P08113	7.43177e+07	2	0	51.61	516.252	2	27.5379		0
	FAFQAEVNR	P08113	5.8407e+07	2	0	61.17	541.275	2	27.4888		0
	LGVIEDHSNR	P08113	3.41613e+07	2	0	31.31	570.293	2	18.9079		0
	EAESSPFVER	P08113	5.25607e+07	2	0	45.12	575.772	2	21.8277		0
	EGVKFDESEK	P08113	1.62959e+07	2	0	33.43	584.28	2	18.8736		1
	SILFVPTSAPR	P08113	1.10867e+08	2	0	50.09	594.343	2	36.3325		0
	DISTNYYASQK	P08113	4.91143e+07	2	0	58.82	645.303	2	21.0496		0
	EFEPLLNWMK	P08113	0	1	0	37.33	653.829	2	54.3109		0
	GVVDSDDLPLNVSR	P08113	7.38516e+07	2	0	90.43	743.38	2	32.4887		0
	NLLHVTDTGVGMTR	P08113	8.83804e+07	4	0	83.78	757.393	2	28.8366		0
	EEASDYLELDTIK	P08113	3.837e+07	2	0	76.52	763.367	2	37.1053		0
	VFITDDFHDMMPK	P08113	4.87906e+07	3	0	67.55	798.366	2	43.3195		0
	RVFITDDFHDMMPK	P08113	3.14152e+07	2	0	38.54	584.613	3	38.4241		1
	EATEKEFEPLLNWMK	P08113	2.99909e+07	3	0	50.07	932.961	2	51.514		1
	YSQFINFPIYVWSSK	P08113	4.83927e+06	2	0	80.77	939.976	2	57.4027		0
	KYSQFINFPIYVWSSK	P08113	7.03211e+06	2	0	42.11	669.684	3	53.6559		1
	LISLTDENALAGNEELTVK	P08113	7.33613e+06	2	0	103.3	1015.54	2	40.9734		0
	FQSSHHSTDITSLDQYVER	P08113	8.23896e+07	4	0	85.01	750.686	3	29.993		0
	LTESPcALVASQYGWSGNMER	P08113	1.81509e+07	4	0	86.32	1173.02	2	53.3039	C6(Methylthio)	0
	TVWDWELMNDIKPIWQRPSK	P08113	7.81388e+06	3	0	44.25	848.102	3	54.8337		0
	IKEDEDDKTVMDLAVVLFETATLR	P08113	7.5137e+06	2	0	25.66	688.61	4	64.2255		2
	GYEVIYLTEPVDEYcIQALPEFDGK	P08113	4.51515e+06	2	0	29.47	979.79	3	62.1073	C15(Methylthio)	0
	ELISNASDALDK	P08113;P11499	3.62759e+08	2	0	89.6	638.325	2	26.1321		0
P58774	Tropomyosin beta chain OS=Mus musculus OX=10090 GN=Tpm2 PE=1 SV=1 - [TPM2_MOUSE]	32.8166	4.70361	759.212	26.76	284	1	2	11	24	1.84665e+08	0.00191083
	Sequence	Protein Group Accessions	Area	# PSMs	q-Value	IonScore	m/z [Da]	Charge	RT [min]	Modifications	# Missed Cleavages
	LDKENAIDR	P58774;P58771	5.55814e+07	2	0	54.44	537.283	2	17.7743		1
	MELQEMQLK	P58774	3.59002e+07	2	0	42.02	575.286	2	30.9509		0
	KLVILEGELER	P58774	1.15343e+07	1	0	18.79	433.594	3	32.624		1
	cGDLEEELK	P58774;Q6IRU2	6.02576e+07	2	0	53.16	541.231	2	28.7757	C1(Methylthio)	0
	ATDAEADVASLNR	P58771;P58774	97197176	2	0	100.55	666.824	2	22.8697		0
	KATDAEADVASLNR	P58771;P58774	1.80664e+08	4	0	109.6	730.87	2	21.2889		1
	IQLVEEELDR	P58771;P58774;P21107	2.76135e+08	2	0	60.28	622.33	2	31.4188		0
	RIQLVEEELDR	P58771;P58774;P21107	3.64346e+07	4	0	62.13	467.256	3	28.5159		1
	IQLVEEELDRAQER	P58771;P58774;P21107	6.26482e+07	2	0	28.09	576.635	3	31.7675		1
	RIQLVEEELDRAQER	P58771;P58774;P21107	1.12551e+07	1	0	13.86	628.669	3	29.3024		2
	EDKYEEEIK	P58771;P58774;Q6IRU2;P21107	64916116	2	0.001	40.43	591.78	2	18.8056		1
P51881	ADP/ATP translocase 2 OS=Mus musculus OX=10090 GN=Slc25a5 PE=1 SV=3 - [ADT2_MOUSE]	32.9102	9.72998	1142.65	54.7	298	1	7	15	32	1.78832e+08	0.00254777
	Sequence	Protein Group Accessions	Area	# PSMs	q-Value	IonScore	m/z [Da]	Charge	RT [min]	Modifications	# Missed Cleavages
	GLGDcLVK	P51881	7.57227e+07	2	0	32.33	425.711	2	33.9917	C5(Methylthio)	0
	tDAAVSFAK	P51881	44079434	1	0	61.07	476.243	2	26.786	N-Term(Acetyl)	0
	EQGVLSFWR	P51881	1.04229e+08	2	0	62.4	561.291	2	44.7159		0
	QIFLGGVDKR	P51881	2.25043e+07	2	0	49.92	566.827	2	24.4594		1
	AAYFGIYDTAK	P51881	5.75904e+07	2	0	50.69	610.304	2	33.1689		0
	DFLAGGVAAAISK	P51881	1.67054e+08	2	0	83.21	610.337	2	39.668		0
	GTDIMYTGTLDcWR	P51881	6.55309e+06	2	0	66.5	839.358	2	49.4145	C12(Methylthio)	0
	TAVAPIER	P51881;P48962	1.99538e+08	2	0	22.23	428.748	2	18.9516		0
	GNLANVIR	P51881;P48962	1.69905e+08	2	0	40.21	428.755	2	23.9398		0
	GAWSNVLR	P51881;P48962	1.39856e+08	2	0	48.7	451.745	2	30.2868		0
	LLLQVQHASK	P51881;P48962	1.33356e+08	2	0	42.65	568.844	2	22.2018		0
	YFPTQALNFAFK	P51881;P48962	1.20973e+08	2	0	64.31	723.875	2	50.5242		0
	GMGGAFVLVLYDEIK	P51881;P48962	9.96341e+06	2	0	75.14	806.426	2	59.8987		0
	GMGGAFVLVLYDEIKK	P51881;P48962	2.48205e+07	3	0	85.54	870.475	2	56.6341		1
	YFAGNLASGGAAGATSLcFVYPLDFAR	P51881;P48962	1.42654e+07	4	0	105.65	1393.16	2	61.9064	C18(Methylthio)	0
P48962	ADP/ATP translocase 1 OS=Mus musculus OX=10090 GN=Slc25a4 PE=1 SV=4 - [ADT1_MOUSE]	32.8831	9.71533	1154.6	55.03	298	1	9	17	35	1.69766e+08	0.00278662
	Sequence	Protein Group Accessions	Area	# PSMs	q-Value	IonScore	m/z [Da]	Charge	RT [min]	Modifications	# Missed Cleavages
	DEGANAFFK	P48962	2.30112e+07	2	0	39.67	499.732	2	28.4618		0
	QIFLGGVDR	P48962	4.61801e+07	1	0.001	34.36	502.779	2	29.1278		0
	gDQALSFLK	P48962	76070093	2	0	52.44	510.772	2	43.6744	N-Term(Acetyl)	0
	EQGFLSFWR	P48962	4.5156e+07	2	0	43.29	585.291	2	51.533		0
	AAYFGVYDTAK	P48962	3.00333e+07	2	0	33.72	603.296	2	29.5433		0
	DFLAGGIAAAVSK	P48962	1.00471e+08	2	0	79.13	610.338	2	40.4675		0
	GADIMYTGTLDcWR	P48962	5.21289e+06	2	0	69.14	824.352	2	49.7605	C12(Methylthio)	0
	KGADIMYTGTLDcWR	P48962	7.39561e+06	1	0	24.19	592.603	3	44.8895	C13(Methylthio)	1
	gDQALSFLKDFLAGGIAAAVSK	P48962	1.82248e+06	2	0	64.24	741.068	3	66.858	N-Term(Acetyl)	1
	TAVAPIER	P51881;P48962	1.99538e+08	2	0	22.23	428.748	2	18.9516		0
	GNLANVIR	P51881;P48962	1.69905e+08	2	0	40.21	428.755	2	23.9398		0
	GAWSNVLR	P51881;P48962	1.39856e+08	2	0	48.7	451.745	2	30.2868		0
	LLLQVQHASK	P51881;P48962	1.33356e+08	2	0	42.65	568.844	2	22.2018		0
	YFPTQALNFAFK	P51881;P48962	1.20973e+08	2	0	64.31	723.875	2	50.5242		0
	GMGGAFVLVLYDEIK	P51881;P48962	9.96341e+06	2	0	75.14	806.426	2	59.8987		0
	GMGGAFVLVLYDEIKK	P51881;P48962	2.48205e+07	3	0	85.54	870.475	2	56.6341		1
	YFAGNLASGGAAGATSLcFVYPLDFAR	P51881;P48962	1.42654e+07	4	0	105.65	1393.16	2	61.9064	C18(Methylthio)	0
P58252	Elongation factor 2 OS=Mus musculus OX=10090 GN=Eef2 PE=1 SV=2 - [EF2_MOUSE]	95.2529	6.82959	2916.06	57.93	858	1	41	42	105	1.69646e+08	0.00835987
	Sequence	Protein Group Accessions	Area	# PSMs	q-Value	IonScore	m/z [Da]	Charge	RT [min]	Modifications	# Missed Cleavages
	FSVSPVVR	P58252	1.33543e+08	2	0	26.76	445.758	2	25.6806		0
	SDPVVSYR	P58252	1.28419e+08	2	0	44.41	461.735	2	19.9249		0
	GEGQLSAAER	P58252	5.04259e+07	1	0	48.3	509.252	2	17.9026		0
	GPLMMYISK	P58252	1.54049e+08	2	0	38.91	520.269	2	34.6581		0
	KSDPVVSYR	P58252	1.04884e+07	1	0.003	24.09	525.783	2	18.3679		1
	GVQYLNEIK	P58252	7.13996e+07	2	0	51.56	532.292	2	27.4319		0
	IMGPNYTPGK	P58252	132343199	2	0	40.25	539.272	2	21.0515		0
	QFAEMYVAK	P58252	1.04818e+08	2	0	27.21	543.768	2	26.4359		0
	VNFTVDQIR	P58252	1.72029e+08	2	0	60.43	546.296	2	29.4724		0
	VFSGVVSTGLK	P58252	1.58536e+08	2	0	58.07	547.315	2	28.0466		0
	STLTDSLVcK	P58252	111660603	2	0	42.89	556.77	2	34.242	C9(Methylthio)	0
	VFDAIMNFR	P58252	1.18119e+08	2	0	57.87	556.781	2	42.7602		0
	YEWDVAEAR	P58252	1.40366e+08	2	0	63.05	569.762	2	28.7193		0
	EGALcEENMR	P58252	7.29161e+07	2	0	37.04	599.238	2	25.7325	C5(Methylthio)	0
	IMGPNYTPGKK	P58252	7.45695e+06	1	0	17.4	603.321	2	19.3646		1
	EDLYLKPIQR	P58252	6.34283e+07	4	0	23.31	637.859	2	25.4371		0
	NMSVIAHVDHGK	P58252	1.33625e+08	3	0	57.22	654.33	2	19.6409		0
	DSVVAGFQWATK	P58252	41283930	2	0	65.79	654.833	2	38.9313		0
	cLYASVLTAQPR	P58252	9.73338e+07	2	0	41.43	684.344	2	36.9475	C1(Methylthio)	0
	KEDLYLKPIQR	P58252	1.25143e+08	2	0	44.99	468.273	3	22.1999		1
	DLEEDHAcIPIK	P58252	3.11279e+07	3	0	39.33	714.829	2	31.8869	C8(Methylthio)	0
	EGIPALDNFLDKL	P58252	1.43033e+08	3	0	62.11	722.888	2	60.8327		1
	TFcQLILDPIFK	P58252	2.05543e+07	2	0	72.42	742.386	2	64.2804	C3(Methylthio)	0
	DLEEDHAcIPIKK	P58252	6.197e+07	2	0	12.59	519.586	3	25.5457	C8(Methylthio)	1
	ETVSEESNVLcLSK	P58252	8.40306e+07	2	0	104.75	792.369	2	35.0813	C11(Methylthio)	0
	LDSEDKDKEGKPLLK	P58252	1.28039e+08	3	0	58.18	572.311	3	17.7528		2
	FDVHDVTLHADAIHR	P58252	4.21908e+07	3	0	52.64	582.629	3	28.2584		0
	AYLPVNESFGFTADLR	P58252	1.63192e+07	4	0	73.56	900.453	2	48.4081		0
	cELLYEGPPDDEAAMGIK	P58252	5.8712e+07	2	0	72.33	998.94	2	43.5871	C1(Methylthio)	0
	IWcFGPDGTGPNILTDITK	P58252	1.4809e+07	2	0	83.01	1047.51	2	60.2022	C3(Methylthio)	0
	ARPFPDGLAEDIDKGEVSAR	P58252	2.35563e+07	8	0	63.56	536.525	4	34.0511		1
	STAISLFYELSENDLNFIK	P58252	3.7733e+07	4	0	52.28	735.376	3	62.7838		0
	ALLELQLEPEELYQTFQR	P58252	2.84787e+07	3	0	102.1	1110.58	2	57.507		0
	GVQYLNEIKDSVVAGFQWATK	P58252	2.64135e+07	3	0	37.28	785.079	3	58.4653		1
	VTDGALVVVDcVSGVcVQTETVLR	P58252	1.62321e+06	2	0	35.92	852.086	3	66.5151	C11(Methylthio); C16(Methylthio)	0
	TFcQLILDPIFKVFDAIMNFR	P58252	119398	2	0	45.21	859.776	3	69.0099	C3(Methylthio)	1
	WLPAGDALLQMITIHLPSPVTAQK	P58252	5.48664e+07	4	0	41.96	650.862	4	63.5336		0
	WLPAGDALLQmITIHLPSPVTAQK	P58252	2.27794e+06	1	0	16.73	872.811	3	63.8381	M11(Oxidation)	0
	YVEPIEDVPcGNIVGLVGVDQFLVK	P58252	7.96621e+07	4	0	57.42	1374.7	2	63.7581	C10(Methylthio)	0
	RWLPAGDALLQMITIHLPSPVTAQK	P58252	7.54279e+06	2	0	40.68	689.887	4	60.6122		1
	DGSGFLINLIDSPGHVDFSSEVTAALR	P58252	9.87587e+06	2	0	78.83	939.806	3	59.889		0
	LMEPIYLVEIQcPEQVVGGIYGVLNR	P58252	1.58563e+07	2	0	65.32	993.512	3	65.5634	C12(Methylthio)	0
	GGGQIIPTAR	O08810;P58252	1.78372e+08	2	0.002	29.98	485.277	2	21.3349		0
P21107	Tropomyosin alpha-3 chain OS=Mus musculus OX=10090 GN=Tpm3 PE=1 SV=3 - [TPM3_MOUSE]	32.9738	4.71631	652.691	27.72	285	1	3	13	29	1.66886e+08	0.00230892
	Sequence	Protein Group Accessions	Area	# PSMs	q-Value	IonScore	m/z [Da]	Charge	RT [min]	Modifications	# Missed Cleavages
	LVIIEGDLER	P21107	3.87499e+06	1	0	21.53	578.833	2	32.9266		0
	KLVIIEGDLER	P21107	5.46822e+06	1	0	29.04	642.88	2	29.4077		1
	AADAEAEVASLNR	P21107	3.48017e+07	2	0	58.14	658.826	2	22.0085		0
	DAQEKLELAEK	P58771;P21107	9.15183e+06	2	0	45.47	637.336	2	20.7351		1
	GTEDELDKYSEALK	P58771;P21107	4.95206e+07	4	0	66.95	799.385	2	29.8583		1
	YSQKEDKYEEEIK	P58771;P21107	1.51661e+08	3	0	58.54	844.905	2	18.6236		2
	LKGTEDELDKYSEALK	P58771;P21107	3.0947e+07	3	0	40.62	613.65	3	27.9072		2
	GTEDELDKYSEALKDAQEK	P58771;P21107	7.28611e+07	2	0	53.71	723.678	3	31.9264		2
	IQLVEEELDR	P58771;P58774;P21107	2.76135e+08	2	0	60.28	622.33	2	31.4188		0
	RIQLVEEELDR	P58771;P58774;P21107	3.64346e+07	4	0	62.13	467.256	3	28.5159		1
	IQLVEEELDRAQER	P58771;P58774;P21107	6.26482e+07	2	0	28.09	576.635	3	31.7675		1
	RIQLVEEELDRAQER	P58771;P58774;P21107	1.12551e+07	1	0	13.86	628.669	3	29.3024		2
	EDKYEEEIK	P58771;P58774;Q6IRU2;P21107	64916116	2	0.001	40.43	591.78	2	18.8056		1
P07356	Annexin A2 OS=Mus musculus OX=10090 GN=Anxa2 PE=1 SV=2 - [ANXA2_MOUSE]	38.6518	7.69385	1948.87	65.49	339	1	21	21	51	1.66544e+08	0.00406051
	Sequence	Protein Group Accessions	Area	# PSMs	q-Value	IonScore	m/z [Da]	Charge	RT [min]	Modifications	# Missed Cleavages
	ELYDAGVK	P07356	98051702	2	0	30.55	447.732	2	20.7018		0
	WISIMTER	P07356	1.10849e+08	2	0	28.52	518.268	2	36.3307		0
	DALNIETAVK	P07356	1.00795e+08	2	0	68.08	537.295	2	27.9965		0
	QDIAFAYQR	P07356	6.24251e+07	2	0	51.68	556.28	2	25.9986		0
	sTVHEILcK	P07356	1.67002e+08	2	0	44.8	559.272	2	34.6563	N-Term(Acetyl); C8(Methylthio)	0
	TPAQYDASELK	P07356	197450080	2	0	73.66	611.801	2	20.7985		0
	DIISDTSGDFR	P07356	2.46182e+07	2	0	56.23	613.288	2	31.1162		0
	TNQELQEINR	P07356	1.08195e+08	2	0	57.19	622.816	2	20.4124		0
	DIISDTSGDFRK	P07356	5.30343e+06	1	0	32.83	677.337	2	27.0701		1
	SLYYYIQQDTK	P07356	1.0529e+08	2	0	64.07	711.351	2	33.9363		0
	SYSPYDMLESIK	P07356	7.85999e+07	2	0	64.97	716.837	2	46.5313		0
	GVDEVTIVNILTNR	P07356	4.20584e+07	4	0	93.97	771.928	2	51.7677		0
	SALSGHLETVILGLLK	P07356	9.55103e+07	4	0	90.64	825.993	2	59.3252		0
	GLGTDEDSLIEIIcSR	P07356	52361462	4	0	85.08	883.919	2	61.2467	C14(Methylthio)	0
	TKGVDEVTIVNILTNR	P07356	5.69685e+06	2	0	41.36	591.335	3	46.3739		1
	TDLEKDIISDTSGDFR	P07356	5.34968e+07	4	0	80.97	906.438	2	38.4664		1
	AEDGSVIDYELIDQDAR	P07356	2.12698e+07	2	0	90.73	954.946	2	38.0398		0
	TDLEKDIISDTSGDFRK	P07356	3.71774e+07	2	0	63.31	647.325	3	34.5002		2
	RAEDGSVIDYELIDQDAR	P07356	6.82482e+07	4	0	75.68	1033	2	34.7511		1
	GDLENAFLNLVQcIQNKPLYFADR	P07356	9.57906e+06	2	0	63.81	943.136	3	64.9087	C13(Methylthio)	0
	LSLEGDHSTPPSAYGSVKPYTNFDAER	P07356	1.3518e+08	2	0	34.53	735.351	4	31.985		0
P17742	Peptidyl-prolyl cis-trans isomerase A OS=Mus musculus OX=10090 GN=Ppia PE=1 SV=2 - [PPIA_MOUSE]	17.9599	7.89893	1040.27	54.88	164	1	12	12	36	1.66058e+08	0.00286624
	Sequence	Protein Group Accessions	Area	# PSMs	q-Value	IonScore	m/z [Da]	Charge	RT [min]	Modifications	# Missed Cleavages
	TEWLDGK	P17742	1.42243e+08	2	0	38.11	424.711	2	23.8915		0
	ITISDcGQL	P17742	5.91918e+06	2	0	48.08	498.23	2	43.4315	C6(Methylthio)	0
	VSFELFADK	P17742	1.13262e+08	2	0	49.76	528.274	2	41.5274		0
	KITISDcGQL	P17742	1.38819e+08	2	0	55.18	562.278	2	37.9879	C7(Methylthio)	1
	FEDENFILK	P17742	1.56783e+08	2	0	60.19	577.79	2	35.5542		0
	EGMNIVEAMER	P17742	1.64193e+08	2	0	50.53	639.795	2	37.8987		0
	VSFELFADKVPK	P17742	1.39131e+07	4	0	43.95	690.382	2	40.2337		1
	VKEGMNIVEAMER	P17742	9.82333e+07	4	0	91.57	753.376	2	32.8066		1
	IIPGFMcQGGDFTR	P17742	1.67028e+08	3	0	45.02	794.36	2	47.209	C7(Methylthio)	0
	IIPGFmcQGGDFTR	P17742	4.01956e+06	1	0.003	16.39	802.356	2	47.3057	M6(Oxidation); C7(Methylthio)	0
	SIYGEKFEDENFILK	P17742	1.66954e+08	4	0	86.28	916.46	2	39.3125		1
	VNPTVFFDITADDEPLGR	P17742	3.28072e+07	4	0	85.17	1003.5	2	52.8903		0
	vNPTVFFDITADDEPLGR	P17742	3.00532e+07	2	0	42.74	1024.5	2	61.3592	N-Term(Acetyl)	0
	mVNPTVFFDITADDEPLGR	P17742	3.75586e+06	2	0	30.71	727.018	3	63.2831	N-Term(Acetyl)	0
P20029	Endoplasmic reticulum chaperone BiP OS=Mus musculus OX=10090 GN=Hspa5 PE=1 SV=3 - [BIP_MOUSE]	72.3775	5.16064	2403.98	46.72	655	1	25	27	65	1.66044e+08	0.00517516
	Sequence	Protein Group Accessions	Area	# PSMs	q-Value	IonScore	m/z [Da]	Charge	RT [min]	Modifications	# Missed Cleavages
	VMEHFIK	P20029	57255420	2	0	27.51	452.241	2	21.4311		0
	VLEDSDLK	P20029	5.61167e+07	2	0	34.01	459.743	2	20.1253		0
	VLEDSDLKK	P20029	8.05898e+06	1	0.002	14.13	523.79	2	18.2217		1
	VYEGERPLTK	P20029	2.61458e+07	2	0	29.61	596.322	2	18.2557		0
	DAGTIAGLNVMR	P20029	7.35842e+07	2	0	82.07	609.319	2	33.6322		0
	MKETAEAYLGK	P20029	2.64123e+07	2	0	67.69	620.815	2	21.1466		1
	FEELNMDLFR	P20029	8.51825e+06	2	0	55.42	657.314	2	48.5234		0
	NELESYAYSLK	P20029	6.93364e+07	2	0	56.79	658.822	2	34.1385		0
	ELEEIVQPIISK	P20029	5.61235e+07	2	0	67.39	699.397	2	37.2684		0
	TWNDPSVQQDIK	P20029	4.6104e+07	2	0	66.11	715.85	2	25.3885		0
	SDIDEIVLVGGSTR	P20029	1.35712e+07	2	0	69.56	730.884	2	36.97		0
	AKFEELNMDLFR	P20029	2.41709e+07	4	0	96.61	756.88	2	44.1171		1
	TFAPEEISAMVLTK	P20029	6.91416e+07	4	0	78.55	768.903	2	48.1254		0
	ITPSYVAFTPEGER	P20029	6.10568e+07	2	0	60.7	783.894	2	32.1388		0
	TKPYIQVDIGGGQTK	P20029	1.76311e+07	4	0	50.16	802.936	2	25.757		0
	KKELEEIVQPIISK	P20029	3.06973e+07	2	0	30.71	551.998	3	30.1523		2
	NQLTSNPENTVFDAK	P20029	4.78668e+07	2	0	92.9	839.409	2	28.6977		0
	IINEPTAAAIAYGLDKR	P20029	1.21239e+08	3	0	105.5	908.502	2	36.5671		1
	SQIFSTASDNQPTVTIK	P20029	4.56338e+07	2	0	95.2	918.972	2	30.162		0
	VTHAVVTVPAYFNDAQR	P20029	3.78143e+07	2	0	37.08	629.996	3	32.408		0
	DNHLLGTFDLTGIPPAPR	P20029	3.36953e+07	4	0	44.19	645.343	3	45.1561		0
	KSQIFSTASDNQPTVTIK	P20029	7.1044e+06	2	0	21.67	655.681	3	26.5227		1
	IEWLESHQDADIEDFK	P20029	6.65721e+07	4	0	100.8	987.958	2	39.0094		0
	IEIESFFEGEDFSETLTR	P20029	4.7013e+06	2	0	128.82	1075	2	55.7949		0
	LYGSGGPPPTGEEDTSEKDEL	P20029	1.30115e+07	1	0	98.23	1089.49	2	25.6145		1
	VEIIANDQGNR	P20029;P63017	1.86698e+08	2	0	65.03	614.818	2	20.2208		0
	IINEPTAAAIAYGLDK	P20029;P63017	1.90196e+08	4	0	111.46	830.452	2	39.5104		0
P43275	Histone H1.1 OS=Mus musculus OX=10090 GN=H1-1 PE=1 SV=2 - [H11_MOUSE]	21.7719	10.9312	356.62	29.11	213	1	4	6	13	1.65839e+08	0.00103503
	Sequence	Protein Group Accessions	Area	# PSMs	q-Value	IonScore	m/z [Da]	Charge	RT [min]	Modifications	# Missed Cleavages
	SLAAAGYDVEK	P43275	1.30206e+08	2	0	55.21	562.285	2	22.0027		0
	KPAGPSVSELIVQAVSSSK	P43275	4.44994e+06	1	0	34.74	628.687	3	46.2685		0
	KKPAGPSVSELIVQAVSSSK	P43275	5.03472e+07	4	0	69.24	671.384	3	42.1334		1
	sETAPVAQAASTATEKPAAAK	P43275	8.40212e+07	2	0	18.96	681.352	3	23.5935	N-Term(Acetyl)	0
	SGVSLAALK	P15864;P43274;P43275	2.8329e+08	2	0	69.81	423.258	2	27.3314		0
	SGVSLAALKK	P15864;P43274;P43275	5.84657e+07	2	0	49.63	487.305	2	22.3426		1
P35700	Peroxiredoxin-1 OS=Mus musculus OX=10090 GN=Prdx1 PE=1 SV=1 - [PRDX1_MOUSE]	22.1624	8.11865	553.061	52.76	199	1	10	10	23	1.64806e+08	0.00183121
	Sequence	Protein Group Accessions	Area	# PSMs	q-Value	IonScore	m/z [Da]	Charge	RT [min]	Modifications	# Missed Cleavages
	ADEGISFR	P35700	8.00704e+07	2	0	31.71	447.72	2	23.3651		0
	GLFIIDDK	P35700	1.40749e+08	2	0	38.06	460.757	2	37.4925		0
	DISLSEYK	P35700	5.07573e+07	2	0	24.76	477.743	2	25.4878		0
	TIAQDYGVLK	P35700	1.27798e+08	2	0	36.89	554.306	2	27.3833		0
	ATAVMPDGQFK	P35700	1.30672e+08	2	0	42.84	582.789	2	23.9432		0
	LVQAFQFTDK	P35700	1.62837e+08	2	0	60.25	598.819	2	32.9458		0
	QITINDLPVGR	P35700	5.05019e+07	4	0	70.18	613.348	2	33.3319		0
	QGGLGPMNIPLISDPK	P35700	2.80778e+07	2	0	72.77	818.94	2	45.9475		0
	KQGGLGPMNIPLISDPK	P35700	6.31705e+07	2	0	44	588.994	3	41.0982		1
	HGEVcPAGWKPGSDTIKPDVNK	P35700	1.90831e+08	3	0	33.13	794.384	3	26.2186	C5(Methylthio)	0
P63101	14-3-3 protein zeta/delta OS=Mus musculus OX=10090 GN=Ywhaz PE=1 SV=1 - [1433Z_MOUSE]	27.7537	4.79248	1331.35	53.88	245	1	11	14	37	1.63817e+08	0.00294586
	Sequence	Protein Group Accessions	Area	# PSMs	q-Value	IonScore	m/z [Da]	Charge	RT [min]	Modifications	# Missed Cleavages
	YDDMAAcMK	P63101	7.07466e+07	2	0	40.03	547.195	2	29.7258	C7(Methylthio)	0
	mDKNELVQK	P63101	1.80877e+08	2	0	51.6	573.794	2	21.4133	N-Term(Acetyl)	1
	YLAEVAAGDDK	P63101	1.11399e+07	2	0	51.87	576.283	2	21.1127		0
	YLAEVAAGDDKK	P63101	5.86185e+07	4	0	59.37	640.331	2	19.2546		1
	FLIPNASQPESK	P63101	7.01384e+07	2	0	54.85	665.853	2	28.0559		0
	DIcNDVLSLLEK	P63101	1.83571e+07	2	0	60.74	704.347	2	64.974	C3(Methylthio)	0
	SVTEQGAELSNEER	P63101	5.55481e+07	2	0	103.44	774.861	2	19.7369		0
	GIVDQSQQAYQEAFEISK	P63101	6.99024e+07	4	0	102.99	1021	2	40.779		0
	TAFDEAIAELDTLSEESYK	P63101	5.44005e+07	4	0	117.54	1066.5	2	58.8778		0
	KGIVDQSQQAYQEAFEISK	P63101	8.73229e+06	2	0	63.86	723.699	3	36.5071		1
	TAFDEAIAELDTLSEESYKDSTLIMQLLR	P63101	4.42072e+06	3	0	76.88	1101.55	3	68.0417		1
	EMQPTHPIR	Q9CQV8;P68254;P63101	1.98872e+07	2	0	46.69	554.782	2	17.8061		0
	NLLSVAYK	P62259;P61982;P68510;Q9CQV8;P68254;P63101	2.37247e+08	2	0	40.76	454.265	2	30.2075		0
	DSTLIMQLLR	P62259;P61982;P68510;Q9CQV8;P68254;P63101	7.33263e+07	2	0	60.84	595.334	2	53.7721		0
	DSTLImQLLR	P62259;P61982;P68510;Q9CQV8;P68254;P63101	1.5404e+06	2	0	61.15	603.331	2	53.932	M6(Oxidation)	0
Q60605	Myosin light polypeptide 6 OS=Mus musculus OX=10090 GN=Myl6 PE=1 SV=3 - [MYL6_MOUSE]	16.9191	4.65283	489.492	55.63	151	1	8	8	16	1.63558e+08	0.00127389
	Sequence	Protein Group Accessions	Area	# PSMs	q-Value	IonScore	m/z [Da]	Charge	RT [min]	Modifications	# Missed Cleavages
	HVLVTLGEK	Q60605	2.24723e+08	2	0	43.28	498.298	2	21.9053		0
	EAFQLFDR	Q60605	1.34706e+08	2	0	48.95	513.256	2	37.6284		0
	ILYSQcGDVMR	Q60605	8.93363e+07	2	0	69.89	665.801	2	35.708	C6(Methylthio)	0
	ALGQNPTNAEVLK	Q60605	1.31244e+08	2	0	39.76	677.87	2	23.0632		0
	cDFTEDQTAEFK	Q60605	3.19412e+07	2	0	67.6	761.298	2	43.7819	N-Term(Acetyl); C1(Methylthio)	0
	DQGTYEDYVEGLR	Q60605	1.53825e+07	1	0	38.72	772.848	2	34.1977		0
	NKDQGTYEDYVEGLR	Q60605	8.38629e+07	1	0	29.88	596.28	3	29.9323		1
	VLDFEHFLPMLQTVAK	Q60605	1.13071e+08	4	0	58.5	944.505	2	58.3894		0
Q61937	Nucleophosmin OS=Mus musculus OX=10090 GN=Npm1 PE=1 SV=1 - [NPM_MOUSE]	32.5398	4.76709	616.096	37.33	292	1	7	7	18	1.59127e+08	0.00143312
	Sequence	Protein Group Accessions	Area	# PSMs	q-Value	IonScore	m/z [Da]	Charge	RT [min]	Modifications	# Missed Cleavages
	GPSSVEDIK	Q61937	1.47071e+08	2	0	59.71	466.24	2	19.0987		0
	VDNDENEHQLSLR	Q61937	2.45473e+08	1	0	16.91	523.582	3	20.3153		0
	MTDQEAIQDLWQWR	Q61937	8.48376e+07	4	0	68.44	910.425	2	54.4703		0
	DELHIVEAEAMNYEGSPIK	Q61937	2.41626e+07	2	0	59.59	715.678	3	44.2431		0
	MSVQPTVSLGGFEITPPVVLR	Q61937	5.04605e+06	3	0	105.51	1114.11	2	55.3655		0
	TVSLGAGAKDELHIVEAEAMNYEGSPIK	Q61937	3.22878e+07	4	0	67.9	977.159	3	47.731		1
	mEDSMDMDMSPLRPQNYLFGcELK	Q61937	1.21265e+07	2	0	48.91	980.081	3	60.2068	N-Term(Acetyl); C21(Methylthio)	0
P18760	Cofilin-1 OS=Mus musculus OX=10090 GN=Cfl1 PE=1 SV=3 - [COF1_MOUSE]	18.5477	8.08936	833.122	62.05	166	1	10	11	27	1.52431e+08	0.00214968
	Sequence	Protein Group Accessions	Area	# PSMs	q-Value	IonScore	m/z [Da]	Charge	RT [min]	Modifications	# Missed Cleavages
	NIILEEGK	P18760	1.174e+08	2	0.008	11.91	458.261	2	23.1191		0
	MLPDKDcR	P18760	1.25316e+08	2	0	18.58	512.225	2	19.9266	C7(Methylthio)	1
	AVLFcLSEDK	P18760	3.73898e+06	2	0	41.79	585.781	2	45.3871	C5(Methylthio)	0
	AVLFcLSEDKK	P18760	7.52664e+07	3	0	40.65	649.828	2	38.7272	C5(Methylthio)	1
	LGGSAVISLEGKPL	P18760	9.49029e+07	2	0	79.93	670.893	2	38.3545		0
	HELQANcYEEVKDR	P18760	5.21129e+07	2	0	74.47	593.932	3	23.7944	C7(Methylthio)	1
	EDLVFIFWAPENAPLK	P18760	2.34289e+06	1	0	46.08	944.996	2	60.6075		0
	KEDLVFIFWAPENAPLK	P18760	2.21524e+07	3	0	92.37	1009.04	2	56.258		1
	EILVGDVGQTVDDPYTTFVK	P18760	5.55174e+07	4	0	118.41	1098.56	2	45.6958		0
	NIILEEGKEILVGDVGQTVDDPYTTFVK	P18760	9.56981e+07	4	0	71.85	1031.54	3	53.8506		1
	YALYDATYETK	P18760;P45591	2.14576e+08	2	0	65.96	669.316	2	27.0846		0
P62827	GTP-binding nuclear protein Ran OS=Mus musculus OX=10090 GN=Ran PE=1 SV=3 - [RAN_MOUSE]	24.4076	7.48877	357.039	36.11	216	1	7	7	14	1.50419e+08	0.00111465
	Sequence	Protein Group Accessions	Area	# PSMs	q-Value	IonScore	m/z [Da]	Charge	RT [min]	Modifications	# Missed Cleavages
	HLTGEFEK	P62827	124508159	1	0.001	25.43	480.743	2	18.7045		0
	LVLVGDGGTGK	P62827	2.2529e+08	2	0	36.29	508.292	2	23.3151		0
	NLQYYDISAK	P62827	9.59409e+07	2	0	38.84	607.806	2	26.8834		0
	aAQGEPQVQFK	P62827	7.01794e+07	2	0	44.2	622.817	2	25.3453	N-Term(Acetyl)	0
	FNVWDTAGQEK	P62827	1.01459e+08	2	0	63.76	647.807	2	31.033		0
	VcENIPIVLcGNK	P62827	6.94623e+06	2	0	67.85	747.353	2	50.2313	C2(Methylthio); C10(Methylthio)	0
	SNYNFEKPFLWLAR	P62827	4.41995e+07	3	0	48.99	892.959	2	51.2256		0
Q922Q8	Leucine-rich repeat-containing protein 59 OS=Mus musculus OX=10090 GN=Lrrc59 PE=1 SV=1 - [LRC59_MOUSE]	34.8558	9.5249	128.402	22.15	307	1	5	5	8	1.48064e+08	0.000636943
	Sequence	Protein Group Accessions	Area	# PSMs	q-Value	IonScore	m/z [Da]	Charge	RT [min]	Modifications	# Missed Cleavages
	ATVLDLScNK	Q922Q8	1.92609e+07	1	0.001	18.85	555.271	2	34.5628	C8(Methylthio)	0
	LQQLPADFGR	Q922Q8	3.96456e+08	2	0	17.57	572.809	2	27.9617		0
	LVTLPVSFAQLK	Q922Q8	2.84768e+07	2	0	59.23	658.403	2	47.9561		0
	WLDLKDNPLDPVLAK	Q922Q8	8.8806e+06	2	0	23.36	579.658	3	47.9032		1
	DKLDGNELDLSLSDLNEVPVK	Q922Q8	7.59713e+06	1	0	23.83	771.734	3	45.561		1
P09411	Phosphoglycerate kinase 1 OS=Mus musculus OX=10090 GN=Pgk1 PE=1 SV=4 - [PGK1_MOUSE]	44.522	7.89893	1284.45	64.99	417	1	23	23	52	1.47909e+08	0.00414013
	Sequence	Protein Group Accessions	Area	# PSMs	q-Value	IonScore	m/z [Da]	Charge	RT [min]	Modifications	# Missed Cleavages
	ELNYFAK	P09411	7.55669e+07	2	0.001	46.92	442.729	2	25.4861		0
	SLMDEVVK	P09411	1.10696e+08	2	0	41.19	460.742	2	29.4228		0
	VDFNVPMK	P09411	1.00503e+08	2	0	41.74	475.244	2	28.7248		0
	FHVEEEGK	P09411	1.54017e+07	1	0	18.99	487.732	2	18.0137		0
	KELNYFAK	P09411	1.54096e+07	1	0	22.88	506.776	2	21.6349		1
	LTLDKLDVK	P09411	4.25026e+07	2	0	47.95	522.818	2	26.7017		1
	VLPGVDALSNV	P09411	1.06527e+08	2	0	45.02	542.306	2	42.0086		0
	YSLEPVAAELK	P09411	5.54598e+07	2	0	62.6	610.332	2	34.4039		0
	ITLPVDFVTADK	P09411	1.16363e+07	2	0	50.02	659.867	2	44.0618		0
	AHSSMVGVNLPQK	P09411	1.36394e+08	1	0	12.06	456.574	3	22.4638		0
	VADKIQLINNMLDK	P09411	1.05984e+07	2	0	21.17	538.968	3	38.1248		1
	LGDVYVNDAFGTAHR	P09411	1.73335e+08	4	0	87.89	817.901	2	30.6688		0
	VSHVSTGGGASLELLEGK	P09411	7.67038e+07	2	0	32.04	580.976	3	31.058		0
	ALESPERPFLAILGGAK	P09411	9.97957e+07	6	0	73.91	885.002	2	48.2212		0
	VLNNMEIGTSLYDEEGAK	P09411	35362893	2	0	71.01	991.973	2	36.4313		0
	ITLPVDFVTADKFDENAK	P09411	1.33997e+08	4	0	91.85	1012.02	2	45.2725		1
	SVVLMSHLGRPDGVPMPDK	P09411	2.86498e+07	2	0	26.31	679.02	3	31.8034		0
	QIVWNGPVGVFEWEAFAR	P09411	0	1	0	90.08	1053.03	2	60.1656		0
	TGQATVASGIPAGWMGLDcGTESSK	P09411	1.16943e+07	4	0	74.04	1235.55	2	48.7708	C19(Methylthio)	0
	WNTEDKVSHVSTGGGASLELLEGK	P09411	1.49042e+07	2	0	37	629.317	4	33.8084		1
	TGQATVASGIPAGWMGLDcGTESSKK	P09411	3.87142e+07	2	0	48.15	866.738	3	45.0055	C19(Methylthio)	1
	DcVGPEVENAcANPAAGTVILLENLR	P09411	31023418	2	0	45.43	920.766	3	62.5466	C2(Methylthio); C11(Methylthio)	0
	SVVLMSHLGRPDGVPMPDKYSLEPVAAELK	P09411	1.8425e+07	2	0	20.49	809.677	4	43.4206		1
Q9CQN1	Heat shock protein 75 kDa, mitochondrial OS=Mus musculus OX=10090 GN=Trap1 PE=1 SV=1 - [TRAP1_MOUSE]	80.1585	6.68311	394.218	13.6	706	1	5	6	8	1.47753e+08	0.000636943
	Sequence	Protein Group Accessions	Area	# PSMs	q-Value	IonScore	m/z [Da]	Charge	RT [min]	Modifications	# Missed Cleavages
	ELISNASDALEK	Q9CQN1	3.35683e+06	1	0	28.65	645.332	2	26.6616		0
	FFEDYGLFMR	Q9CQN1	3.65647e+06	2	0	69.95	662.806	2	49.6419		0
	GVVDSEDIPLNLSR	Q9CQN1;P07901;P11499	4.36245e+08	2	0	84.3	757.397	2	35.9143		0
	INTLQAIWMMDPK	Q9CQN1	2.28206e+06	1	0	65.56	780.9	2	52.8102		0
	AFLEALQNQAETSSK	Q9CQN1	3.11343e+06	1	0	70.61	818.914	2	34.954		0
	SAAPESPGYQWLSDGSGVFEIAEASGVRPGTK	Q9CQN1	2.08775e+06	1	0	61.82	1084.19	3	53.3736		0
P0DP27	Calmodulin-2 OS=Mus musculus OX=10090 GN=Calm2 PE=1 SV=1 - [CALM2_MOUSE]	16.8268	4.22119	623.022	44.97	149	1	6	6	17	1.45026e+08	0.0013535
	Sequence	Protein Group Accessions	Area	# PSMs	q-Value	IonScore	m/z [Da]	Charge	RT [min]	Modifications	# Missed Cleavages
	EAFSLFDK	P0DP27	7.88506e+06	2	0	25.04	478.74	2	37.6975		0
	MKDTDSEEEIR	P0DP27	4.88038e+07	4	0	64.15	676.804	2	17.8079		1
	aDQLTEEQIAEFK	P0DP27	2.21745e+08	2	0	53.9	782.381	2	39.8314	N-Term(Acetyl)	0
	EAFSLFDKDGDGTITTK	P0DP27	1.6453e+08	4	0	73.81	922.95	2	35.7237		1
	MKDTDSEEEIREAFR	P0DP27	0	1	0	15.57	619.288	3	27.4164		2
	EADIDGDGQVNYEEFVQMMTAK	P0DP27	2.78491e+07	4	0	114.98	1245.54	2	53.4752		0
P10107	Annexin A1 OS=Mus musculus OX=10090 GN=Anxa1 PE=1 SV=2 - [ANXA1_MOUSE]	38.71	7.37158	1778.69	55.78	346	1	19	19	43	1.38833e+08	0.00342357
	Sequence	Protein Group Accessions	Area	# PSMs	q-Value	IonScore	m/z [Da]	Charge	RT [min]	Modifications	# Missed Cleavages
	ALYEAGER	P10107	8.40569e+07	2	0	39.03	454.728	2	19.0935		0
	aMVSEFLK	P10107	3.62686e+07	2	0	53.27	483.752	2	51.6454	N-Term(Acetyl)	0
	amVSEFLK	P10107	1.32335e+06	1	0	42.98	491.749	2	51.7406	N-Term(Acetyl); M2(Oxidation)	0
	RVFQNYGK	P10107	3.75991e+07	2	0	36.91	506.272	2	18.4124		1
	DITSDTSGDFR	P10107	4.85694e+07	2	0	74.36	607.27	2	22.8755		0
	TPAQFDADELR	P10107	1.54869e+08	2	0	88.46	631.805	2	26.2852		0
	cATSTPAFFAEK	P10107	6.36393e+07	2	0	42.61	659.794	2	32.7739	C1(Methylthio)	0
	DITSDTSGDFRK	P10107	1.93586e+07	2	0	46.26	671.319	2	20.4289		1
	GVDEATIIDILTK	P10107	1.4936e+08	3	0	95.27	694.386	2	54.238		0
	GTDVNVFTTILTSR	P10107	7.33007e+07	3	0	92.08	762.408	2	51.5887		0
	YGISLcQAILDETK	P10107	7.85148e+06	2	0	102.48	800.392	2	59.6388	C6(Methylthio)	0
	ALTGHLEEVVLAMLK	P10107	6.19603e+07	4	0	87.76	812.46	2	58.3129		0
	KGTDVNVFTTILTSR	P10107	2.45763e+07	2	0	42.8	551.305	3	46.0879		1
	FLENQEQEYVQAVK	P10107	89595953	2	0	99.98	862.929	2	29.8796		0
	KYGISLcQAILDETK	P10107	1.04021e+06	1	0	31.15	576.629	3	55.0207	C7(Methylthio)	1
	GLGTDEDTLIEILTTR	P10107	1.12271e+08	4	0	122.64	873.96	2	58.2658		0
	KALTGHLEEVVLAMLK	P10107	2.76091e+06	1	0	55.19	584.675	3	53.584		1
	cQDLSVNQDLADTDAR	P10107	3.47535e+07	2	0	92.53	905.391	2	28.7774	C1(Methylthio)	0
	YGISLcQAILDETKGDYEK	P10107	1.14458e+07	2	0	42.12	731.347	3	57.3039	C6(Methylthio)	1
	GGPGSAVSPYPSFNVSSDVAALHK	P10107	0	2	0	33.95	782.056	3	39.5684		0
P10639	Thioredoxin OS=Mus musculus OX=10090 GN=Txn PE=1 SV=3 - [THIO_MOUSE]	11.6676	4.91943	228.31	42.86	105	1	4	4	8	1.37232e+08	0.000636943
	Sequence	Protein Group Accessions	Area	# PSMs	q-Value	IonScore	m/z [Da]	Charge	RT [min]	Modifications	# Missed Cleavages
	cMPTFQFYK	P10639	1.0462e+08	2	0	31.64	605.759	2	42.3897	C1(Methylthio)	0
	EKLEASITEYA	P10639	3.93106e+07	2	0	47.19	627.316	2	30.4966		1
	EAFQEALAAAGDK	P10639	2.67765e+08	2	0	77.78	660.825	2	31.4131		0
	MIKPFFHSLcDK	P10639	2.20467e+07	2	0	22.39	504.578	3	39.8396	C10(Methylthio)	0
P06151	L-lactate dehydrogenase A chain OS=Mus musculus OX=10090 GN=Ldha PE=1 SV=3 - [LDHA_MOUSE]	36.4752	7.73779	1295.57	49.4	332	1	17	17	39	1.36418e+08	0.0031051
	Sequence	Protein Group Accessions	Area	# PSMs	q-Value	IonScore	m/z [Da]	Charge	RT [min]	Modifications	# Missed Cleavages
	LVIITAGAR	P06151	5.70169e+07	2	0	46.33	457.295	2	25.8344		0
	FIIPNIVK	P06151	1.26307e+08	2	0	36.44	472.302	2	41.5292		0
	VHPISTMIK	P06151	7.89765e+07	1	0.009	12.06	513.294	2	21.8203		0
	DQLIVNLLK	P06151	3.76031e+07	2	0	46.52	528.327	2	44.8262		0
	SADTLWGIQK	P06151	1.11338e+08	2	0	54.72	559.796	2	31.7874		0
	VTLTPEEEAR	P06151	1.71609e+08	2	0	43.07	572.796	2	20.5397		0
	RVHPISTMIK	P06151	7.78859e+06	2	0.001	22.5	591.345	2	19.951		1
	VIGSGcNLDSAR	P06151	9.16723e+07	1	0	50.56	619.287	2	27.4849	C6(Methylthio)	0
	aTLKDQLIVNLLK	P06151	4.69975e+06	1	0	70.16	755.964	2	54.0835	N-Term(Acetyl)	1
	GEMMDLQHGSLFLK	P06151	7.72043e+07	4	0	69.48	803.392	2	39.9655		0
	DLADELALVDVMEDK	P06151	1.01137e+07	3	0	103.36	838.409	2	55.4665		0
	SLNPELGTDADKEQWK	P06151	1.03611e+08	3	0	94.3	915.947	2	26.1944		1
	LKGEMMDLQHGSLFLK	P06151	2.22933e+07	2	0	38.14	616.324	3	37.6504		1
	DLADELALVDVMEDKLK	P06151	1.3222e+07	3	0	72.18	958.997	2	57.3488		1
	LLIVSNPVDILTYVAWK	P06151	3.28059e+07	4	0	112.45	972.565	2	63.5026		0
	DQLIVNLLKEEQAPQNK	P06151	1.016e+07	2	0	58.54	660.698	3	41.8044		1
	GYTSWAIGLSVADLAESIMK	P06151	1.2033e+07	3	0	106	1056.54	2	65.509		0
P50543	Protein S100-A11 OS=Mus musculus OX=10090 GN=S100a11 PE=1 SV=1 - [S10AB_MOUSE]	11.0755	5.45264	298.859	27.55	98	1	2	2	6	1.34026e+08	0.000477707
	Sequence	Protein Group Accessions	Area	# PSMs	q-Value	IonScore	m/z [Da]	Charge	RT [min]	Modifications	# Missed Cleavages
	cIESLIAVFQK	P50543	8.09048e+07	2	0	70.08	648.839	2	53.5191	C1(Methylthio)	0
	TEFLSFMNTELAAFTK	P50543	1.87147e+08	4	0	88.09	925.456	2	61.2446		0
P61982	14-3-3 protein gamma OS=Mus musculus OX=10090 GN=Ywhag PE=1 SV=2 - [1433G_MOUSE]	28.2849	4.89404	772.098	44.94	247	1	8	11	23	1.33756e+08	0.00183121
	Sequence	Protein Group Accessions	Area	# PSMs	q-Value	IonScore	m/z [Da]	Charge	RT [min]	Modifications	# Missed Cleavages
	AYSEAHEISK	P61982	7.49125e+06	2	0	48.73	567.775	2	17.269		0
	vDREQLVQK	P61982	3.11436e+07	2	0.001	39.43	578.82	2	21.0992	N-Term(Acetyl)	1
	NcSETQYESK	P61982	6.43354e+06	1	0	30.78	617.74	2	18.4256	C2(Methylthio)	0
	NVTELNEPLSNEER	P61982	2.13733e+07	2	0	77.74	822.398	2	25.2116		0
	TAFDDAIAELDTLNEDSYK	P61982	1.03165e+07	4	0	105.58	1065.99	2	55.138		0
	ELEAVcQDVLSLLDNYLIK	P61982	1.21696e+06	1	0	19.23	742.047	3	68.5558	C6(Methylthio)	0
	IEKELEAVcQDVLSLLDNYLIK	P61982	567508	1	0	46.96	865.454	3	68.5	C9(Methylthio)	1
	TAFDDAIAELDTLNEDSYKDSTLIMQLLR	P61982	5.14916e+06	2	0	48.64	1101.21	3	66.3044		1
	YDDMAAAMK	P61982;Q9CQV8	9.06937e+07	2	0	57.31	508.215	2	21.9071		0
	NLLSVAYK	P62259;P61982;P68510;Q9CQV8;P68254;P63101	2.37247e+08	2	0	40.76	454.265	2	30.2075		0
	DSTLIMQLLR	P62259;P61982;P68510;Q9CQV8;P68254;P63101	7.33263e+07	2	0	60.84	595.334	2	53.7721		0
	DSTLImQLLR	P62259;P61982;P68510;Q9CQV8;P68254;P63101	1.5404e+06	2	0	61.15	603.331	2	53.932	M6(Oxidation)	0
Q9CQV8	14-3-3 protein beta/alpha OS=Mus musculus OX=10090 GN=Ywhab PE=1 SV=3 - [1433B_MOUSE]	28.0689	4.83057	772.827	45.53	246	1	7	11	23	1.33756e+08	0.00183121
	Sequence	Protein Group Accessions	Area	# PSMs	q-Value	IonScore	m/z [Da]	Charge	RT [min]	Modifications	# Missed Cleavages
	YLSEVASGENK	Q9CQV8	2.25722e+07	2	0	55.05	598.794	2	19.5057		0
	YLILNATQAESK	Q9CQV8	1.69014e+07	2	0	61.43	675.867	2	29.4814		0
	AVTEQGHELSNEER	Q9CQV8	2.48235e+07	1	0	17.42	533.585	3	17.7567		0
	IEAELQDIcNDVLELLDK	Q9CQV8	341670	1	0	73.98	1060.02	2	67.63	C9(Methylthio)	0
	TAFDEAIAELDTLNEESYK	Q9CQV8	7.47601e+06	4	0	94.21	1080.01	2	55.9111		0
	EKIEAELQDIcNDVLELLDK	Q9CQV8	408168	1	0	79.66	792.729	3	67.8217	C11(Methylthio)	1
	TAFDEAIAELDTLNEESYKDSTLIMQLLR	Q9CQV8	2.86557e+06	2	0	39.37	1110.55	3	66.6453		1
	YDDMAAAMK	P61982;Q9CQV8	9.06937e+07	2	0	57.31	508.215	2	21.9071		0
	EMQPTHPIR	Q9CQV8;P68254;P63101	1.98872e+07	2	0	46.69	554.782	2	17.8061		0
	NLLSVAYK	P62259;P61982;P68510;Q9CQV8;P68254;P63101	2.37247e+08	2	0	40.76	454.265	2	30.2075		0
	DSTLIMQLLR	P62259;P61982;P68510;Q9CQV8;P68254;P63101	7.33263e+07	2	0	60.84	595.334	2	53.7721		0
	DSTLImQLLR	P62259;P61982;P68510;Q9CQV8;P68254;P63101	1.5404e+06	2	0	61.15	603.331	2	53.932	M6(Oxidation)	0
P62259	14-3-3 protein epsilon OS=Mus musculus OX=10090 GN=Ywhae PE=1 SV=1 - [1433E_MOUSE]	29.1554	4.7417	952.631	67.45	255	1	14	16	31	1.32173e+08	0.00246815
	Sequence	Protein Group Accessions	Area	# PSMs	q-Value	IonScore	m/z [Da]	Charge	RT [min]	Modifications	# Missed Cleavages
	QMVETELK	P62259	3.71173e+07	1	0.003	23.63	489.252	2	21.2376		0
	YDEMVESMK	P62259	5.21658e+07	1	0	39.75	566.239	2	23.0651		0
	EAAENSLVAYK	P62259	4.98223e+07	2	0	45.85	597.804	2	22.6023		0
	HLIPAANTGESK	P62259	4.24937e+07	2	0	45.5	619.329	2	18.56		0
	YLAEFATGNDR	P62259	1.53024e+07	2	0	44.29	628.799	2	26.4192		0
	EALQDVEDENQ	P62259	7202665	1	0	38.74	645.279	2	21.791		0
	YLAEFATGNDRK	P62259	5.14116e+06	1	0.002	26.74	692.846	2	22.9451		1
	IISSIEQKEENK	P62259	2.12592e+06	1	0	14.86	709.38	2	18.785		1
	LIccDILDVLDK	P62259	1.41616e+06	2	0	90.53	727.842	2	65.281	C3(Methylthio); C4(Methylthio)	0
	mDDREDLVYQAK	P62259	8.59445e+07	2	0	46	762.854	2	27.5048	N-Term(Acetyl)	1
	AASDIAMTELPPTHPIR	P62259	2.82043e+07	2	0	44.37	607.317	3	29.7439		0
	AAFDDAIAELDTLSEESYK	P62259	1.62649e+07	4	0	77.04	1044.49	2	56.1396		0
	DNLTLWTSDMQGDGEEQNK	P62259	6.64196e+06	1	0	106.12	1090.97	2	38.4347		0
	AAFDDAIAELDTLSEESYKDSTLIMQLLR	P62259	5.17259e+06	3	0	51.26	1086.88	3	67.3559		1
	NLLSVAYK	P62259;P61982;P68510;Q9CQV8;P68254;P63101	2.37247e+08	2	0	40.76	454.265	2	30.2075		0
	DSTLIMQLLR	P62259;P61982;P68510;Q9CQV8;P68254;P63101	7.33263e+07	2	0	60.84	595.334	2	53.7721		0
	DSTLImQLLR	P62259;P61982;P68510;Q9CQV8;P68254;P63101	1.5404e+06	2	0	61.15	603.331	2	53.932	M6(Oxidation)	0
P63038	60 kDa heat shock protein, mitochondrial OS=Mus musculus OX=10090 GN=Hspd1 PE=1 SV=1 - [CH60_MOUSE]	60.9174	6.17627	2817.04	60.03	573	1	27	27	71	1.31261e+08	0.00565287
	Sequence	Protein Group Accessions	Area	# PSMs	q-Value	IonScore	m/z [Da]	Charge	RT [min]	Modifications	# Missed Cleavages
	IPAMTIAK	P63038	1.61161e+08	2	0	27.08	422.752	2	24.0438		0
	VGEVIVTK	P63038	9.23443e+07	2	0	69.9	422.761	2	19.827		0
	GANPVEIR	P63038	8.45754e+07	2	0	26.38	428.238	2	19.9745		0
	LSDGVAVLK	P63038	126788369	2	0	70.29	451.27	2	24.2001		0
	VGLQVVAVK	P63038	9.80934e+07	2	0	74.34	456.797	2	26.6425		0
	VTDALNATR	P63038	69790790	2	0	65.79	480.759	2	18.9569		0
	DIGNIISDAMK	P63038	6.91745e+06	2	0	33.58	588.801	2	44.6773		0
	NAGVEGSLIVEK	P63038	6.09792e+07	2	0	60.32	608.332	2	25.2456		0
	VGGTSDVEVNEK	P63038	6.98389e+07	2	0	76.04	617.301	2	18.1561		0
	TVIIEQSWGSPK	P63038	1.05832e+08	2	0	70.15	672.861	2	30.1871		0
	GYISPYFINTSK	P63038	5.10295e+07	2	0	67.04	695.356	2	35.9279		0
	GVMLAVDAVIAELK	P63038	1.59427e+07	4	0	106.38	714.911	2	61.118		0
	TLNDELEIIEGMK	P63038	5.19442e+07	2	0	90.57	752.882	2	47.7209		0
	GVMLAVDAVIAELKK	P63038	2.81966e+07	3	0	100.2	778.959	2	57.9699		1
	RGVMLAVDAVIAELK	P63038	1.60133e+06	1	0	34.4	528.976	3	56.2786		1
	cEFQDAYVLLSEK	P63038	3.84792e+07	4	0	92.53	795.863	2	49.4675	C1(Methylthio)	0
	AAVEEGIVLGGGcALLR	P63038	1.04807e+06	1	0	28.45	558.629	3	53.1916	C13(Methylthio)	0
	DPGMGAMGGMGGGMGGGMF	P63038	2.7515e+06	1	0	58.96	837.814	2	48.5945		0
	ISSVQSIVPALEIANAHR	P63038	6.53399e+07	2	0	43.56	635.691	3	41.8136		0
	IQEITEQLDITTSEYEK	P63038	6.03392e+06	1	0	82.19	1020.51	2	37.5582		0
	ALMLQGVDLLADAVAVTMGPK	P63038	7.03117e+07	6	0	114.87	1057.07	2	65.6823		0
	ALMLQGVDLLADAVAVTmGPK	P63038	5.13251e+06	6	0	73.27	710.384	3	61.6072	M18(Oxidation)	0
	IQEITEQLDITTSEYEKEK	P63038	2.1104e+07	2	0	34.46	766.386	3	35.6094		1
	KPLVIIAEDVDGEALSTLVLNR	P63038	4.35351e+06	2	0	20.67	789.117	3	55.3628		0
	TALLDAAGVASLLTTAEAVVTEIPK	P63038	1.06902e+07	4	0	99.35	1227.69	2	67.452		0
	ILQSSSEVGYDAMLGDFVNMVEK	P63038	4.81156e+07	4	0	102.41	1266.6	2	60.3054		0
	LVQDVANNTNEEAGDGTTTATVLAR	P63038	7.75802e+07	2	0	47.44	854.089	3	26.8986		0
	TALLDAAGVASLLTTAEAVVTEIPKEEK	P63038	2.17325e+07	4	0	67.78	947.523	3	65.5336		1
P14211	Calreticulin OS=Mus musculus OX=10090 GN=Calr PE=1 SV=1 - [CALR_MOUSE]	47.9649	4.48779	731.701	51.44	416	1	14	14	33	1.18469e+08	0.00262739
	Sequence	Protein Group Accessions	Area	# PSMs	q-Value	IonScore	m/z [Da]	Charge	RT [min]	Modifications	# Missed Cleavages
	QIDNPDYK	P14211	1.80924e+07	1	0.006	15.47	496.738	2	18.1661		0
	FYGDLEKDK	P14211	50465252	2	0	46.25	557.774	2	20.8022		1
	GQTLVVQFTVK	P14211	9.89754e+06	2	0	45.36	610.355	2	35.9401		0
	EQFLDGDAWTNR	P14211	1.04827e+08	2	0	68.11	726.331	2	34.4485		0
	HEQNIDcGGGYVK	P14211	4.1932e+07	3	0	58.02	733.314	2	22.9309	C7(Methylthio)	0
	IKDPDAAKPEDWDER	P14211	1.37226e+08	5	0	50.15	892.927	2	20.9822		1
	IDNSQVESGSLEDDWDFLPPK	P14211	4.8205e+06	2	0	92.56	1196.05	2	47.4704		0
	DMHGDSEYNIMFGPDIcGPGTK	P14211	4.67703e+07	2	0	53.23	810.668	3	48.8852	C17(Methylthio)	0
	IDNSQVESGSLEDDWDFLPPKK	P14211	3.95983e+07	4	0	49.1	840.403	3	42.5619		1
	IDDPTDSKPEDWDKPEHIPDPDAK	P14211	1.13353e+08	2	0	34.39	920.761	3	26.37		0
	cKDDEFTHLYTLIVRPDNTYEVK	P14211	2.81261e+07	1	0	13.52	712.094	4	47.3523	C1(Methylthio)	1
	AKIDDPTDSKPEDWDKPEHIPDPDAK	P14211	5.41494e+07	3	0	18.35	740.605	4	25.1247		1
	KPEDWDEEMDGEWEPPVIQNPEYK	P14211	3.8647e+07	2	0	50.9	987.438	3	43.5259		0
	SGTIFDNFLITNDEAYAEEFGNETWGVTK	P14211	2.76542e+07	2	0	35.07	1090.17	3	60.8046		0
Q8BTM8	Filamin-A OS=Mus musculus OX=10090 GN=Flna PE=1 SV=5 - [FLNA_MOUSE]	281.046	6.03662	4543.77	45.41	2647	1	78	85	176	1.18059e+08	0.0140127
	Sequence	Protein Group Accessions	Area	# PSMs	q-Value	IonScore	m/z [Da]	Charge	RT [min]	Modifications	# Missed Cleavages
	cSGPGLER	Q8BTM8	4.46491e+07	2	0	52.2	432.689	2	19.7352	C1(Methylthio)	0
	MScMDNK	Q8BTM8	8.92306e+06	1	0	22.48	437.649	2	21.0211	C3(Methylthio)	0
	AGVAPLQVK	Q8BTM8	7.78683e+07	2	0	32.06	441.774	2	22.0703		0
	AEFTVETR	Q8BTM8	4.84558e+07	2	0	46.65	476.74	2	21.5759		0
	AEISFEDR	Q8BTM8	3.10728e+07	2	0	36.41	483.73	2	23.5234		0
	LSPFMADIR	Q8BTM8	4.08564e+07	2	0	40.04	525.276	2	36.5885		0
	VAQPSITDNK	Q8BTM8	23004257	1	0	31.59	536.785	2	18.5125		0
	TPcEEILVK	Q8BTM8	6.95711e+07	2	0	33.84	539.269	2	35.863	C3(Methylthio)	0
	SPFEVYVDK	Q8BTM8	6.09476e+07	2	0	56.53	542.271	2	29.8873		0
	LYSVSYLLK	Q8BTM8	6.29887e+07	2	0.001	34.21	543.315	2	40.8822		0
	AEISFEDRK	Q8BTM8	2.65762e+07	2	0.002	36.41	547.777	2	20.3979		1
	GTVEPQLEAR	Q8BTM8	1.11383e+08	2	0	36.68	550.29	2	20.5065		0
	RAEFTVETR	Q8BTM8	1.41398e+07	2	0	27.22	554.791	2	19.9454		1
	ALTQTGGPHVK	Q8BTM8	1.47025e+07	2	0	45.64	554.809	2	17.4587		0
	ETGEHLVHVK	Q8BTM8	7.95409e+06	2	0.003	24.93	574.806	2	17.7779		0
	DKGEYTLVVK	Q8BTM8	5.16153e+07	2	0	38.52	576.319	2	22.8598		1
	VPVHDVTDASK	Q8BTM8	3.9884e+07	2	0	60.35	584.304	2	17.5023		0
	IVSPSGAAVPcK	Q8BTM8	88817626	2	0	21.02	587.801	2	25.351	C11(Methylthio)	0
	AHVAPcFDASK	Q8BTM8	2.64991e+07	2	0	29.51	596.268	2	23.9985	C6(Methylthio)	0
	cSGPGLSPGMVR	Q8BTM8	4.69837e+07	2	0	62.46	603.775	2	26.6028	C1(Methylthio)	0
	EAPQDFHPDR	Q8BTM8	0	2	0	26.41	606.276	2	18.53		0
	EATTEFSVDAR	Q8BTM8	4.67006e+07	2	0	94.41	613.289	2	23.016		0
	AWGPGLEGGIVGK	Q8BTM8	8.69734e+07	2	0	64.18	620.838	2	34.3964		0
	LTVSSLQESGLK	Q8BTM8	3.04858e+07	2	0	71.33	631.353	2	28.4116		0
	GKLDVQFSGLAK	Q8BTM8	1.46776e+07	4	0	46.48	631.858	2	29.1585		1
	VTVLFAGQHIAK	Q8BTM8	7.69414e+07	4	0	53.61	642.377	2	28.0023		0
	LPQLPITNFSR	Q8BTM8	7.47808e+07	2	0	43.27	643.367	2	41.235		0
	YGGQPVPNFPSK	Q8BTM8	5.40898e+07	2	0	56.56	645.828	2	24.6671		0
	VEPGLGADNSVVR	Q8BTM8	59490406	2	0	33.76	656.847	2	23.0178		0
	VDVGKDQEFTVK	Q8BTM8	41858998	3	0	39.3	682.857	2	21.9669		1
	YGGPYHIGGSPFK	Q8BTM8	7.89506e+07	4	0	72.48	690.34	2	28.1244		0
	YGGDEIPFSPYR	Q8BTM8	51660983	2	0	66.22	700.828	2	35.6056		0
	WGDEHIPGSPYR	Q8BTM8	37602080	2	0	30.89	471.89	3	25.789		0
	IANLQTDLSDGLR	Q8BTM8	6.74313e+07	2	0	80.17	708.378	2	35.6628		0
	RLTVSSLQESGLK	Q8BTM8	1.75612e+07	3	0	66.12	709.404	2	25.7386		1
	EAGAGGLAIAVEGPSK	Q8BTM8	3.48152e+07	2	0	99.7	713.881	2	28.2726		0
	AYGPGIEPTGNMVK	Q8BTM8	3.98888e+07	2	0	43.24	717.359	2	25.7947		0
	ANLPQSFQVDTSK	Q8BTM8	5.78269e+07	2	0	65.54	717.865	2	27.0941		0
	AGNNMLLVGVHGPR	Q8BTM8	4.92077e+07	3	0	54.39	478.926	3	28.4153		0
	AFGPGLQGGNAGSPAR	Q8BTM8	3.64672e+07	2	0	69.95	728.868	2	22.407		0
	DAGEGGLSLAIEGPSK	Q8BTM8	1.31186e+07	2	0	112.85	750.88	2	32.5159		0
	SPFSVGVSPSLDLSK	Q8BTM8	6.65359e+07	2	0	69.11	760.404	2	39.5167		0
	FVPAEMGMHTVSVK	Q8BTM8	3.0808e+06	1	0	18.89	766.884	2	29.1125		0
	GAGTGGLGLAVEGPSEAK	Q8BTM8	3.62843e+07	2	0	77.24	785.908	2	27.7174		0
	YNDQHIPGSPFTAR	Q8BTM8	3.02232e+07	2	0	29.31	534.927	3	25.5907		0
	YSPSEAGLHEMDIR	Q8BTM8	1.46465e+07	2	0	53.27	802.873	2	27.2988		0
	cGQSAAVASPGGSIDSR	Q8BTM8	8.03827e+06	1	0	32.43	804.859	2	20.8342	C1(Methylthio)	0
	VHGPGIQSGTTNKPNK	Q8BTM8	3.33371e+07	2	0	48.1	545.625	3	16.6485		0
	TGVAVNKPAEFTVDAK	Q8BTM8	1.07659e+08	4	0	64.55	823.942	2	24.3673		0
	VTAQGPGLEPSGNIANK	Q8BTM8	4.58581e+07	2	0	69.26	826.935	2	21.9146		0
	TGVELGKPTHFTVNAK	Q8BTM8	4.08364e+07	1	0.001	10.09	566.978	3	23.3724		0
	VTYTPMAPGSYLISIK	Q8BTM8	6.08742e+07	3	0	57.38	870.966	2	45.8681		0
	TFSVWYVPEVTGTHK	Q8BTM8	7.17586e+07	4	0	43.08	584.298	3	42.9758		0
	DVDIIDHHDNTYTVK	Q8BTM8	8.19753e+07	2	0	29.18	595.62	3	24.0996		0
	VAQPSITDNKDGTVTVR	Q8BTM8	7.09145e+07	1	0	18.83	600.987	3	22.211		1
	VATVPQHATSGPGPADVSK	Q8BTM8	1.03791e+08	3	0	56.03	909.972	2	18.8874		0
	QMQLENVSVALEFLDR	Q8BTM8	6.58053e+06	1	0	44.66	946.483	2	57.3443		0
	EGSYSISVLYGEEEVPR	Q8BTM8	2.32285e+07	2	0	84.43	957.459	2	39.6214		0
	DAGEGLLAVQITDPEGKPK	Q8BTM8	3.81412e+07	4	0	73.7	969.513	2	35.9336		0
	HTAMVSWGGVSIPNSPFR	Q8BTM8	2.11167e+07	2	0	25.29	648.325	3	44.9441		0
	VSGLGDKVDVGKDQEFTVK	Q8BTM8	1.82418e+07	2	0	51.11	674.356	3	26.2633		2
	cAPGVVGPTEADIDFDIIR	Q8BTM8	6058903	2	0	75.14	1017.49	2	49.4211	C1(Methylthio)	0
	LVSNHSLHETSSVFVDSLTK	Q8BTM8	4.46406e+07	3	0	56.82	734.047	3	33.3718		0
	VHSPSGALEEcYVTEIDQDK	Q8BTM8	2.43418e+07	2	0	73.05	756.004	3	41.2391	C11(Methylthio)	0
	SAGQGEVLVYVEDPAGHQEEAK	Q8BTM8	4.11887e+07	2	0	57.46	771.705	3	31.2148		0
	YIPVQQGPVGVNVTYGGDHIPK	Q8BTM8	9.98622e+07	2	0	27.11	780.079	3	32.2411		0
	ASGPGLNTTGVPASLPVEFTIDAK	Q8BTM8	8.85622e+06	2	0	31.44	1171.61	2	47.4682		0
	VANPSGNLTDTYVQDcGDGTYK	Q8BTM8	5.90408e+06	1	0	14.78	788.677	3	36.4556	C16(Methylthio)	0
	KDGScGVAYVVQEPGDYEVSVK	Q8BTM8	4.00961e+06	1	0	47.51	792.368	3	36.2068	C5(Methylthio)	1
	FNEEHIPDSPFVVPVASPSGDAR	Q8BTM8	5.3149e+07	2	0	47.73	823.068	3	41.2414		0
	GLVEPVDVVDNADGTQTVNYVPSR	Q8BTM8	3.58651e+07	2	0	27.35	848.759	3	38.1048		0
	cSYQPTMEGVHTVHVTFAGVPIPR	Q8BTM8	2.36122e+07	2	0	14.52	668.825	4	42.1272	C1(Methylthio)	0
	SADFVVEAIGDDVGTLGFSVEGPSQAK	Q8BTM8	3.14009e+07	2	0	62.55	899.11	3	57.8116		0
	LQVEPAVDTSGVQcYGPGIEGQGVFR	Q8BTM8	1.22383e+07	2	0	69.6	918.108	3	45.5431	C14(Methylthio)	0
	VHSPSGALEEcYVTEIDQDKYAVR	Q8BTM8	1.96175e+07	2	0	56.86	689.573	4	42.4064	C11(Methylthio)	1
	VGSAADIPINISETDLSLLTATVVPPSGR	Q8BTM8	5.74261e+07	2	0	41.72	965.19	3	60.2205		0
	FGGEHVPNSPFQVTALAGDQPTVQTPLR	Q8BTM8	3.38571e+07	2	0	57.28	988.505	3	43.122		0
	EEGPYEVEVTYDGVPVPGSPFPLEAVAPTKPSK	Q8BTM8	4.47508e+06	1	0	61.14	1162.59	3	49.5648		0
	NDNDTFTVK	Q8VHX6;Q8BTM8	30006513	2	0	32.02	527.246	2	20.7649		0
	GQHVPGSPFQFTVGPLGEGGAHK	Q8VHX6;Q8BTM8	3.4137e+07	2	0	34.16	576.794	4	38.2525		0
	LLGWIQNK	Q8VHX6;Q8BTM8;Q80X90	8.77574e+07	2	0	48.44	486.286	2	34.2934		0
	WcNEHLK	Q8VHX6;Q8BTM8;Q80X90	3.12418e+07	1	0	13.55	488.212	2	22.2587	C2(Methylthio)	0
	IQQNTFTR	Q8VHX6;Q8BTM8;Q80X90	9.34209e+07	2	0	41.91	504.266	2	18.902		0
	DLAEDAPWK	Q8VHX6;Q8BTM8;Q80X90	2.44111e+07	1	0.001	14.45	522.753	2	30.7741		0
	LIALLEVLSQK	Q8VHX6;Q8BTM8;Q80X90	1.35136e+08	2	0	89.62	613.889	2	56.9651		0
P60843	Eukaryotic initiation factor 4A-I OS=Mus musculus OX=10090 GN=Eif4a1 PE=1 SV=1 - [IF4A1_MOUSE]	46.1246	5.47803	1195.3	46.8	406	1	14	16	39	1.18039e+08	0.0031051
	Sequence	Protein Group Accessions	Area	# PSMs	q-Value	IonScore	m/z [Da]	Charge	RT [min]	Modifications	# Missed Cleavages
	VFDMLNR	P60843	8.30273e+07	2	0	54	447.729	2	30.136		0
	QFYINVER	P60843	1.09899e+07	2	0	24.16	534.777	2	30.1563		0
	VLITTDLLAR	P60843	7.03483e+07	2	0	61.17	557.844	2	39.6701		0
	ATQALVLAPTR	P60843	6.2386e+07	2	0	49.87	570.841	2	25.0936		0
	KEELTLEGIR	P60843	1.99155e+07	2	0	35.24	594.335	2	27.2016		1
	GYDVIAQAQSGTGK	P60843	62286177	2	0	136.79	697.85	2	23.7124		0
	GVAINMVTEEDKR	P60843	1.57924e+07	2	0	36.56	731.372	2	24.0691		1
	GFKDQIYDIFQK	P60843	3.20807e+07	4	0	59.46	751.388	2	43.1463		1
	MFVLDEADEMLSR	P60843	5.61411e+07	2	0	93.34	778.359	2	51.1887		0
	mFVLDEADEMLSR	P60843	2.66523e+06	2	0	51.48	786.357	2	51.3183	M1(Oxidation)	0
	DFTVSAMHGDMDQK	P60843	4.51591e+07	3	0	68.28	791.338	2	26.2572		0
	KGVAINMVTEEDKR	P60843	1.03548e+08	2	0	59.37	530.615	3	21.4908		2
	LQMEAPHIIVGTPGR	P60843	1.51483e+08	2	0	30.38	540.296	3	32.2453		0
	TATFAISILQQIELDLK	P60843	915438	2	0	87.36	952.541	2	65.0765		0
	DIETFYNTSIEEMPLNVADLI	P60843	2.33495e+06	2	0	11.27	809.727	3	65.0661		0
	KVDWLTEK	P60843;Q91VC3	5.2273e+07	2	0	44.62	509.782	2	24.6975		1
	GIYAYGFEKPSAIQQR	P60843;Q91VC3	9.90871e+07	4	0	80.8	914.475	2	29.913		0
P34884	Macrophage migration inhibitory factor OS=Mus musculus OX=10090 GN=Mif PE=1 SV=2 - [MIF_MOUSE]	12.4962	7.34229	180.505	17.39	115	1	2	2	4	1.15873e+08	0.000318471
	Sequence	Protein Group Accessions	Area	# PSMs	q-Value	IonScore	m/z [Da]	Charge	RT [min]	Modifications	# Missed Cleavages
	LLcGLLSDR	P34884	3.18463e+07	2	0	58.46	518.27	2	49.1664	C3(Methylthio)	0
	PMFIVNTNVPR	P34884	199899823	2	0	66.14	644.348	2	34.9399		0
Q64433	10 kDa heat shock protein, mitochondrial OS=Mus musculus OX=10090 GN=Hspe1 PE=1 SV=2 - [CH10_MOUSE]	10.9559	8.35303	391.272	60.78	102	1	7	7	14	1.1399e+08	0.00111465
	Sequence	Protein Group Accessions	Area	# PSMs	q-Value	IonScore	m/z [Da]	Charge	RT [min]	Modifications	# Missed Cleavages
	GGIMLPEK	Q64433	6.90217e+07	2	0	31.85	422.734	2	24.3525		0
	FLPLFDR	Q64433	5.18314e+07	2	0	26.02	454.255	2	42.741		0
	KFLPLFDR	Q64433	1.06955e+07	1	0	21.73	518.303	2	37.8594		1
	SGEIEPVSVK	Q64433	1.06918e+08	2	0	47.28	522.783	2	21.1109		0
	VLLPEYGGTK	Q64433	1.6603e+08	1	0.003	15.81	538.803	2	26.7519		0
	VLQATVVAVGSGGK	Q64433	6.30116e+07	2	0	113.17	643.378	2	24.255		0
	VVLDDKDYFLFR	Q64433	67198738	4	0	90.53	765.405	2	43.4442		1
Q8VDD5	Myosin-9 OS=Mus musculus OX=10090 GN=Myh9 PE=1 SV=4 - [MYH9_MOUSE]	226.232	5.65576	6864.01	49.8	1960	1	80	92	207	1.13844e+08	0.0164809
	Sequence	Protein Group Accessions	Area	# PSMs	q-Value	IonScore	m/z [Da]	Charge	RT [min]	Modifications	# Missed Cleavages
	NcAAYLR	Q8VDD5	2.34941e+07	2	0	31.91	428.694	2	27.194	C2(Methylthio)	0
	ASIAALEAK	Q8VDD5	1.07768e+08	2	0	47.63	437.256	2	22.4937		0
	KLEMDLK	Q8VDD5	3.90968e+07	1	0.004	32.9	438.746	2	21.9557		1
	FVSELWK	Q8VDD5	5.9877e+07	2	0	38.68	454.747	2	34.036		0
	LVWVPSSK	Q8VDD5	31119873	2	0.002	25.12	458.268	2	27.9157		0
	DLEGLSQR	Q8VDD5	7.21814e+07	2	0	34.37	459.238	2	21.4799		0
	VVFQEFR	Q8VDD5	9.835e+07	2	0	34.63	462.75	2	29.6253		0
	EQEVSILK	Q8VDD5	1.01438e+08	2	0	37.18	473.266	2	23.6809		0
	QAcVLMIK	Q8VDD5	1.65291e+07	2	0	29.02	476.245	2	37.7434	C3(Methylthio)	0
	GDLPFVVTR	Q8VDD5	0	1	0	22.95	502.283	2	34.7892		0
	cQYLQAEK	Q8VDD5	5.73693e+07	2	0	32.92	514.73	2	22.2988	C1(Methylthio)	0
	VAAYDKLEK	Q8VDD5	4.31459e+07	2	0.002	23.45	518.787	2	19.0261		1
	KLVWVPSSK	Q8VDD5	5.6196e+07	2	0.001	33.06	522.315	2	25.0634		1
	LEVNLQAMK	Q8VDD5	5.80242e+07	2	0	48.77	523.289	2	30.493		0
	ALEEAMEQK	Q8VDD5	9.35378e+07	1	0	48.89	524.752	2	19.7813		0
	DLGEELEALK	Q8VDD5	1.86505e+07	2	0	60.53	558.793	2	40.5916		0
	RGDLPFVVTR	Q8VDD5	86432353	2	0	32.98	580.332	2	29.374		1
	TEMEDLMSSK	Q8VDD5	5.95563e+07	2	0	54.05	585.755	2	27.2365		0
	ALELDSNLYR	Q8VDD5	4.82078e+07	2	0	52.21	597.311	2	31.9246		0
	ALEQQVEEMK	Q8VDD5	132326944	2	0	68.4	602.798	2	24.2514		0
	TDLLLEPYNK	Q8VDD5	7.28773e+07	2	0	51.12	603.323	2	32.8954		0
	DVLLQVEDER	Q8VDD5	5.74928e+06	2	0	33.37	608.314	2	31.0721		0
	ASREEILAQAK	Q8VDD5	28847545	2	0	44.97	608.338	2	19.3856		1
	DLEAHIDTANK	Q8VDD5	3.54804e+07	2	0	61.92	613.805	2	20.0761		0
	THEAQIQEMR	Q8VDD5	3.00346e+07	2	0	49.47	621.798	2	18.4596		0
	EMEAELEDER	Q8VDD5	4.21438e+07	2	0	41.34	625.764	2	21.8184		0
	KEEELQAALAR	Q8VDD5	6.81387e+07	4	0	62	629.344	2	22.3408		1
	YEILTPNSIPK	Q8VDD5	1.91439e+07	2	0	40.86	637.853	2	33.2755		0
	EQADFAIEALAK	Q8VDD5	7.13674e+07	2	0	69.81	653.338	2	37.8932		0
	QLEEAEEEAQR	Q8VDD5	2.73432e+07	2	0	68.49	666.307	2	18.5619		0
	HEAMITDLEER	Q8VDD5	2.18461e+07	1	0	40.97	672.317	2	25.2918		0
	DVLLQVEDERR	Q8VDD5	2.09389e+07	4	0	35.66	686.365	2	27.0032		1
	EMEAELEDERK	Q8VDD5	6734055	1	0	46.2	689.812	2	19.7098		1
	DMFQETMEAMR	Q8VDD5	6.88463e+06	2	0	64.63	694.786	2	44.6664		0
	EQLEEEEEAKR	Q8VDD5	4.77476e+07	3	0	37.67	695.328	2	17.6504		1
	KVEAQLQELQVK	Q8VDD5	2.24778e+07	4	0	89.56	706.909	2	24.7776		1
	QIATLHAQVTDMK	Q8VDD5	8.41393e+07	4	0	53.6	728.387	2	23.442		0
	VISGVLQLGNIAFK	Q8VDD5	2.64658e+07	4	0	86.81	729.938	2	50.1694		0
	IAQLEEQLDNETK	Q8VDD5	6.65347e+07	2	0	108.13	765.886	2	27.2078		0
	ELEDATETADAMNR	Q8VDD5	4.33402e+07	2	0	94.83	783.342	2	22.6531		0
	VSHLLGINVTDFTR	Q8VDD5	4.33878e+07	2	0	40.25	524.623	3	41.8536		0
	NTDQASMPDNTAAQK	Q8VDD5	2.24078e+07	2	0	98.78	796.355	2	17.7855		0
	IMGIPEDEQMGLLR	Q8VDD5	6.46129e+07	2	0	43.93	801.406	2	43.6207		0
	LKDVLLQVEDERR	Q8VDD5	1.11039e+07	1	0	24.29	538.305	3	28.3121		2
	MEDGVGcLETAEEAK	Q8VDD5	2.30931e+07	2	0	84.56	814.337	2	35.1997	C7(Methylthio)	0
	VAEFTTNLMEEEEK	Q8VDD5	6.4808e+07	2	0	120.79	835.385	2	34.2286		0
	NFINNPLAQADWAAK	Q8VDD5	5.8952e+07	2	0	84.87	836.927	2	44.148		0
	TEMEDLMSSKDDVGK	Q8VDD5	3.3231e+07	2	0	60.46	842.875	2	26.9184		1
	QLLQANPILEAFGNAK	Q8VDD5	2.73821e+07	2	0	68.74	863.98	2	53.2353		0
	NLPIYSEEIVEMYK	Q8VDD5	3.70237e+07	2	0	87.15	864.431	2	47.2736		0
	QTLENERGELANEVK	Q8VDD5	2.29408e+07	3	0	31.4	577.297	3	23.2412		1
	LEEDQIIMEDQNcK	Q8VDD5	3.98435e+06	1	0	76.26	877.378	2	32.9761	C13(Methylthio)	0
	KMEDGVGcLETAEEAK	Q8VDD5	3.23151e+07	2	0	34.42	585.924	3	31.3121	C8(Methylthio)	1
	LTEMETMQSQLMAEK	Q8VDD5	60785970	3	0	103.11	885.411	2	36.9999		0
	IAQLEEQLDNETKER	Q8VDD5	1.18462e+07	1	0	23.91	605.973	3	26.7115		1
	HSQAVEELADQLEQTK	Q8VDD5	5.09982e+07	3	0	61.67	609.302	3	34.6599		0
	ANLQIDQINTDLNLER	Q8VDD5	1.00759e+07	2	0	106.12	935.488	2	40.7987		0
	KLEEDQIIMEDQNcK	Q8VDD5	4.11504e+07	3	0	98.55	941.424	2	29.451	C14(Methylthio)	1
	VAEFTTNLMEEEEKSK	Q8VDD5	7.25166e+06	1	0	21.09	628.968	3	31.2307		1
	KMEDGVGcLETAEEAKR	Q8VDD5	7.41051e+06	2	0	49.97	637.958	3	28.1741	C8(Methylthio)	2
	LQVELDSVTGLLSQSDSK	Q8VDD5	8.04097e+06	3	0	97.54	960.003	2	47.5586		0
	TELEDTLDSTAAQQELR	Q8VDD5	7.50361e+06	2	0	112.87	960.464	2	33.55		0
	LQQELDDLLVDLDHQR	Q8VDD5	3.72726e+07	3	0	56.73	975.499	2	50.5661		0
	TFHIFYYLLSGAGEHLK	Q8VDD5	7.54584e+06	3	0	30.65	666.016	3	54.3182		0
	KANLQIDQINTDLNLER	Q8VDD5	9.8431e+06	2	0	42.64	666.693	3	36.3073		1
	IIGLDQVAGMSETALPGAFK	Q8VDD5	2.38277e+07	4	0	98.17	1009.53	2	52.3165		0
	ELETQISELQEDLESER	Q8VDD5	1.46176e+07	3	0	78.02	1024.49	2	47.4955		0
	SMEAEMIQLQEELAAAER	Q8VDD5	1.59803e+07	4	0	77.46	1024.99	2	55.5343		0
	QAQQERDELADEIANSSGK	Q8VDD5	2.38816e+07	2	0	53.81	696.999	3	25.3039		1
	NMDPLNDNIATLLHQSSDK	Q8VDD5	5.86439e+07	1	0	12.17	709.345	3	45.1027		0
	SMMQDREDQSILcTGESGAGK	Q8VDD5	1.72364e+07	2	0	42.7	763.659	3	30.7515	C13(Methylthio)	1
	IRELETQISELQEDLESER	Q8VDD5	4.70775e+06	2	0	46.75	773.055	3	47.3351		1
	MQQNIQELEEQLEEEESAR	Q8VDD5	2.70301e+07	3	0	92.34	1167.03	2	43.2132		0
	IAQLEEELEEEQGNTELINDR	Q8VDD5	2.37232e+07	2	0	83.45	824.73	3	40.5406		0
	LEGDSTDLSDQIAELQAQIAELK	Q8VDD5	1.02669e+07	3	0	127.09	1244.13	2	58.7812		0
	LQLQEQLQAETELcAEAEELR	Q8VDD5	2.79302e+07	3	0	93.46	1245.6	2	56.8999	C14(Methylthio)	0
	DFSALESQLQDTQELLQEENR	Q8VDD5	7.75197e+07	4	0	114.68	1247.09	2	53.9659		0
	KLEGDSTDLSDQIAELQAQIAELK	Q8VDD5	5.57066e+07	2	0	72.23	872.453	3	56.7709		1
	RKLEGDSTDLSDQIAELQAQIAELK	Q8VDD5	7.18883e+06	1	0	34.32	693.616	4	54.646		2
	DLGEELEALKTELEDTLDSTAAQQELR	Q8VDD5	1.87687e+07	2	0	66.67	1006.5	3	64.1779		1
	ADEWLMK	Q61879;Q8VDD5	4.09561e+07	2	0	51.4	446.715	2	29.3341		0
	NTNPNFVR	Q61879;Q8VDD5	86729283	1	0.008	24.1	481.246	2	19.439		0
	KFDQLLAEEK	Q61879;Q8VDD5	7.80137e+07	2	0	59.84	610.83	2	24.943		1
	AGVLAHLEEER	Q61879;Q8VDD5	2.8939e+07	2	0	62.32	612.322	2	25.9967		0
	ADFcIIHYAGK	Q61879;Q8VDD5	3.34029e+07	4	0	67.78	642.3	2	38.5162	C4(Methylthio)	0
	LDPHLVLDQLR	Q61879;Q8VDD5	9.04953e+07	4	0	48.71	440.254	3	39.3084		0
	VDYKADEWLMK	Q61879;Q8VDD5	5.08409e+06	1	0	13.83	466.565	3	33.2385		1
	VIQYLAHVASSHK	Q61879;Q8VDD5	1.01319e+08	4	0	56.38	726.902	2	22.7265		0
	DKADFcIIHYAGK	Q61879;Q8VDD5	0	2	0	21.01	509.576	3	35.0916	C6(Methylthio)	1
	EDQSILcTGESGAGK	Q61879;Q8VDD5	1.48845e+07	2	0	74.6	770.835	2	27.4551	C7(Methylthio)	0
	TQLEELEDELQATEDAK	Q61879;Q8VDD5	1.97606e+07	4	0	144.92	981.464	2	45.8619		0
	VEDMAELTcLNEASVLHNLK	Q61879;Q8VDD5	2.0117e+07	2	0	39.2	759.031	3	52.5721	C9(Methylthio)	0
P68510	14-3-3 protein eta OS=Mus musculus OX=10090 GN=Ywhah PE=1 SV=2 - [1433F_MOUSE]	28.194	4.89404	470.427	38.21	246	1	6	8	17	1.13825e+08	0.0013535
	Sequence	Protein Group Accessions	Area	# PSMs	q-Value	IonScore	m/z [Da]	Charge	RT [min]	Modifications	# Missed Cleavages
	YDDMASAMK	P68510	2.60393e+07	2	0	39.11	516.212	2	21.2448		0
	YLAEVASGEK	P68510	1.88442e+07	1	0	26.65	533.774	2	20.4753		0
	gDREQLLQR	P68510	3.09007e+07	2	0.001	30.16	578.807	2	21.4835	N-Term(Acetyl)	1
	AVTELNEPLSNEDR	P68510	1.26624e+07	2	0	63.96	793.887	2	24.6708		0
	ELETVcNDVLALLDK	P68510	1.10618e+06	1	0	73.21	860.93	2	65.2498	C6(Methylthio)	0
	QAFDDAIAELDTLNEDSYK	P68510	1.51689e+06	3	0	55.31	1079.49	2	50.9316		0
	NLLSVAYK	P62259;P61982;P68510;Q9CQV8;P68254;P63101	2.37247e+08	2	0	40.76	454.265	2	30.2075		0
	DSTLIMQLLR	P62259;P61982;P68510;Q9CQV8;P68254;P63101	7.33263e+07	2	0	60.84	595.334	2	53.7721		0
	DSTLImQLLR	P62259;P61982;P68510;Q9CQV8;P68254;P63101	1.5404e+06	2	0	61.15	603.331	2	53.932	M6(Oxidation)	0
P47911	60S ribosomal protein L6 OS=Mus musculus OX=10090 GN=Rpl6 PE=1 SV=3 - [RL6_MOUSE]	33.4889	10.6968	520.918	29.73	296	1	10	10	20	1.13642e+08	0.00159236
	Sequence	Protein Group Accessions	Area	# PSMs	q-Value	IonScore	m/z [Da]	Charge	RT [min]	Modifications	# Missed Cleavages
	YEITEQR	P47911	2.07099e+07	1	0	21.17	469.733	2	19.097		0
	HLTDAYFK	P47911	1.43165e+08	2	0	32.55	497.753	2	22.4476		0
	AVDLQILPK	P47911	9.52868e+07	2	0	23.31	498.808	2	34.6741		0
	YYPTEDVPR	P47911	9.14435e+07	2	0	14.72	570.272	2	22.3046		0
	AVPQLQGYLR	P47911	1.02473e+08	2	0	32.38	572.827	2	32.7422		0
	EKYEITEQR	P47911	1.46085e+07	1	0	27.16	598.301	2	18.6196		1
	HQEGEIFDTEK	P47911	3.38913e+07	2	0	62.42	666.807	2	21.1968		0
	SSITPGTVLIILTGR	P47911	2.28224e+07	4	0	116.4	764.459	2	58.6554		0
	HQEGEIFDTEKEK	P47911	3.48225e+07	1	0	14.7	530.586	3	19.5939		1
	QLDSGLLLVTGPLVINR	P47911	1.43366e+07	3	0	86.22	904.536	2	54.4243		0
P68254	14-3-3 protein theta OS=Mus musculus OX=10090 GN=Ywhaq PE=1 SV=1 - [1433T_MOUSE]	27.7608	4.77979	721.596	37.96	245	1	7	10	22	1.13047e+08	0.00175159
	Sequence	Protein Group Accessions	Area	# PSMs	q-Value	IonScore	m/z [Da]	Charge	RT [min]	Modifications	# Missed Cleavages
	YDDMATcMK	P68254	2.70804e+07	2	0	37.4	562.2	2	28.1031	C7(Methylthio)	0
	YLIANATNPESK	P68254	1.37129e+07	1	0	54.85	660.843	2	23.1492		0
	SIcTTVLELLDK	P68254	6.26615e+06	2	0	80.62	690.86	2	65.4386	C3(Methylthio)	0
	AVTEQGAELSNEER	P68254	2.85685e+07	1	0	103.45	766.864	2	19.3951		0
	TAFDEAIAELDTLNEDSYK	P68254	5.97556e+06	4	0	79.61	1073	2	55.8892		0
	SIcTTVLELLDKYLIANATNPESK	P68254	957035	3	0	42.43	894.797	3	67.6114	C3(Methylthio)	1
	TAFDEAIAELDTLNEDSYKDSTLIMQLLR	P68254	4.84661e+06	1	0	84.7	1105.88	3	66.3606		1
	EMQPTHPIR	Q9CQV8;P68254;P63101	1.98872e+07	2	0	46.69	554.782	2	17.8061		0
	NLLSVAYK	P62259;P61982;P68510;Q9CQV8;P68254;P63101	2.37247e+08	2	0	40.76	454.265	2	30.2075		0
	DSTLIMQLLR	P62259;P61982;P68510;Q9CQV8;P68254;P63101	7.33263e+07	2	0	60.84	595.334	2	53.7721		0
	DSTLImQLLR	P62259;P61982;P68510;Q9CQV8;P68254;P63101	1.5404e+06	2	0	61.15	603.331	2	53.932	M6(Oxidation)	0
P62852	40S ribosomal protein S25 OS=Mus musculus OX=10090 GN=Rps25 PE=1 SV=1 - [RS25_MOUSE]	13.7337	10.1108	242.51	29.6	125	1	5	5	10	1.12166e+08	0.000796178
	Sequence	Protein Group Accessions	Area	# PSMs	q-Value	IonScore	m/z [Da]	Charge	RT [min]	Modifications	# Missed Cleavages
	AQVIYTR	P62852	1.29703e+07	1	0.001	19.22	425.743	2	19.0606		0
	AALQELLSK	P62852	1.09777e+08	2	0	62.04	486.789	2	33.7802		0
	LNNLVLFDK	P62852	4.00792e+07	2	0	56.24	538.31	2	37.6798		0
	LITPAVVSER	P62852	1.86642e+08	2	0	23.8	542.822	2	25.9528		0
	DKLNNLVLFDK	P62852	2.38827e+07	3	0	60.49	659.872	2	36.3834		1
P99027	60S acidic ribosomal protein P2 OS=Mus musculus OX=10090 GN=Rplp2 PE=1 SV=3 - [RLA2_MOUSE]	11.6438	4.53857	574.463	70.43	115	1	5	5	16	1.10037e+08	0.00127389
	Sequence	Protein Group Accessions	Area	# PSMs	q-Value	IonScore	m/z [Da]	Charge	RT [min]	Modifications	# Missed Cleavages
	NIEDVIAQGVGK	P99027	1.76101e+08	2	0	84.93	621.838	2	36.0687		0
	ILDSVGIEADDDRLNK	P99027	8.86276e+07	4	0	92.9	886.956	2	27.7195		1
	YVASYLLAALGGNSSPSAK	P99027	2.19289e+07	4	0	88.5	934.991	2	50.7013		0
	KILDSVGIEADDDRLNK	P99027	2.26196e+07	2	0	47.89	634.336	3	26.496		2
	LASVPAGGAVAVSAAPGSAAPAAGSAPAAAEEK	P99027	6.53825e+07	4	0	55.42	925.481	3	26.7137		0
P62270	40S ribosomal protein S18 OS=Mus musculus OX=10090 GN=Rps18 PE=1 SV=3 - [RS18_MOUSE]	17.7079	10.9897	195.514	27.63	152	1	5	5	9	1.09847e+08	0.000716561
	Sequence	Protein Group Accessions	Area	# PSMs	q-Value	IonScore	m/z [Da]	Charge	RT [min]	Modifications	# Missed Cleavages
	LREDLER	P62270	1.79097e+07	2	0	25.8	465.753	2	17.9828		1
	IAFAITAIK	P62270	2.96936e+07	2	0	46.82	474.3	2	38.4223		0
	VLNTNIDGR	P62270	76648270	1	0	40.92	501.273	2	20.367		0
	IPDWFLNR	P62270	9.07272e+07	2	0	42.92	530.782	2	43.4883		0
	VITIMQNPR	P62270	1.62165e+08	2	0	46.74	536.302	2	25.189		0
P43276	Histone H1.5 OS=Mus musculus OX=10090 GN=H1-5 PE=1 SV=2 - [H15_MOUSE]	22.5624	10.9165	209.442	15.25	223	1	5	5	11	1.09653e+08	0.000875796
	Sequence	Protein Group Accessions	Area	# PSMs	q-Value	IonScore	m/z [Da]	Charge	RT [min]	Modifications	# Missed Cleavages
	GGVSLPALK	P43276	5.52812e+07	2	0.001	38.69	421.26	2	29.5354		0
	GGVSLPALKK	P43276	2.05199e+07	1	0.002	21.91	485.307	2	24.2148		1
	ALAAGGYDVEK	P43276	1.88234e+08	2	0	58.68	547.279	2	21.0568		0
	ATGPPVSELITK	P43276	7.63369e+07	3	0	50.07	606.845	2	29.2056		0
	KATGPPVSELITK	P43276	64389427	3	0	35.9	670.893	2	25.1604		1
P14869	60S acidic ribosomal protein P0 OS=Mus musculus OX=10090 GN=Rplp0 PE=1 SV=3 - [RLA0_MOUSE]	34.1948	6.25244	677.989	40.06	317	1	9	9	19	1.06684e+08	0.00151274
	Sequence	Protein Group Accessions	Area	# PSMs	q-Value	IonScore	m/z [Da]	Charge	RT [min]	Modifications	# Missed Cleavages
	EDLTEIR	P14869	6.15566e+07	2	0	27.68	438.227	2	22.0739		0
	GNVGFVFTK	P14869	81567936	2	0	51.71	484.764	2	31.512		0
	IIQLLDDYPK	P14869	1.12755e+08	2	0	53.96	609.342	2	38.8209		0
	GHLENNPALEK	P14869	5.32256e+07	2	0	56.25	611.315	2	18.1601		0
	cFIVGADNVGSK	P14869	4.7542e+07	2	0	62.13	628.295	2	32.0937	C1(Methylthio)	0
	TSFFQALGITTK	P14869	3.68737e+07	2	0	88.6	657.357	2	50.6383		0
	GTIEILSDVQLIK	P14869	7.59875e+06	2	0	71.1	714.92	2	49.5892		0
	AGAIAPcEVTVPAQNTGLGPEK	P14869	3.01779e+07	3	0	55.5	1085.04	2	38.5829	C7(Methylthio)	0
	AFLADPSAFAAAAPAAAATTAAPAAAAAPAK	P14869	1.25729e+08	2	0	46.67	899.474	3	42.457		0
P25444	40S ribosomal protein S2 OS=Mus musculus OX=10090 GN=Rps2 PE=1 SV=3 - [RS2_MOUSE]	31.2117	10.2427	685.898	38.23	293	1	10	10	24	1.06328e+08	0.00191083
	Sequence	Protein Group Accessions	Area	# PSMs	q-Value	IonScore	m/z [Da]	Charge	RT [min]	Modifications	# Missed Cleavages
	ATFDAISK	P25444	7.36453e+07	2	0	44.64	426.726	2	21.5707		0
	GTGIVSAPVPK	P25444	115966412	2	0	32.86	513.304	2	22.1014		0
	GcTATLGNFAK	P25444	3.25835e+07	2	0	55.95	564.762	2	32.031	C2(Methylthio)	0
	AEDKEWIPVTK	P25444	1.05318e+08	4	0	56.58	658.348	2	24.5832		1
	TYSYLTPDLWK	P25444	7.02119e+07	2	0	45.84	693.852	2	44.3286		0
	SPYQEFTDHLVK	P25444	9.76985e+07	4	0	46.6	732.362	2	34.1515		0
	SLEEIYLFSLPIK	P25444	6.08759e+07	2	0	79.56	776.438	2	57.7834		0
	LLMMAGIDDcYTSAR	P25444	1.20596e+07	2	0	79.84	853.374	2	48.9517	C10(Methylthio)	0
	KLLMMAGIDDcYTSAR	P25444	1.2024e+07	2	0	51.65	611.95	3	44.4473	C11(Methylthio)	1
	ESEIIDFFLGASLKDEVLK	P25444	9.75767e+06	2	0	53.89	718.384	3	60.1999		1
P05064	Fructose-bisphosphate aldolase A OS=Mus musculus OX=10090 GN=Aldoa PE=1 SV=2 - [ALDOA_MOUSE]	39.3313	8.08936	1004.03	55.49	364	1	17	17	39	1.05819e+08	0.0031051
	Sequence	Protein Group Accessions	Area	# PSMs	q-Value	IonScore	m/z [Da]	Charge	RT [min]	Modifications	# Missed Cleavages
	cQYVTEK	P05064	5.98075e+07	2	0	16.51	458.699	2	19.487	C1(Methylthio)	0
	ELSDIAHR	P05064	4.56833e+07	2	0	27.24	470.746	2	18.8092		0
	AAQEEYIK	P05064	2.13772e+07	2	0	41.52	476.242	2	19.0133		0
	QLLLTADDR	P05064	6.81848e+07	2	0	39.41	522.787	2	26.0834		0
	AAQEEYIKR	P05064	5.86017e+06	1	0	34.47	554.293	2	17.7184		1
	ALANSLAcQGK	P05064	65539005	2	0	65.22	561.276	2	24.6506	C8(Methylthio)	0
	GILAADESTGSIAK	P05064	1.13429e+08	2	0	71.97	666.854	2	24.6469		0
	ADDGRPFPQVIK	P05064	1.08747e+08	4	0	36.78	671.859	2	25.9011		0
	PHPYPALTPEQK	P05064	9.52794e+07	2	0	16.07	459.909	3	21.0099		0
	LQSIGTENTEENR	P05064	3.38248e+06	1	0	40.36	745.859	2	19.1683		0
	LQSIGTENTEENRR	P05064	5.70985e+07	3	0	23.61	549.608	3	18.2689		1
	FSNEEIAMATVTALR	P05064	6.13247e+07	4	0	115.51	826.92	2	45.3107		0
	RLQSIGTENTEENRR	P05064	1.96887e+07	2	0	31.27	601.642	3	17.7203		2
	VNPcIGGVILFHETLYQK	P05064	4.42184e+07	2	0	18.44	693.025	3	56.2556	C4(Methylthio)	0
	IGEHTPSALAIMENANVLAR	P05064	7.18421e+07	3	0	72.12	1054.05	2	46.2838		0
	YTPSGQSGAAASESLFISNHAY	P05064	1.90043e+07	4	0	118.75	1129.52	2	37.1849		0
	TVPPAVTGVTFLSGGQSEEEASINLNAINK	P05064	3.7294e+06	1	0	52.13	1015.19	3	48.0475		0
Q8VHX6	Filamin-C OS=Mus musculus OX=10090 GN=Flnc PE=1 SV=3 - [FLNC_MOUSE]	290.937	5.94775	1311.07	13.5	2726	1	17	26	43	1.05438e+08	0.00342357
	Sequence	Protein Group Accessions	Area	# PSMs	q-Value	IonScore	m/z [Da]	Charge	RT [min]	Modifications	# Missed Cleavages
	VYNVTYTVK	Q8VHX6	6.32114e+06	1	0.001	22.87	543.796	2	23.444		0
	AFGPGLEGGLVNK	Q8VHX6	7.54791e+06	1	0	61.6	629.843	2	31.6339		0
	VPQLPITNFNR	Q8VHX6	9.42995e+06	1	0.001	17.46	649.865	2	36.6751		0
	AWGPGLETGQVGK	Q8VHX6	2.12166e+06	1	0	39.22	650.339	2	27.7733		0
	APSGNEEPcLLK	Q8VHX6	6.79376e+06	2	0	42.39	652.305	2	30.5161	C9(Methylthio)	0
	VSGPGVEPHGVLR	Q8VHX6	2.96593e+07	1	0	17.81	435.241	3	21.0022		0
	VTVLFAGQNIER	Q8VHX6	5.60164e+06	2	0	44.55	673.875	2	33.9062		0
	GGLVGTPAPFSIDTK	Q8VHX6	5.12008e+06	1	0	19.9	730.393	2	37.3432		0
	GVAGVPAEFSIWTR	Q8VHX6	1.0302e+07	2	0	70.5	745.394	2	47.7269		0
	ITEGDLSQLTASIR	Q8VHX6	8.93546e+06	2	0	99.81	752.405	2	40.8071		0
	SPFVVNVAPPLDLSK	Q8VHX6	8.30166e+06	2	0	48.86	791.947	2	45.1215		0
	IPGNWFQMVSAQER	Q8VHX6	4.68418e+06	2	0	71.03	831.907	2	47.2963		0
	TEAAEIVEGEDSAYSVR	Q8VHX6	4.86773e+06	1	0	58.41	913.428	2	29.8139		0
	EAGDGVFEcEYYPVVPGK	Q8VHX6	4.96586e+06	2	0	65.55	1002.94	2	46.7169	C9(Methylthio)	0
	VEESTQVGGDPFPAVFGDFLGR	Q8VHX6	3.62171e+06	3	0	66.27	1162.56	2	59.5906		0
	FNDEHIPDSPFVVPVASLSDDAR	Q8VHX6	7.91509e+06	2	0	49.46	843.076	3	46.5557		0
	VQYTAYEEGVHLVEVLYDEVAVPK	Q8VHX6	4.72924e+06	1	0	13.81	917.47	3	64.9825		0
	NDNDTFTVK	Q8VHX6;Q8BTM8	30006513	2	0	32.02	527.246	2	20.7649		0
	EAGAGGLSIAVEGPSK	Q8VHX6;Q80X90	1.52912e+07	2	0	85.59	721.878	2	27.3082		0
	GAGTGGLGLTVEGPcEAK	Q8VHX6;Q80X90	1.79745e+07	2	0	95.68	831.896	2	37.7096	C15(Methylthio)	0
	GQHVPGSPFQFTVGPLGEGGAHK	Q8VHX6;Q8BTM8	3.4137e+07	2	0	34.16	576.794	4	38.2525		0
	LLGWIQNK	Q8VHX6;Q8BTM8;Q80X90	8.77574e+07	2	0	48.44	486.286	2	34.2934		0
	WcNEHLK	Q8VHX6;Q8BTM8;Q80X90	3.12418e+07	1	0	13.55	488.212	2	22.2587	C2(Methylthio)	0
	IQQNTFTR	Q8VHX6;Q8BTM8;Q80X90	9.34209e+07	2	0	41.91	504.266	2	18.902		0
	DLAEDAPWK	Q8VHX6;Q8BTM8;Q80X90	2.44111e+07	1	0.001	14.45	522.753	2	30.7741		0
	LIALLEVLSQK	Q8VHX6;Q8BTM8;Q80X90	1.35136e+08	2	0	89.62	613.889	2	56.9651		0
Q80X90	Filamin-B OS=Mus musculus OX=10090 GN=Flnb PE=1 SV=3 - [FLNB_MOUSE]	277.651	5.70654	4072.36	42.81	2602	1	68	75	141	1.05438e+08	0.0112261
	Sequence	Protein Group Accessions	Area	# PSMs	q-Value	IonScore	m/z [Da]	Charge	RT [min]	Modifications	# Missed Cleavages
	VFGPGVER	Q80X90	3.49828e+07	1	0.001	29.72	430.734	2	20.9143		0
	AFGPGIEGK	Q80X90	7.61922e+06	2	0	28.45	438.234	2	21.7686		0
	AGLAPLEVR	Q80X90	2.84709e+07	2	0	33.76	463.276	2	28.0099		0
	YADEEIPR	Q80X90	3.06053e+06	1	0	31.92	496.739	2	20.4216		0
	VSFAGDAIPK	Q80X90	49119616	2	0	27.04	502.774	2	26.5376		0
	SSFLVDcSK	Q80X90	1.26706e+07	2	0	24.56	516.23	2	35.6076	C7(Methylthio)	0
	VYGQGLSEGR	Q80X90	4.27652e+07	2	0	65.02	533.27	2	19.3166		0
	AAGSGELGVTVK	Q80X90	2.73497e+07	2	0	91.99	544.801	2	21.6386		0
	TYSVEYLPK	Q80X90	2.86114e+07	2	0	41.71	550.287	2	27.7997		0
	LDVTILSPSR	Q80X90	1.56173e+07	1	0	34.74	550.819	2	33.1671		0
	VNQPASFAIR	Q80X90	2.7757e+07	1	0	19.43	551.804	2	25.3565		0
	EVGEHLVSIK	Q80X90	1.26723e+07	2	0	24.26	555.812	2	22.6631		0
	VVASGPGLEHGK	Q80X90	8.22775e+06	1	0	30.26	575.813	2	17.7147		0
	NSVELLVEDR	Q80X90	2.38047e+07	2	0	51.15	587.31	2	30.957		0
	VVPcLVAPVAGR	Q80X90	1.70763e+07	2	0	24.45	613.841	2	39.8416	C4(Methylthio)	0
	cLATGPGIAPTVK	Q80X90	27451067	1	0	65.77	637.336	2	27.2456	C1(Methylthio)	0
	VIVLFAGQHISK	Q80X90	2.39044e+07	3	0	37.09	656.392	2	32.4162		0
	SSTETcYSAIPK	Q80X90	9.45112e+06	2	0	30.22	666.794	2	28.9014	C6(Methylthio)	0
	DGTYAVTYIPDK	Q80X90	6.60018e+06	2	0	38.09	671.83	2	27.6512		0
	KVVPcLVAPVAGR	Q80X90	5.98707e+06	1	0	23.38	452.261	3	32.8129	C5(Methylthio)	1
	MDcQEIPEGYK	Q80X90	1.36559e+07	2	0	56.95	679.774	2	30.2175	C3(Methylthio)	0
	IGNLQTDLSDGLR	Q80X90	2.88393e+07	2	0	73.55	701.37	2	34.7766		0
	KGEITGTVHMPSGK	Q80X90	2.12068e+07	1	0	25.25	481.254	3	20.0338		1
	TFEMSDFIVDTR	Q80X90	2.23303e+07	2	0	67.74	730.84	2	46.0267		0
	MDGTYAcSYTPLK	Q80X90	1.07614e+07	2	0	84.17	748.317	2	36.2395	C7(Methylthio)	0
	SPFTVGVAAPLDLSK	Q80X90	1.8037e+07	2	0	73.23	751.417	2	42.4449		0
	DAGYGGISLAVEGPSK	Q80X90	6.90625e+06	2	0	72.82	760.882	2	33.029		0
	FADEHVPGSPFTVK	Q80X90	4.45032e+07	2	0	28.24	510.924	3	29.5298		0
	FVPQEMGVHTVSVK	Q80X90	7.48374e+06	1	0	52.97	779.409	2	26.5667		0
	cVYKPVQPGPHVVK	Q80X90	2.20254e+07	1	0	13.51	532.951	3	20.6603	C1(Methylthio)	0
	PVTEKDLAEDAPWK	Q80X90	1.84114e+07	2	0	38.48	533.607	3	31.138		1
	YGGELVPHFPAWVK	Q80X90	2.80375e+07	2	0	26.06	533.949	3	44.9464		0
	SPFEVQVGPEAGMQK	Q80X90	2.77799e+07	2	0	78.91	802.394	2	31.6238		0
	VDIQTEDLEDGTcK	Q80X90	1.00174e+07	2	0	74.84	806.348	2	30.0131	C13(Methylthio)	0
	APAVATVGSIcDLNLK	Q80X90	5.23819e+06	2	0	81.89	809.421	2	51.0174	C11(Methylthio)	0
	GAGIGGLGITVEGPSESK	Q80X90	9.822e+06	1	0	31.55	814.928	2	35.162		0
	IEYDDQNDGScDVK	Q80X90	4.39229e+06	1	0	68.21	823.819	2	23.5567	C11(Methylthio)	0
	AQITNPSGASTEcFVK	Q80X90	1.65745e+07	2	0	74.66	849.895	2	32.1016	C13(Methylthio)	0
	PVTEKDLAEDAPWKK	Q80X90	9.90276e+06	1	0	11.4	432.481	4	26.8207		2
	SGcTINNPAEFIVDPK	Q80X90	1.51723e+07	2	0	64.14	875.91	2	45.0788	C3(Methylthio)	0
	VMYTPMAPGNYLIGVK	Q80X90	3.38714e+07	1	0	43.47	877.455	2	45.2049		0
	APLNVQFSSPLPGEAVK	Q80X90	2.34899e+07	2	0	76.39	877.478	2	39.2605		0
	ILAQDGEGQPIDIQMK	Q80X90	1.9008e+07	2	0	95.81	878.452	2	31.689		0
	VSYFPTVPGVYIVSTK	Q80X90	1.84357e+07	2	0	58.89	878.98	2	47.9667		0
	WGEEHIPGSPFHVTVP	Q80X90	1.95558e+07	1	0.001	13.28	596.961	3	43.1546		0
	DLDIIDNYDYSHTVK	Q80X90	2.10533e+07	3	0	56.39	905.929	2	35.5372		0
	DNADGTYQVEYTPFEK	Q80X90	7.12168e+06	1	0	88.71	938.916	2	33.2259		0
	LENVSVALEFLDHESIK	Q80X90	4.27534e+06	2	0	24.79	648.342	3	51.3069		0
	YMIGVTYGGDNIPLSPYR	Q80X90	6.58012e+06	2	0	81.74	1008.5	2	43.9784		0
	GFLDGVYSFEYYPSTPGK	Q80X90	1.13103e+07	2	0	98.3	1013.98	2	50.3172		0
	LVSPGSANETSSILVESVTR	Q80X90	1.59146e+07	4	0	128.88	1023.54	2	39.6972		0
	IPYLPITNFNQNWQDGK	Q80X90	1.07839e+07	4	0	67.29	1024.52	2	49.5305		0
	ATVHDNKDGTYAVTYIPDK	Q80X90	18457813	4	0	46.15	703.348	3	23.1895		1
	DAGEGLLAVQITDQEGKPQR	Q80X90	1.10383e+07	2	0	31.89	709.034	3	33.5394		0
	AHGPGLEGGLVGKPAEFTIDTK	Q80X90	2.47736e+07	2	0	30.82	549.293	4	33.2178		0
	GFHVVEVTYDDVPIPNSPFK	Q80X90	4.24955e+06	1	0	10.24	754.048	3	45.8921		0
	DGTYAVTYVPLTAGMYTLTMK	Q80X90	9.08548e+06	4	0	70.95	1148.57	2	55.1543		0
	GQHVTGSPFQFTVGPLGEGGAHK	Q80X90	2.74245e+07	4	0	32.59	770.053	3	37.4539		0
	EATTDFTVDSRPLTQVGGDHIK	Q80X90	7.95854e+06	2	0	59.57	796.401	3	30.1721		0
	YTPTQQGNMQVLVTYGGDPIPK	Q80X90	5.96921e+06	1	0	31.59	803.071	3	39.428		0
	AGSNMLLIGVHGPTTPcEEVSMK	Q80X90	8.40879e+06	2	0	44.99	806.381	3	45.4905	C17(Methylthio)	0
	LGSAADFLLDISETDLSTLTASIK	Q80X90	1.42671e+07	4	0	104.09	1241.15	2	66.1003		0
	FNDEHIPDSPYLVPVIAPSDDAR	Q80X90	1.69863e+07	2	0	33.12	856.42	3	42.5299		0
	VHSPSGAVEEcHVSELEPDKYAVR	Q80X90	2.033e+07	1	0	11.61	671.816	4	32.1155	C11(Methylthio)	1
	SADFVVESIGSEVGTLGFAIEGPSQAK	Q80X90	1.67553e+07	1	0	27.58	899.12	3	59.1555		0
	VLSDDEEDVDFDIIHNANDTFTVK	Q80X90	4.9845e+06	1	0	55.96	917.76	3	45.7044		0
	IPEINSSDMSAHVTSPSGHVTEAEIVPMGK	Q80X90	1.24976e+07	2	0	25.58	780.881	4	34.6389		0
	EAMQQADDWLGVPQVITPEEIIHPDVDEHSVMTYLSQFPK	Q80X90	6.38207e+06	2	0	25.46	1149.05	4	60.9777		0
	EAGAGGLSIAVEGPSK	Q8VHX6;Q80X90	1.52912e+07	2	0	85.59	721.878	2	27.3082		0
	GAGTGGLGLTVEGPcEAK	Q8VHX6;Q80X90	1.79745e+07	2	0	95.68	831.896	2	37.7096	C15(Methylthio)	0
	LLGWIQNK	Q8VHX6;Q8BTM8;Q80X90	8.77574e+07	2	0	48.44	486.286	2	34.2934		0
	WcNEHLK	Q8VHX6;Q8BTM8;Q80X90	3.12418e+07	1	0	13.55	488.212	2	22.2587	C2(Methylthio)	0
	IQQNTFTR	Q8VHX6;Q8BTM8;Q80X90	9.34209e+07	2	0	41.91	504.266	2	18.902		0
	DLAEDAPWK	Q8VHX6;Q8BTM8;Q80X90	2.44111e+07	1	0.001	14.45	522.753	2	30.7741		0
	LIALLEVLSQK	Q8VHX6;Q8BTM8;Q80X90	1.35136e+08	2	0	89.62	613.889	2	56.9651		0
P14206	40S ribosomal protein SA OS=Mus musculus OX=10090 GN=Rpsa PE=1 SV=4 - [RSSA_MOUSE]	32.8174	4.86865	863.055	62.37	295	1	14	14	28	1.03055e+08	0.0022293
	Sequence	Protein Group Accessions	Area	# PSMs	q-Value	IonScore	m/z [Da]	Charge	RT [min]	Modifications	# Missed Cleavages
	LLVVTDPR	P14206	1.267e+08	2	0	46.08	456.779	2	24.5635		0
	sGALDVLQMK	P14206	2.44234e+07	2	0	59.16	552.292	2	44.2229	N-Term(Acetyl)	0
	SDGIYIINLK	P14206	1.1933e+07	1	0	32.75	568.321	2	39.8902		0
	FAAATGATPIAGR	P14206	1.23108e+08	2	0	80.39	602.327	2	21.7228		0
	KSDGIYIINLK	P14206	1.6143e+07	4	0	71.84	632.369	2	34.3173		1
	YVDIAIPcNNK	P14206	2.04487e+07	2	0	32.49	648.312	2	37.0039	C8(Methylthio)	0
	GAHSVGLMWWMLAR	P14206	2.08161e+06	2	0	22.54	538.939	3	55.0124		0
	FTPGTFTNQIQAAFR	P14206	5.93556e+07	3	0	85.66	849.934	2	48.1775		0
	AIVAIENPADVSVISSR	P14206	3.95139e+07	2	0	85.63	870.98	2	37.8488		0
	sGALDVLQMKEEDVLK	P14206	3.91818e+07	2	0	96.34	908.972	2	47.2671	N-Term(Acetyl)	1
	EHPWEVMPDLYFYR	P14206	1.81566e+06	1	0	28.83	627.958	3	50.9772		0
	FLAAGTHLGGTNLDFQMEQYIYK	P14206	2.57031e+06	1	0	41.34	873.097	3	47.6293		0
	ADHQPLTEASYVNLPTIALcNTDSPLR	P14206	4.64622e+07	2	0	62.45	995.82	3	54.5332	C20(Methylthio)	0
	EHPWEVMPDLYFYRDPEEIEKEEQAAAEK	P14206	6.19752e+06	2	0	24.33	895.415	4	48.0268		2
P08249	Malate dehydrogenase, mitochondrial OS=Mus musculus OX=10090 GN=Mdh2 PE=1 SV=3 - [MDHM_MOUSE]	35.5888	8.67529	1093.17	57.69	338	1	15	15	32	1.02605e+08	0.00254777
	Sequence	Protein Group Accessions	Area	# PSMs	q-Value	IonScore	m/z [Da]	Charge	RT [min]	Modifications	# Missed Cleavages
	ITPFEEK	P08249	7.6734e+07	1	0.001	12.9	432.23	2	22.1035		0
	ANTFVAELK	P08249	5.04021e+07	2	0	44.65	496.774	2	28.36		0
	IQEAGTEVVK	P08249	9.03393e+07	2	0	30.66	537.294	2	18.8018		0
	MIAEAIPELK	P08249	9.18527e+07	2	0	41.24	557.812	2	33.999		0
	VNVPVIGGHAGK	P08249	4.08048e+07	2	0	27.57	574.333	2	23.0758		0
	IFGVTTLDIVR	P08249	6.22355e+07	2	0	51.03	617.364	2	46.7602		0
	GcDVVVIPAGVPR	P08249	5.88393e+07	2	0	41.92	664.346	2	40.0113	C2(Methylthio)	0
	EGVVEcSFVQSK	P08249	1.86988e+07	1	0	42.1	679.31	2	36.3915	C6(Methylthio)	0
	TIIPLISQcTPK	P08249	5.94478e+07	2	0	27.97	680.372	2	49.3513	C9(Methylthio)	0
	AGAGSATLSMAYAGAR	P08249	3.00744e+07	2	0	94.59	727.857	2	26.8356		0
	GYLGPEQLPDcLK	P08249	5.83493e+07	2	0	44.09	739.855	2	45.6601	C11(Methylthio)	0
	VDFPQDQLATLTGR	P08249	5.93245e+06	4	0	83.64	780.906	2	40.392		0
	ETEcTYFSTPLLLGK	P08249	3.25254e+07	2	0	81.18	874.418	2	52.8692	C4(Methylthio)	0
	VAVLGASGGIGQPLSLLLK	P08249	1.25623e+08	4	0	95.59	897.048	2	56.5181		0
	LTLYDIAHTPGVAADLSHIETR	P08249	1.66431e+07	2	0	85.42	798.42	3	46.8198		0
P62918	60S ribosomal protein L8 OS=Mus musculus OX=10090 GN=Rpl8 PE=1 SV=2 - [RL8_MOUSE]	28.0073	11.0337	135.44	10.51	257	1	2	2	5	1.02283e+08	0.000398089
	Sequence	Protein Group Accessions	Area	# PSMs	q-Value	IonScore	m/z [Da]	Charge	RT [min]	Modifications	# Missed Cleavages
	AVVGVVAGGGR	P62918	110301244	1	0	30.67	471.28	2	20.127		0
	ASGNYATVISHNPETK	P62918	9.42642e+07	4	0	67.09	844.916	2	21.1539		0
P48036	Annexin A5 OS=Mus musculus OX=10090 GN=Anxa5 PE=1 SV=1 - [ANXA5_MOUSE]	35.7302	4.95752	1057.06	46.71	319	1	14	14	33	1.02052e+08	0.00262739
	Sequence	Protein Group Accessions	Area	# PSMs	q-Value	IonScore	m/z [Da]	Charge	RT [min]	Modifications	# Missed Cleavages
	FITIFGTR	P48036	7.6971e+07	2	0	32.05	477.774	2	41.6886		0
	TPEELSAIK	P48036	1.0912e+08	2	0	66.41	494.271	2	22.9606		0
	QEIAQEFK	P48036	4.25332e+07	2	0	46.06	496.757	2	22.2184		0
	VLTEIIASR	P48036	1.04415e+08	2	0	67.32	501.302	2	27.6395		0
	LYDAYELK	P48036	82106088	1	0	30.89	507.76	2	26.5358		0
	SEIDLFNIR	P48036	6.60391e+07	2	0	46.03	553.796	2	44.4376		0
	GTVTDFPGFDGR	P48036	6.33394e+07	2	0	68.02	634.798	2	32.9983		0
	NFATSLYSMIK	P48036	3.1754e+07	2	0	49.97	637.826	2	52.9823		0
	KNFATSLYSMIK	P48036	5.3893e+06	2	0	41.37	701.874	2	43.2216		1
	DLVDDLKSELTGK	P48036	6.80934e+06	4	0	62.19	716.881	2	49.9974		1
	ETSGNLEQLLLAVVK	P48036	1.43505e+07	3	0	108.05	807.459	2	60.1261		0
	GLGTDEDSILNLLTSR	P48036	9.2621e+07	4	0	107.74	852.445	2	56.4874		0
	SIPAYLAETLYYAMK	P48036	3.93626e+07	4	0	61.11	867.445	2	60.447		0
	YMTISGFQIEETIDR	P48036	4.16712e+06	1	0	74.55	901.936	2	46.3248		0
Q7TPR4	Alpha-actinin-1 OS=Mus musculus OX=10090 GN=Actn1 PE=1 SV=1 - [ACTN1_MOUSE]	103.004	5.37646	3262.35	63.34	892	1	31	44	98	1.01746e+08	0.00780255
	Sequence	Protein Group Accessions	Area	# PSMs	q-Value	IonScore	m/z [Da]	Charge	RT [min]	Modifications	# Missed Cleavages
	SIVNYKPK	Q7TPR4	23239816	1	0	23.24	474.779	2	18.9711		0
	IMSIVDPNR	Q7TPR4	4.40719e+07	2	0	45.05	522.779	2	25.791		0
	ATLPDADKER	Q7TPR4	1.16921e+07	2	0	36.96	558.288	2	17.7283		1
	NYITEDELR	Q7TPR4	1.32217e+07	2	0	37.11	576.782	2	25.6916		0
	DGLGFcALIHR	Q7TPR4	3.68014e+06	1	0	35.51	624.305	2	50.4711	C6(Methylthio)	0
	DYETATLSEIK	Q7TPR4	8.4922e+06	2	0	61.81	635.314	2	30.468		0
	LAILGIHNEVSK	Q7TPR4	5.01084e+07	4	0	52.14	647.38	2	29.9546		0
	HTNYNMEHIR	Q7TPR4	5.17391e+07	2	0	43.36	438.871	3	18.4667		0
	RDQALTEEHAR	Q7TPR4	1.32346e+06	2	0	46.18	442.557	3	16.4383		1
	GISQEQMNEFR	Q7TPR4	4.45606e+07	2	0	54.51	669.809	2	25.1961		0
	VPENTMHAMQQK	Q7TPR4	9.09013e+07	4	0	60.35	707.335	2	18.3697		0
	NVNIQNFHISWK	Q7TPR4	1.67577e+07	2	0	19.4	500.597	3	40.3731		0
	AGTQIENIEEDFR	Q7TPR4	7.72083e+06	2	0	70.52	761.364	2	38.2566		0
	QKDYETATLSEIK	Q7TPR4	1.99703e+07	2	0	47.21	763.391	2	25.0268		1
	LVSIGAEEIVDGNVK	Q7TPR4	1.49757e+07	2	0	90.75	771.923	2	35.4686		0
	IcDQWDNLGALTQK	Q7TPR4	3.64306e+07	2	0	107.48	825.885	2	45.0596	C2(Methylthio)	0
	LLETIDQLYLEYAK	Q7TPR4	2.52541e+07	4	0	95.03	856.461	2	53.8953		0
	ETADTDTADQVMASFK	Q7TPR4	3.78077e+07	2	0	122.86	865.384	2	36.6119		0
	LGVVTFQAFIDFMSR	Q7TPR4	2.27672e+06	4	0	81.89	865.951	2	64.6722		0
	ILAGDKNYITEDELR	Q7TPR4	1.99335e+07	3	0	61.93	875.455	2	28.704		1
	QFGAQANVIGPWIQTK	Q7TPR4	5.08123e+06	1	0	49	879.467	2	42.6314		0
	MLDAEDIVGTARPDEK	Q7TPR4	9.70646e+07	4	0	89.8	880.431	2	32.3082		0
	KDDPLTNLNTAFDVAER	Q7TPR4	2.88509e+07	2	0	46.84	640.323	3	41.7127		1
	AGTQIENIEEDFRDGLK	Q7TPR4	1.6099e+07	2	0	30.2	645.654	3	44.6105		1
	MVSDINNAWGcLEQAEK	Q7TPR4	1.81748e+07	2	0	91.07	977.429	2	49.2897	C11(Methylthio)	0
	VLAVNQENEQLMEDYEK	Q7TPR4	3.05556e+07	2	0	96.11	1026.48	2	33.7877		0
	KAGTQIENIEEDFRDGLK	Q7TPR4	9.45745e+06	4	0	51.67	688.352	3	40.6399		2
	ASFNHFDRDHSGTLGPEEFK	Q7TPR4	1.95991e+07	1	0	11.96	573.517	4	26.105		1
	IDQLEcDHQLIQEALIFDNK	Q7TPR4	4.39863e+07	2	0	44.26	811.06	3	54.066	C6(Methylthio)	0
	VEQIAAIAQELNELDYYDSPSVNAR	Q7TPR4	2.80059e+06	1	0	51.03	936.795	3	55.8175		0
	AAPFNNWMEGAMEDLQDTFIVHTIEEIQGLTTAHEQFK	Q7TPR4	3.62137e+06	1	0	28.33	1091.27	4	67.2783		0
	ALDFIASK	P57780;Q7TPR4	5.00218e+07	2	0	50.32	432.745	2	28.3653		0
	EGLLLWcQR	P57780;Q7TPR4	1.51838e+07	2	0	51.92	582.289	2	52.4291	C7(Methylthio)	0
	DLLLDPAWEK	P57780;Q7TPR4	8.0428e+06	2	0	35	600.319	2	43.266		0
	ASIHEAWTDGK	P57780;Q7TPR4	33303461	2	0	42.81	607.794	2	20.8153		0
	LASDLLEWIR	P57780;Q7TPR4	4.15717e+07	2	0	69.57	608.341	2	53.408		0
	LMLLLEVISGER	P57780;Q7TPR4	1.6765e+07	2	0	79.53	686.897	2	60.8916		0
	VGWEQLLTTIAR	P57780;Q7TPR4	1.17272e+08	2	0	82.54	693.891	2	57.1044		0
	GYEEWLLNEIR	P57780;Q7TPR4	1.83448e+07	3	0	71.76	711.357	2	50.7615		0
	TINEVENQILTR	P57780;Q7TPR4	6.38245e+07	2	0	76.71	715.386	2	32.6475		0
	LSNRPAFMPSEGR	P57780;Q7TPR4	8.07122e+07	2	0	20.93	487.914	3	23.0888		0
	FAIQDISVEETSAK	P57780;Q7TPR4	2.83248e+07	2	0	77.18	769.392	2	34.7153		0
	ELPPDQAEYcIAR	P57780;Q7TPR4	2.80432e+07	2	0	62.88	775.853	2	33.1611	C10(Methylthio)	0
	AIMTYVSSFYHAFSGAQK	P57780;Q7TPR4	1.34277e+07	4	0	97.21	1004.49	2	53.8627		0
P26350	Prothymosin alpha OS=Mus musculus OX=10090 GN=Ptma PE=1 SV=2 - [PTMA_MOUSE]	12.2471	3.78955	873.255	26.13	111	1	5	5	17	1.01426e+08	0.0013535
	Sequence	Protein Group Accessions	Area	# PSMs	q-Value	IonScore	m/z [Da]	Charge	RT [min]	Modifications	# Missed Cleavages
	VAEDDEDDDVDTK	P26350	1.33278e+07	2	0	98.07	733.295	2	17.3838		0
	sDAAVDTSSEITTK	P26350	1.78189e+08	4	0	85.91	733.847	2	23.0867	N-Term(Acetyl)	0
	VAEDDEDDDVDTKK	P26350	8.56305e+07	4	0	105.01	797.344	2	16.8265		1
	RVAEDDEDDDVDTK	P26350	1.14059e+07	4	0	48.29	811.344	2	17.0833		1
	RVAEDDEDDDVDTKK	P26350	4.04593e+07	3	0	117.08	583.931	3	16.5104		2
Q9CR57	60S ribosomal protein L14 OS=Mus musculus OX=10090 GN=Rpl14 PE=1 SV=3 - [RL14_MOUSE]	23.5492	11.019	387.352	25.81	217	1	5	5	9	1.01259e+08	0.000716561
	Sequence	Protein Group Accessions	Area	# PSMs	q-Value	IonScore	m/z [Da]	Charge	RT [min]	Modifications	# Missed Cleavages
	ALVDGPcTR	Q9CR57	5.25708e+07	2	0	22.26	489.23	2	26.5992	C7(Methylthio)	0
	AAIAAAAAAAAAK	Q9CR57	2.13488e+08	2	0	114.44	521.306	2	22.0515		0
	VAYISFGPHAGK	Q9CR57	2.13558e+07	1	0	41.91	623.833	2	27.0507		0
	cMQLTDFILK	Q9CR57	37717732	2	0	52.03	629.306	2	53.223	C1(Methylthio)	0
	LVAIVDVIDQNR	Q9CR57	2.63651e+07	2	0	80.33	677.889	2	42.0338		0
P37804	Transgelin OS=Mus musculus OX=10090 GN=Tagln PE=1 SV=3 - [TAGL_MOUSE]	22.5614	8.80713	907.514	57.71	201	1	13	13	29	9.90529e+07	0.00230892
	Sequence	Protein Group Accessions	Area	# PSMs	q-Value	IonScore	m/z [Da]	Charge	RT [min]	Modifications	# Missed Cleavages
	AAEDYGVIK	P37804	9.44769e+07	2	0	64.76	483.25	2	21.4764		0
	LGFQVWLK	P37804	1.00282e+07	2	0	69.28	495.792	2	46.1942		0
	GDPNWFMK	P37804	6.14123e+07	2	0	39.54	497.726	2	34.1441		0
	YDEELEER	P37804	1.11334e+07	1	0	29.18	541.736	2	19.5039		0
	TLMALGSLAVTK	P37804	1.06323e+08	2	0	83.11	602.852	2	40.0973		0
	KYDEELEER	P37804	5.33303e+07	2	0	75.83	605.783	2	18.655		1
	HVIGLQMGSNR	P37804	1.76865e+07	2	0	51.87	606.321	2	22.1237		0
	QMEQVAQFLK	P37804	6.06095e+07	2	0	58.91	611.318	2	35.602		0
	VPENPPSMVFK	P37804	9.63587e+07	4	0	32.52	622.821	2	29.4394		0
	DFTDSQLQEGK	P37804	6.51102e+07	2	0	73.52	634.293	2	21.7667		0
	LVNSLYPEGSKPVK	P37804	8.09759e+07	4	0	51.31	765.93	2	22.8329		0
	TDMFQTVDLYEGK	P37804	6.50971e+07	2	0	69.95	773.858	2	40.4354		0
	LVNSLYPEGSKPVKVPENPPSMVFK	P37804	2.73316e+07	2	0	22.83	689.873	4	36.4534		1
P62962	Profilin-1 OS=Mus musculus OX=10090 GN=Pfn1 PE=1 SV=2 - [PROF1_MOUSE]	14.9475	8.27979	670.612	79.29	140	1	8	8	19	9.90213e+07	0.00151274
	Sequence	Protein Group Accessions	Area	# PSMs	q-Value	IonScore	m/z [Da]	Charge	RT [min]	Modifications	# Missed Cleavages
	TLVLLMGK	P62962	9.09628e+07	2	0	52.01	437.775	2	37.0388		0
	EGVHGGLINK	P62962	2.20317e+07	2	0.001	17.7	512.283	2	18.7243		0
	cYEMASHLR	P62962	5.65633e+07	2	0	40.62	578.241	2	22.3499	C1(Methylthio)	0
	DSPSVWAAVPGK	P62962	1.44687e+08	2	0	74.62	607.314	2	30.4409		0
	TFVSITPAEVGVLVGK	P62962	4.48788e+07	2	0	27.85	808.967	2	49.6979		0
	DSLLQDGEFTMDLR	P62962	4.1782e+07	3	0	88.76	820.386	2	47.5503		0
	STGGAPTFNVTVTMTAK	P62962	1.18586e+07	2	0	65.81	841.925	2	34.269		0
	aGWNAYIDSLMADGTcQDAAIVGYK	P62962	6.14141e+07	4	0	66.61	907.739	3	62.7295	N-Term(Acetyl); C16(Methylthio)	0
Q9WVA4	Transgelin-2 OS=Mus musculus OX=10090 GN=Tagln2 PE=1 SV=4 - [TAGL2_MOUSE]	22.3812	8.23584	972.465	77.39	199	1	13	13	29	9.6963e+07	0.00230892
	Sequence	Protein Group Accessions	Area	# PSMs	q-Value	IonScore	m/z [Da]	Charge	RT [min]	Modifications	# Missed Cleavages
	NMAcVQR	Q9WVA4	5.79227e+07	2	0	24.19	434.185	2	20.4624	C4(Methylthio)	0
	IQASSMAFK	Q9WVA4	104439414	2	0	30.03	491.755	2	23.2162		0
	EDVGQPQPGR	Q9WVA4	9772376	2	0	48.31	541.765	2	16.9941		0
	NVIGLQMGTNR	Q9WVA4	4.89435e+07	2	0	72.68	601.818	2	28.0501		0
	TLMNLGGLAVAR	Q9WVA4	1.12663e+08	2	0	68.43	608.349	2	40.5713		0
	NFSDNQLQEGK	Q9WVA4	55915173	2	0	72.09	640.3	2	20.396		0
	GASQAGMTGYGMPR	Q9WVA4	3.76229e+07	2	0	52.4	692.311	2	23.3282		0
	LINSLYPEGQAPVK	Q9WVA4	3.95367e+07	2	0	59.94	764.923	2	29.8312		0
	DDGLFSGDPNWFPK	Q9WVA4	7.37869e+07	2	0	53.75	797.863	2	49.8784		0
	LINSLYPEGQAPVKK	Q9WVA4	7.05768e+07	3	0	47.77	828.97	2	25.2651		1
	QMEQISQFLQAAER	Q9WVA4	2.87203e+07	5	0	103.77	839.914	2	46.7147		0
	YGINTTDIFQTVDLWEGK	Q9WVA4	5.88581e+07	2	0	97.76	1050.52	2	58.636		0
	QYDADLEQILIQWITTQcR	Q9WVA4	3.38476e+06	1	0	27.97	795.053	3	66.874	C18(Methylthio)	0
P97351	40S ribosomal protein S3a OS=Mus musculus OX=10090 GN=Rps3a PE=1 SV=3 - [RS3A_MOUSE]	29.8657	9.72998	650.544	43.94	264	1	11	11	26	9.61442e+07	0.00207006
	Sequence	Protein Group Accessions	Area	# PSMs	q-Value	IonScore	m/z [Da]	Charge	RT [min]	Modifications	# Missed Cleavages
	MMEIMTR	P97351	5.93409e+07	2	0	35.05	456.211	2	25.6823		0
	APAMFNIR	P97351	8.64001e+07	2	0	52.97	460.244	2	31.3651		0
	TTDGYLLR	P97351	3.05327e+07	2	0	48.5	469.75	2	24.6151		0
	KDWYDVK	P97351	2.83009e+07	1	0.002	12.8	477.24	2	23.0724		1
	LFcVGFTK	P97351	1.57797e+07	2	0	40.8	480.738	2	43.9763	C3(Methylthio)	0
	LITEDVQGK	P97351	9.22405e+07	2	0	32.49	501.777	2	19.8772		0
	ADGYEPPVQESV	P97351	1.91099e+07	2	0	40.33	645.796	2	26.0425		0
	LMELHGEGGSSGK	P97351	1.09792e+08	4	0	60.93	651.312	2	19.2565		0
	NcLTNFHGMDLTR	P97351	3.7434e+07	2	0	23.45	523.232	3	40.0435	C2(Methylthio)	0
	AcQSIYPLHDVFVR	P97351	5.15868e+07	4	0	69.85	847.412	2	42.982	C2(Methylthio)	0
	VFEVSLADLQNDEVAFR	P97351	6.72354e+06	3	0	103.13	976.492	2	51.8459		0
O88569	Heterogeneous nuclear ribonucleoproteins A2/B1 OS=Mus musculus OX=10090 GN=Hnrnpa2b1 PE=1 SV=2 - [ROA2_MOUSE]	37.3797	8.95361	734.311	43.06	353	1	11	11	22	9.54018e+07	0.00175159
	Sequence	Protein Group Accessions	Area	# PSMs	q-Value	IonScore	m/z [Da]	Charge	RT [min]	Modifications	# Missed Cleavages
	LTDcVVMR	O88569	9.10714e+07	2	0	52.58	491.729	2	30.6958	C4(Methylthio)	0
	GGNFGFGDSR	O88569	8.46718e+07	2	0	46.48	507.225	2	24.1056		0
	DYFEEYGK	O88569	4.20475e+07	2	0.001	25.77	525.724	2	25.9911		0
	NYYEQWGK	O88569	5.04379e+07	2	0	35.71	544.246	2	24.7449		0
	IDTIEIITDR	O88569	9.62625e+07	2	0	81.83	594.828	2	35.8612		0
	QEMQEVQSSR	O88569	2.16102e+07	2	0	62.59	611.28	2	17.5474		0
	GGGGNFGPGPGSNFR	O88569	6.84261e+07	2	0	35.04	689.319	2	23.6847		0
	GFGFVTFDDHDPVDK	O88569	9.88715e+07	4	0	89.43	848.387	2	39.9021		0
	LFIGGLSFETTEESLR	O88569	1.09745e+07	2	0	112.69	899.965	2	50.8881		0
	NMGGPYGGGNYGPGGSGGSGGYGGR	O88569	6.96342e+06	1	0	37.21	730.642	3	22.9971		0
	GFGFVTFSSMAEVDAAMAARPHSIDGR	O88569	4.15863e+06	1	0	19.75	707.587	4	53		0
P63028	Translationally-controlled tumor protein OS=Mus musculus OX=10090 GN=Tpt1 PE=1 SV=1 - [TCTP_MOUSE]	19.4496	4.85596	367.312	34.3	172	1	5	5	12	9.42698e+07	0.000955414
	Sequence	Protein Group Accessions	Area	# PSMs	q-Value	IonScore	m/z [Da]	Charge	RT [min]	Modifications	# Missed Cleavages
	YIKDYMK	P63028	0	1	0	21.07	480.747	2	19.7882		1
	VKPFMTGAAEQIK	P63028	2.08591e+08	4	0	56.8	710.387	2	25.1925		0
	EIADGLcLEVEGK	P63028	1.30623e+07	2	0	65.47	711.336	2	44.6085	C7(Methylthio)	0
	EDGVTPFMIFFK	P63028	4.52132e+06	1	0	38.58	715.855	2	59.9894		0
	DLISHDELFSDIYK	P63028	6.11559e+07	4	0	83.91	847.917	2	44.4393		0
Q61879	Myosin-10 OS=Mus musculus OX=10090 GN=Myh10 PE=1 SV=2 - [MYH10_MOUSE]	228.855	5.5415	1739.5	19.28	1976	1	17	29	54	9.28478e+07	0.00429936
	Sequence	Protein Group Accessions	Area	# PSMs	q-Value	IonScore	m/z [Da]	Charge	RT [min]	Modifications	# Missed Cleavages
	IVFQEFR	Q61879	1.00226e+07	2	0	38.47	469.758	2	32.3515		0
	LVWIPSER	Q61879	4.66939e+06	1	0.001	12.53	500.285	2	33.7522		0
	LEVNMQAMK	Q61879	7.10286e+06	2	0	36.1	532.266	2	26.4942		0
	ALEQQVEEMR	Q61879	1.07329e+07	1	0	53	616.8	2	25.2512		0
	QVLALQSQLADTK	Q61879	4.82166e+06	1	0	34.44	707.899	2	30.5219		0
	SDLLLEGFNNYR	Q61879	4.33964e+06	1	0	37.88	720.86	2	43.9635		0
	IGQLEEQLEQEAK	Q61879	8.92398e+06	2	0	74.56	757.889	2	31.0286		0
	NTDQASMPENTVAQK	Q61879	3.0837e+06	1	0	32.78	817.38	2	19.1765		0
	QLLQANPILESFGNAK	Q61879	2.52027e+06	1	0	49.36	871.976	2	48.2185		0
	NLPIYSENIIEMYR	Q61879	1.68107e+06	1	0	56.39	877.942	2	49.0371		0
	LQQELDDLTVDLDHQR	Q61879	7.74672e+06	1	0	33.23	646.657	3	37.4838		0
	ELQAQIAELQEDFESEK	Q61879	707144	1	0	60.61	1003.98	2	48.7984		0
	SLEAEILQLQEELASSER	Q61879	6.34573e+06	2	0	86.21	1023.02	2	58.8246		0
	IVGLDQVTGMTETAFGSAYK	Q61879	2.4228e+06	3	0	118.04	1044.52	2	50.946		0
	NMDPLNDNVATLLHQSSDR	Q61879	8.06879e+06	1	0	19.92	714.008	3	41.7612		0
	NILAEQLQAETELFAEAEEMR	Q61879	3.7114e+06	2	0	73.94	1218.09	2	60.3328		0
	KLDGETTDLQDQIAELQAQVDELK	Q61879	4.06703e+06	1	0	59.12	900.793	3	55.0623		1
	ADEWLMK	Q61879;Q8VDD5	4.09561e+07	2	0	51.4	446.715	2	29.3341		0
	NTNPNFVR	Q61879;Q8VDD5	86729283	1	0.008	24.1	481.246	2	19.439		0
	KFDQLLAEEK	Q61879;Q8VDD5	7.80137e+07	2	0	59.84	610.83	2	24.943		1
	AGVLAHLEEER	Q61879;Q8VDD5	2.8939e+07	2	0	62.32	612.322	2	25.9967		0
	ADFcIIHYAGK	Q61879;Q8VDD5	3.34029e+07	4	0	67.78	642.3	2	38.5162	C4(Methylthio)	0
	LDPHLVLDQLR	Q61879;Q8VDD5	9.04953e+07	4	0	48.71	440.254	3	39.3084		0
	VDYKADEWLMK	Q61879;Q8VDD5	5.08409e+06	1	0	13.83	466.565	3	33.2385		1
	VIQYLAHVASSHK	Q61879;Q8VDD5	1.01319e+08	4	0	56.38	726.902	2	22.7265		0
	DKADFcIIHYAGK	Q61879;Q8VDD5	0	2	0	21.01	509.576	3	35.0916	C6(Methylthio)	1
	EDQSILcTGESGAGK	Q61879;Q8VDD5	1.48845e+07	2	0	74.6	770.835	2	27.4551	C7(Methylthio)	0
	TQLEELEDELQATEDAK	Q61879;Q8VDD5	1.97606e+07	4	0	144.92	981.464	2	45.8619		0
	VEDMAELTcLNEASVLHNLK	Q61879;Q8VDD5	2.0117e+07	2	0	39.2	759.031	3	52.5721	C9(Methylthio)	0
P35980	60S ribosomal protein L18 OS=Mus musculus OX=10090 GN=Rpl18 PE=1 SV=3 - [RL18_MOUSE]	21.6312	11.7808	401.562	40.96	188	1	7	7	14	9.2281e+07	0.00111465
	Sequence	Protein Group Accessions	Area	# PSMs	q-Value	IonScore	m/z [Da]	Charge	RT [min]	Modifications	# Missed Cleavages
	SQDIYLR	P35980	3.73308e+07	2	0.004	24.3	447.737	2	22.0121		0
	GTVLLSGPR	P35980	1.03035e+08	2	0	49.65	450.269	2	23.2145		0
	TNRPPLSLSR	P35980	4.44495e+07	2	0.003	12.93	570.827	2	20.9048		0
	TNSTFNQVVLK	P35980	4.09573e+07	2	0	58.36	625.841	2	27.1423		0
	TAVVVGTVTDDVR	P35980	8.27667e+07	2	0	72.05	666.363	2	25.9852		0
	ILTFDQLALESPK	P35980	9.10416e+07	2	0	100.79	737.912	2	44.9005		0
	APGTPHSHTKPYVR	P35980	1.73639e+06	2	0	21.07	516.607	3	16.2591		0
P09405	Nucleolin OS=Mus musculus OX=10090 GN=Ncl PE=1 SV=2 - [NUCL_MOUSE]	76.6768	4.75439	1418.85	30.55	707	1	22	22	43	9.12017e+07	0.00342357
	Sequence	Protein Group Accessions	Area	# PSMs	q-Value	IonScore	m/z [Da]	Charge	RT [min]	Modifications	# Missed Cleavages
	ALELTGLK	P09405	9.41209e+07	2	0	50.9	422.761	2	29.3267		0
	ESFEGSVR	P09405	2.75479e+07	1	0	25.67	455.717	2	19.5433		0
	GIAYIEFK	P09405	6.71367e+07	2	0	38.03	470.761	2	34.559		0
	NDLAVVDVR	P09405	6.65615e+07	2	0	50.01	500.775	2	25.8894		0
	LELQGSNSR	P09405	1.66022e+07	2	0	22.91	502.262	2	18.817		0
	FAISELFAK	P09405	8.84703e+07	2	0	58.67	513.287	2	48.7547		0
	VTLDWAKPK	P09405	3.44384e+07	2	0	39.17	529.305	2	25.5812		0
	ETLEEVFEK	P09405	9.1014e+07	2	0	35.6	562.28	2	36.5867		0
	SVSLYYTGEK	P09405	8.72389e+07	1	0	44.45	573.788	2	24.8281		0
	EVFEDAMEIR	P09405	1.46878e+07	2	0	38.11	619.791	2	34.7851		0
	EAMEDGEIDGNK	P09405	3.05936e+07	2	0	63.28	654.275	2	19.1506		0
	GLSEDTTEETLK	P09405	3.33686e+07	2	0	69.99	661.819	2	21.7209		0
	SEADAEKNLEEK	P09405	1.00241e+06	1	0	27.05	681.823	2	17.9283		1
	TLVLSNLSYSATK	P09405	7.64106e+07	2	0	73.01	698.888	2	34.2475		0
	GFGFVDFNSEEDAK	P09405	8.21389e+07	2	0	68.52	781.344	2	41.0961		0
	GYAFIEFASFEDAK	P09405	2.20564e+07	2	0	90.47	797.876	2	51.4817		0
	FGYVDFESAEDLEK	P09405	4.16037e+07	2	0	79.22	824.873	2	41.6346		0
	KFGYVDFESAEDLEK	P09405	3.94677e+07	3	0	71.24	888.921	2	37.4516		1
	VEGSEPTTPFNLFIGNLNPNK	P09405	3.76512e+07	4	0	122.38	1144.58	2	56.8889		0
	EAMEDGEIDGNKVTLDWAKPK	P09405	8.07791e+06	2	0	61.82	782.715	3	33.1177		1
	QKVEGSEPTTPFNLFIGNLNPNK	P09405	5.56694e+06	1	0	22.79	848.777	3	53.3113		1
	NLSFNITEDELKEVFEDAMEIR	P09405	2.1653e+07	2	0	52.58	881.428	3	63.4599		1
P12970	60S ribosomal protein L7a OS=Mus musculus OX=10090 GN=Rpl7a PE=1 SV=2 - [RL7A_MOUSE]	29.958	10.5649	537.475	49.25	266	1	12	12	23	9.08852e+07	0.00183121
	Sequence	Protein Group Accessions	Area	# PSMs	q-Value	IonScore	m/z [Da]	Charge	RT [min]	Modifications	# Missed Cleavages
	QTATQLLK	P12970	9.17814e+07	2	0.001	32.88	451.767	2	21.5282		0
	KVAPAPAVVK	P12970	1.24498e+07	2	0	36.88	490.318	2	17.7646		1
	HWGGNVLGPK	P12970	1.04086e+08	2	0	41.31	532.785	2	22.3192		0
	MGVPYcIIK	P12970	1.28853e+07	2	0	30.97	535.266	2	44.1782	C6(Methylthio)	0
	KVVNPLFEK	P12970	74862162	2	0	46.02	537.321	2	24.8973		1
	NFGIGQDIQPK	P12970	7.67882e+07	2	0	51.15	608.819	2	27.8544		0
	AGVNTVTTLVENK	P12970	5.14548e+07	2	0	78.19	673.37	2	29.2251		0
	VPPAINQFTQALDR	P12970	1.58282e+07	3	0	106.57	785.423	2	43.2195		0
	LKVPPAINQFTQALDR	P12970	1.54923e+07	2	0	40.7	604.344	3	46.2172		1
	TcTTVAFTQVNSEDKGALAK	P12970	1.20889e+07	2	0	36.61	710.678	3	31.1402	C2(Methylthio)	1
	AQLVVIAHDVDPIELVVFLPALcR	P12970	1.82337e+06	1	0	17.52	892.826	3	66.067	C23(Methylthio)	0
	KAQLVVIAHDVDPIELVVFLPALcR	P12970	2.29899e+06	1	0	10.53	701.896	4	64.7228	C24(Methylthio)	1
P20065	Thymosin beta-4 OS=Mus musculus OX=10090 GN=Tmsb4x PE=1 SV=1 - [TYB4_MOUSE]	5.67586	5.05908	139.964	40	50	1	3	3	8	9.04624e+07	0.000636943
	Sequence	Protein Group Accessions	Area	# PSMs	q-Value	IonScore	m/z [Da]	Charge	RT [min]	Modifications	# Missed Cleavages
	TETQEKNPLPSK	P20065	39314779	2	0	21.4	457.909	3	17.6685		1
	KTETQEKNPLPSK	P20065	3.99565e+07	2	0	42.77	500.607	3	17.0026		2
	NPLPSKETIEQEK	P20065	1.92116e+08	4	0	63.08	756.9	2	20.1906		1
P62082	40S ribosomal protein S7 OS=Mus musculus OX=10090 GN=Rps7 PE=2 SV=1 - [RS7_MOUSE]	22.1133	10.0962	272.919	36.08	194	1	6	6	13	9.01999e+07	0.00103503
	Sequence	Protein Group Accessions	Area	# PSMs	q-Value	IonScore	m/z [Da]	Charge	RT [min]	Modifications	# Missed Cleavages
	ELNITAAK	P62082	7.17857e+07	2	0	26.44	430.247	2	21.0533		0
	HVVFIAQR	P62082	114388390	2	0.001	22.84	485.285	2	20.9464		0
	VETFSGVYK	P62082	8.44256e+07	2	0	34.79	515.266	2	24.1657		0
	AIIIFVPVPQLK	P62082	4.75032e+07	2	0	45.4	669.432	2	53.9682		0
	DVNFEFPEFQL	P62082	5.82708e+07	2	0	39.06	692.824	2	59.823		0
	TLTAVHDAILEDLVFPSEIVGK	P62082	5.88494e+07	3	0	74.63	1184.14	2	57.7697		0
P62754	40S ribosomal protein S6 OS=Mus musculus OX=10090 GN=Rps6 PE=1 SV=1 - [RS6_MOUSE]	28.663	10.8433	373.105	18.88	249	1	4	4	10	8.77451e+07	0.000796178
	Sequence	Protein Group Accessions	Area	# PSMs	q-Value	IonScore	m/z [Da]	Charge	RT [min]	Modifications	# Missed Cleavages
	LIEVDDER	P62754	131305674	2	0	46.55	494.75	2	21.0426		0
	DIPGLTDTTVPR	P62754	53298949	2	0	42.09	642.843	2	30.9588		0
	LNISFPATGcQK	P62754	4.78813e+07	2	0	53.97	662.823	2	37.9932	C10(Methylthio)	0
	MATEVAADALGEEWK	P62754	7.86305e+07	4	0	115.99	810.883	2	38.2428		0
P60867	40S ribosomal protein S20 OS=Mus musculus OX=10090 GN=Rps20 PE=1 SV=1 - [RS20_MOUSE]	13.3643	9.93506	121.982	19.33	119	1	2	2	5	8.77122e+07	0.000398089
	Sequence	Protein Group Accessions	Area	# PSMs	q-Value	IonScore	m/z [Da]	Charge	RT [min]	Modifications	# Missed Cleavages
	TPVEPEVAIHR	P60867	2.76505e+07	2	0	51.4	624.341	2	21.2466		0
	LIDLHSPSEIVK	P60867	1.47774e+08	3	0	42.1	675.885	2	29.964		0
P57780	Alpha-actinin-4 OS=Mus musculus OX=10090 GN=Actn4 PE=1 SV=1 - [ACTN4_MOUSE]	104.911	5.41455	1694.22	46.05	912	1	19	32	59	8.72695e+07	0.00469745
	Sequence	Protein Group Accessions	Area	# PSMs	q-Value	IonScore	m/z [Da]	Charge	RT [min]	Modifications	# Missed Cleavages
	NFITAEELR	P57780	2.15037e+07	2	0.001	25.87	546.788	2	31.8341		0
	STLPDADRER	P57780	3.94611e+06	2	0	30.41	580.289	2	17.612		1
	DGLAFNALIHR	P57780	5.43054e+06	2	0	33.34	613.835	2	37.554		0
	DYETATLSDIK	P57780	1.60245e+07	2	0	74.32	628.306	2	28.8487		0
	HTNYTMEHIR	P57780	2.4485e+07	1	0	21.44	434.539	3	18.614		0
	RDHALLEEQSK	P57780	9.28336e+06	1	0	18.22	442.565	3	17.7816		1
	GISQEQMQEFR	P57780	1.85886e+07	2	0	47.88	676.817	2	25.2993		0
	LVSIGAEEIVDGNAK	P57780	5.56633e+06	2	0	76.41	757.907	2	32.9285		0
	QLETIDQLHLEYAK	P57780	1.08759e+07	1	0	20.41	567.634	3	35.0358		0
	ETTDTDTADQVIASFK	P57780	16180030	2	0	89.68	871.41	2	39.1402		0
	MAPYQGPDAAPGALDYK	P57780	1.2511e+07	1	0	78.75	882.919	2	28.8832		0
	IcDQWDNLGSLTHSR	P57780	1.95362e+07	2	0	50.28	597.604	3	41.372	C2(Methylthio)	0
	MLDAEDIVNTARPDEK	P57780	2.72724e+07	2	0	22.14	606.296	3	33.6341		0
	KDDPVTNLNNAFEVAEK	P57780	8.82183e+06	1	0	50.62	635.318	3	36.0003		1
	AGTQIENIDEDFRDGLK	P57780	1.00228e+07	2	0	18.18	640.981	3	37.4963		1
	KAGTQIENIDEDFRDGLK	P57780	4.84244e+06	1	0	16.4	513.011	4	33.7648		2
	VLAVNQENEHLMEDYER	P57780	2.13948e+07	2	0	18.28	696.994	3	29.6841		0
	IMSVVDPNHSGLVTFQAFIDFMSR	P57780	0	1	0	38.77	904.45	3	63.7652		0
	VEQIAAIAQELNELDYYDSHNVNTR	P57780	2.25155e+06	1	0	54.62	969.139	3	53.1186		0
	ALDFIASK	P57780;Q7TPR4	5.00218e+07	2	0	50.32	432.745	2	28.3653		0
	EGLLLWcQR	P57780;Q7TPR4	1.51838e+07	2	0	51.92	582.289	2	52.4291	C7(Methylthio)	0
	DLLLDPAWEK	P57780;Q7TPR4	8.0428e+06	2	0	35	600.319	2	43.266		0
	ASIHEAWTDGK	P57780;Q7TPR4	33303461	2	0	42.81	607.794	2	20.8153		0
	LASDLLEWIR	P57780;Q7TPR4	4.15717e+07	2	0	69.57	608.341	2	53.408		0
	LMLLLEVISGER	P57780;Q7TPR4	1.6765e+07	2	0	79.53	686.897	2	60.8916		0
	VGWEQLLTTIAR	P57780;Q7TPR4	1.17272e+08	2	0	82.54	693.891	2	57.1044		0
	GYEEWLLNEIR	P57780;Q7TPR4	1.83448e+07	3	0	71.76	711.357	2	50.7615		0
	TINEVENQILTR	P57780;Q7TPR4	6.38245e+07	2	0	76.71	715.386	2	32.6475		0
	LSNRPAFMPSEGR	P57780;Q7TPR4	8.07122e+07	2	0	20.93	487.914	3	23.0888		0
	FAIQDISVEETSAK	P57780;Q7TPR4	2.83248e+07	2	0	77.18	769.392	2	34.7153		0
	ELPPDQAEYcIAR	P57780;Q7TPR4	2.80432e+07	2	0	62.88	775.853	2	33.1611	C10(Methylthio)	0
	AIMTYVSSFYHAFSGAQK	P57780;Q7TPR4	1.34277e+07	4	0	97.21	1004.49	2	53.8627		0
Q3THE2	Myosin regulatory light chain 12B OS=Mus musculus OX=10090 GN=Myl12b PE=1 SV=2 - [ML12B_MOUSE]	19.7665	4.84326	590.37	44.19	172	1	3	7	14	8.68017e+07	0.00111465
	Sequence	Protein Group Accessions	Area	# PSMs	q-Value	IonScore	m/z [Da]	Charge	RT [min]	Modifications	# Missed Cleavages
	GNFNYIEFTR	Q3THE2	6.50974e+07	2	0	86.63	630.805	2	36.7574		0
	FTDEEVDELYR	Q3THE2	6.88821e+07	2	0	98.85	708.32	2	31.9227		0
	ELLTTMGDRFTDEEVDELYR	Q3THE2	3.01019e+06	1	0	41.23	811.382	3	46.0627		1
	ELLTTMGDR	Q3THE2;Q9CQ19	1.26426e+08	2	0	32.73	518.26	2	25.0595		0
	EAFNMIDQNR	Q3THE2;Q9CQ19	6.44205e+07	2	0	71.61	619.285	2	26.6047		0
	DGFIDKEDLHDMLASLGK	Q3THE2;Q9CQ19	1.72928e+06	1	0	19.38	501.749	4	49.0731		1
	ATSNVFAMFDQSQIQEFK	Q3THE2;Q9CQ19	3.73189e+07	4	0	89.26	1046	2	52.9273		0
Q9DBJ1	Phosphoglycerate mutase 1 OS=Mus musculus OX=10090 GN=Pgam1 PE=1 SV=3 - [PGAM1_MOUSE]	28.8139	7.18115	790.26	72.83	254	1	12	12	30	8.41846e+07	0.00238854
	Sequence	Protein Group Accessions	Area	# PSMs	q-Value	IonScore	m/z [Da]	Charge	RT [min]	Modifications	# Missed Cleavages
	HYGGLTGLNK	Q9DBJ1	110712792	2	0	27.8	530.283	2	20.2695		0
	VLIAAHGNSLR	Q9DBJ1	3.65858e+07	2	0	36.56	575.838	2	20.5172		0
	HGESAWNLENR	Q9DBJ1	2.45062e+07	2	0	71.31	656.805	2	22.55		0
	ALPFWNEEIVPQIK	Q9DBJ1	8.25851e+07	4	0	60.68	842.459	2	52.9296		0
	DAGYEFDIcFTSVQK	Q9DBJ1	2.97191e+06	2	0	94.7	884.88	2	53.3635	C9(Methylthio)	0
	YADLTEDQLPScESLK	Q9DBJ1	2.71295e+07	2	0	49.65	929.416	2	41.9257	C12(Methylthio)	0
	NLKPIKPMQFLGDEETVR	Q9DBJ1	5.92559e+07	4	0	52.66	705.714	3	35.7807		0
	FSGWYDADLSPAGHEEAKR	Q9DBJ1	2.32214e+07	2	0	32.61	534.75	4	30.9748		1
	TLWTVLDAIDQMWLPVVR	Q9DBJ1	8.30746e+06	2	0	41.32	719.391	3	67.8091		0
	TLWTVLDAIDQmWLPVVR	Q9DBJ1	453326	1	0	54.75	724.722	3	67.7251	M12(Oxidation)	0
	YADLTEDQLPScESLKDTIAR	Q9DBJ1	1.69494e+07	2	0	32.43	805.379	3	46.5693	C12(Methylthio)	1
	SYDVPPPPMEPDHPFYSNISK	Q9DBJ1	5.23965e+07	2	0	22.12	806.376	3	35.19		0
	HLEGLSEEAIMELNLPTGIPIVYELDK	Q9DBJ1	1.07487e+07	3	0	58.71	1008.53	3	59.6246		0
P62908	40S ribosomal protein S3 OS=Mus musculus OX=10090 GN=Rps3 PE=1 SV=1 - [RS3_MOUSE]	26.6574	9.65674	583.427	51.44	243	1	12	12	24	8.37572e+07	0.00191083
	Sequence	Protein Group Accessions	Area	# PSMs	q-Value	IonScore	m/z [Da]	Charge	RT [min]	Modifications	# Missed Cleavages
	FIMESGAK	P62908	3.92754e+07	2	0.001	26.13	441.722	2	21.3875		0
	ELTAVVQK	P62908	6.62794e+07	2	0	20.99	444.263	2	19.8844		0
	FVADGIFK	P62908	3.12239e+07	2	0.001	22.43	448.747	2	33.6777		0
	KFVADGIFK	P62908	3.77021e+07	2	0	40.49	512.795	2	29.3812		1
	AELNEFLTR	P62908	7.36266e+07	2	0	45.05	546.788	2	33.3639		0
	IMLPWDPSGK	P62908	4.63526e+07	2	0	26.98	572.297	2	43.6903		0
	GLcAIAQAESLR	P62908	5.77806e+07	2	0	81.46	639.32	2	40.9928	C3(Methylthio)	0
	ELAEDGYSGVEVR	P62908	4.52573e+07	2	0	74.62	712.339	2	24.5034		0
	KPLPDHVSIVEPK	P62908	1.11366e+08	2	0	35.61	486.948	3	21.9707		0
	DEILPTTPISEQK	P62908	6.44281e+07	2	0	58.87	735.888	2	29.5394		0
	FGFPEGSVELYAEK	P62908	3.70761e+07	2	0	78.14	786.884	2	41.6425		0
	GGKPEPPAMPQPVPTA	P62908	5.26751e+07	2	0	40.32	787.407	2	25.7443		0
P49312	Heterogeneous nuclear ribonucleoprotein A1 OS=Mus musculus OX=10090 GN=Hnrnpa1 PE=1 SV=2 - [ROA1_MOUSE]	34.1753	9.23193	1111.65	51.25	320	1	11	13	34	8.32817e+07	0.00270701
	Sequence	Protein Group Accessions	Area	# PSMs	q-Value	IonScore	m/z [Da]	Charge	RT [min]	Modifications	# Missed Cleavages
	DYFEQYGK	P49312	56915975	2	0	34.7	525.232	2	25.1229		0
	IEVIEIMTDR	P49312	7.58107e+07	2	0	75.64	609.823	2	41.2099		0
	SESPKEPEQLR	P49312	6.8693e+07	4	0	31.27	650.331	2	18.1289		1
	EDSQRPGAHLTVK	P49312	7.11939e+07	2	0	50.99	479.919	3	17.6985		0
	SSGPYGGGGQYFAKPR	P49312	1.01937e+08	4	0	113.77	814.897	2	22.1299		0
	NQGGYGGSSSSSSYGSGR	P49312	8.47181e+06	2	0	135.07	847.854	2	17.3899		0
	GFAFVTFDDHDSVDK	P49312	7.20971e+07	4	0	66.6	850.384	2	39.3168		0
	LFIGGLSFETTDESLR	P49312	1.0587e+07	2	0	108.61	892.957	2	49.8719		0
	IFVGGIKEDTEEHHLR	P49312;O88569	1.62781e+07	3	0	49.08	627.326	3	22.5715		1
	KLFIGGLSFETTDESLR	P49312	9.37136e+06	2	0	46.14	638.339	3	44.8405		1
	SHFEQWGTLTDcVVMR	P49312	2.62851e+07	2	0	45.75	652.292	3	49.1707	C12(Methylthio)	0
	GFGFVTYATVEEVDAAMNARPHK	P49312	1.25867e+07	3	0	60.31	628.309	4	51.9553		0
	KIFVGGIK	P49312;Q8BG05;Q9CX86;O88569	1.35848e+07	2	0.001	19.48	431.281	2	23.436		1
P47963	60S ribosomal protein L13 OS=Mus musculus OX=10090 GN=Rpl13 PE=1 SV=3 - [RL13_MOUSE]	24.2905	11.5464	352.835	24.17	211	1	5	5	10	8.19238e+07	0.000796178
	Sequence	Protein Group Accessions	Area	# PSMs	q-Value	IonScore	m/z [Da]	Charge	RT [min]	Modifications	# Missed Cleavages
	GFSLEELR	P47963	6.47954e+07	2	0	49.32	475.75	2	36.4873		0
	TIGISVDPR	P47963	6.94667e+07	2	0	29.56	479.272	2	25.0431		0
	STESLQANVQR	P47963	4.23337e+07	2	0	74.69	616.815	2	19.0168		0
	VDTWFNQPAR	P47963	7.11461e+07	2	0	71.08	617.304	2	30.4947		0
	LATQLTGPVMPIR	P47963	1.05159e+08	2	0	56.61	698.903	2	35.3993		0
P27773	Protein disulfide-isomerase A3 OS=Mus musculus OX=10090 GN=Pdia3 PE=1 SV=2 - [PDIA3_MOUSE]	56.6427	6.21436	1511.91	52.28	505	1	23	23	49	8.15785e+07	0.00390127
	Sequence	Protein Group Accessions	Area	# PSMs	q-Value	IonScore	m/z [Da]	Charge	RT [min]	Modifications	# Missed Cleavages
	LNFAVASR	P27773	6.8919e+07	2	0	53.53	439.248	2	25.1908		0
	QAGPASVPLR	P27773	31587855	1	0	47.74	498.285	2	20.7685		0
	DASVVGFFR	P27773	1.67047e+07	2	0	42.66	499.259	2	39.8866		0
	TADGIVSHLK	P27773	7.63528e+07	2	0	51.3	520.79	2	21.4782		0
	YGVSGYPTLK	P27773	6.76054e+07	2	0	31.55	542.787	2	26.5935		0
	FVMQEEFSR	P27773	7.3347e+07	2	0	49.34	586.774	2	30.034		0
	LAPEYEAAATR	P27773	82843196	2	0	74.98	596.304	2	20.5083		0
	LSKDPNIVIAK	P27773	1.95855e+07	2	0	54.47	599.364	2	21.1071		1
	DGEEAGAYDGPR	P27773	1.75484e+07	2	0	74.64	618.76	2	18.9373		0
	FAHTNIESLVK	P27773	8.55394e+07	4	0	56.29	629.843	2	27.9315		0
	GFPTIYFSPANK	P27773	5.53396e+07	2	0	39.43	671.346	2	40.8401		0
	SEPIPESNEGPVK	P27773	5.25519e+07	2	0	43.1	691.844	2	20.4809		0
	DLFSDGHSEFLK	P27773	3.57897e+07	2	0	56.32	697.834	2	36.3875		0
	ELNDFISYLQR	P27773	3.41242e+07	2	0	61.08	699.356	2	47.1003		0
	FISDKDASVVGFFR	P27773	6.94457e+07	4	0	78.45	794.413	2	41.3844		1
	EATNPPIIQEEKPK	P27773	1.66804e+07	1	0	55.75	797.43	2	20.4438		0
	DLLTAYYDVDYEK	P27773	3.68943e+07	2	0	77.85	804.378	2	43.2496		0
	MDATANDVPSPYEVK	P27773	2.28423e+07	2	0	55.83	818.88	2	26.2165		0
	IFRDGEEAGAYDGPR	P27773	0	1	0	41.33	551.592	3	21.4094		1
	ALEQFLQEYFDGNLK	P27773	3.96121e+07	4	0	87.07	907.952	2	57.9631		0
	ALEQFLQEYFDGNLKR	P27773	1.59357e+07	2	0	44.78	657.67	3	54.4113		1
	KTFSHELSDFGLESTTGEVPVVAIR	P27773	1.47014e+07	2	0	29.73	680.604	4	43.3677		1
	FIQDSIFGLcPHMTEDNKDLIQGK	P27773	1.43485e+07	2	0	33.61	699.585	4	53.5817	C10(Methylthio)	1
Q6ZWN5	40S ribosomal protein S9 OS=Mus musculus OX=10090 GN=Rps9 PE=1 SV=3 - [RS9_MOUSE]	22.5776	10.6528	304.541	37.11	194	1	11	11	19	8.13489e+07	0.00151274
	Sequence	Protein Group Accessions	Area	# PSMs	q-Value	IonScore	m/z [Da]	Charge	RT [min]	Modifications	# Missed Cleavages
	LQTQVFK	Q6ZWN5	4.07909e+07	1	0.001	18.59	432.252	2	22.0569		0
	HIDFSLR	Q6ZWN5	9.26055e+07	2	0	25.33	444.24	2	26.5877		0
	LIGEYGLR	Q6ZWN5	8.29455e+07	2	0	38.36	460.763	2	27.0352		0
	IEDFLER	Q6ZWN5	6.17029e+07	2	0	43.57	461.237	2	29.8817		0
	LDYILGLK	Q6ZWN5	4.74702e+07	2	0	46.63	467.783	2	39.1942		0
	RLQTQVFK	Q6ZWN5	5.76205e+07	1	0.001	32.5	510.304	2	20.3282		1
	LFEGNALLR	Q6ZWN5	6.84958e+07	2	0	54.26	516.795	2	33.8838		0
	RLFEGNALLR	Q6ZWN5	7.48083e+06	2	0	43.29	594.845	2	30.8606		1
	MKLDYILGLK	Q6ZWN5	4.7224e+06	1	0	30.94	597.352	2	42.3478		1
	QVVNIPSFIVR	Q6ZWN5	1.67998e+07	2	0	35.86	636.377	2	44.2031		0
	ELLTLDEKDPR	Q6ZWN5	28742709	2	0	19.48	664.857	2	25.3639		1
P47962	60S ribosomal protein L5 OS=Mus musculus OX=10090 GN=Rpl5 PE=1 SV=3 - [RL5_MOUSE]	34.3787	9.77393	807.014	40.74	297	1	10	10	27	8.10081e+07	0.00214968
	Sequence	Protein Group Accessions	Area	# PSMs	q-Value	IonScore	m/z [Da]	Charge	RT [min]	Modifications	# Missed Cleavages
	QFSQYIK	P47962	5.73805e+07	2	0	32.74	457.242	2	23.9467		0
	EFNAEVHR	P47962	2.48525e+07	2	0	37	501.243	2	18.3119		0
	RFPGYDSESK	P47962	3.93187e+07	2	0	43.61	593.279	2	19.3009		1
	DIIcQIAYAR	P47962	4.97881e+06	2	0	46.9	606.299	2	44.2495	C4(Methylthio)	0
	GAVDGGLSIPHSTK	P47962	112861210	3	0	86.02	669.855	2	22.6065		0
	HIMGQNVADYMR	P47962	3.89756e+07	4	0	43.45	717.835	2	26.9362		0
	YLMEEDEDAYKK	P47962	7.27825e+07	3	0	61.37	767.343	2	22.1726		1
	NNVTPDMMEEMYK	P47962	2.72972e+07	2	0	70.22	801.337	2	34.5024		0
	IEGDMIVcAAYAHELPK	P47962	4.6683e+07	3	0	48.06	635.969	3	46.2493	C8(Methylthio)	0
	VGLTNYAAAYcTGLLLAR	P47962	1.56161e+07	4	0	103.29	958.492	2	61.7277	C11(Methylthio)	0
P14131	40S ribosomal protein S16 OS=Mus musculus OX=10090 GN=Rps16 PE=1 SV=4 - [RS16_MOUSE]	16.435	10.2134	337.777	41.1	146	1	7	7	14	8.10046e+07	0.00111465
	Sequence	Protein Group Accessions	Area	# PSMs	q-Value	IonScore	m/z [Da]	Charge	RT [min]	Modifications	# Missed Cleavages
	TLLVADPR	P14131	8.79307e+07	1	0	24.68	442.763	2	23.8898		0
	ALVAYYQK	P14131	6.08343e+07	2	0	28.33	478.266	2	22.6006		0
	DILIQYDR	P14131	1.80016e+07	1	0	24.82	518.276	2	29.0761		0
	LLEPVLLLGK	P14131	8.54883e+07	2	0	49.67	547.863	2	48.8834		0
	GPLQSVQVFGR	P14131	6.95948e+07	2	0	72.2	594.331	2	34.6887		0
	GGGHVAQIYAIR	P14131	1.42558e+07	2	0	46.56	621.342	2	23.0907		0
	EIKDILIQYDR	P14131	2.4886e+07	4	0	52.96	703.388	2	34.1957		1
P14148	60S ribosomal protein L7 OS=Mus musculus OX=10090 GN=Rpl7 PE=1 SV=2 - [RL7_MOUSE]	31.3998	10.8872	492.385	47.78	270	1	14	14	26	8.06839e+07	0.00207006
	Sequence	Protein Group Accessions	Area	# PSMs	q-Value	IonScore	m/z [Da]	Charge	RT [min]	Modifications	# Missed Cleavages
	KVLQLLR	P14148	2.51535e+07	1	0.001	16.46	435.3	2	25.0541		1
	VATVPGTLK	P14148	72639046	2	0.006	19.51	443.273	2	20.5595		0
	VPAVPETLK	P14148	2.17647e+07	2	0.001	25	477.287	2	23.5252		0
	SVNELIYK	P14148	6.76447e+07	2	0	43.18	483.269	2	24.9448		0
	mEAVPEKK	P14148	5.28583e+07	1	0.001	45.7	487.256	2	19.8324	N-Term(Acetyl)	1
	KVPAVPETLK	P14148	5.17965e+07	1	0	26.35	541.334	2	21.6218		1
	IALTDNSLIAR	P14148	9.15328e+07	2	0	68.31	593.843	2	31.7696		0
	EANNFLWPFK	P14148	3.2217e+07	2	0	42.93	633.32	2	52.2492		0
	KAGNFYVPAEPK	P14148	0	1	0	48.31	660.851	2	22.831		1
	FKEANNFLWPFK	P14148	3.11009e+06	1	0	20.89	514.27	3	49.3854		1
	IVEPYIAWGYPNLK	P14148	2.42863e+06	2	0	42.69	554.968	3	47.8154		0
	TTHFVEGGDAGNREDQINR	P14148	7.788e+07	3	0	28.82	529.75	4	18.9158		1
	FGIIcMEDLIHEIYTVGK	P14148	1.75825e+07	4	0	61.97	1064.02	2	64.6281	C5(Methylthio)	0
	KTTHFVEGGDAGNREDQINR	P14148	9.82802e+06	2	0	24.71	561.775	4	17.9766		2
Q8BG05	Heterogeneous nuclear ribonucleoprotein A3 OS=Mus musculus OX=10090 GN=Hnrnpa3 PE=1 SV=1 - [ROA3_MOUSE]	39.6276	9.01221	597.524	25.86	379	1	8	9	20	8.05429e+07	0.00159236
	Sequence	Protein Group Accessions	Area	# PSMs	q-Value	IonScore	m/z [Da]	Charge	RT [min]	Modifications	# Missed Cleavages
	IETIEVMEDR	Q8BG05	7.47675e+07	2	0	64.29	617.803	2	29.2362		0
	WGTLTDcVVMR	Q8BG05	4.66042e+07	2	0	62.48	663.804	2	47.5483	C7(Methylthio)	0
	WGTLTDcVVmR	Q8BG05	1.69736e+06	1	0	27.1	671.801	2	47.7042	C7(Methylthio); M10(Oxidation)	0
	EDSVKPGAHLTVK	Q8BG05	1.08012e+08	3	0	27.51	460.921	3	18.4577		0
	GFAFVTFDDHDTVDK	Q8BG05	1.04628e+07	2	0	76.33	857.391	2	39.6994		0
	LFIGGLSFETTDDSLR	Q8BG05	4.09247e+06	2	0	82.78	885.949	2	50.0037		0
	mEVKPPPGRPQPDSGR	Q8BG05	5.88487e+07	2	0	12.97	597.306	3	20.6641	N-Term(Acetyl)	0
	IFVGGIKEDTEEYNLR	Q8BG05	54243305	3	0	58.65	941.981	2	32.6217		1
	KIFVGGIKEDTEEYNLR	Q8BG05	5.22615e+06	1	0	42.37	671.021	3	29.0976		2
	KIFVGGIK	P49312;Q8BG05;Q9CX86;O88569	1.35848e+07	2	0.001	19.48	431.281	2	23.436		1
P09103	Protein disulfide-isomerase OS=Mus musculus OX=10090 GN=P4hb PE=1 SV=2 - [PDIA1_MOUSE]	57.0228	4.88135	1226.16	53.44	509	1	22	22	47	7.99818e+07	0.00374204
	Sequence	Protein Group Accessions	Area	# PSMs	q-Value	IonScore	m/z [Da]	Charge	RT [min]	Modifications	# Missed Cleavages
	ALAPEYAK	P09103	5.98929e+07	1	0.004	19	431.737	2	19.2399		0
	VHSFPTLK	P09103	51230124	2	0.003	14.95	464.766	2	22.2569		0
	ILEFFGLK	P09103	6.83783e+07	2	0	38.8	483.787	2	49.5809		0
	QLAPIWDK	P09103	3.77291e+07	1	0	16.74	485.771	2	31.6168		0
	NNFEGEITK	P09103	4.80217e+07	2	0	42.96	526.256	2	21.6253		0
	THILLFLPK	P09103	2.2191e+07	2	0	35	541.341	2	40.0008		0
	EADDIVNWLK	P09103	4.19835e+07	2	0	47.28	601.807	2	44.6044		0
	LITLEEEMTK	P09103	6.46619e+07	2	0	48.71	603.818	2	33.7259		0
	SNFEEALAAHK	P09103	2.45667e+07	2	0	49.22	608.802	2	24.3204		0
	MDSTANEVEAVK	P09103	5.78739e+07	2	0	85.39	647.304	2	20.2969		0
[truncated: 6,492 more rows]

## Sheet: AUY922-treated
Accession	Description	MW [kDa]	calc. pI	Score	Coverage	# AAs	# Proteins	# Unique Peptides	# Peptides	# PSMs	Area	Relative abundance (%)
P60710	Actin, cytoplasmic 1 OS=Mus musculus OX=10090 GN=Actb PE=1 SV=1 - [ACTB_MOUSE]	41.7097	5.47803	4486.74	72.27	375	1	8	21	176	2.24422e+09	0.0151842
	Sequence	Protein Group Accessions	Area	# PSMs	q-Value	IonScore	m/z [Da]	Charge	RT [min]	Modifications	# Missed Cleavages
	GYSFTTTAER	P60710	1.21446e+09	5	0	68.18	566.767	2	22.6107		0
	QEYDESGPSIVHR	P60710	2.1607e+08	4	0	51.86	506.239	3	20.4326		0
	dDDIAALVVDNGSGMcK	P60710	4.31446e+07	2	0	119.14	905.888	2	55.2762	N-Term(Acetyl); C16(Methylthio)	0
	dDDIAALVVDNGSGmcK	P60710	1.34604e+06	1	0	62.21	913.886	2	55.3667	N-Term(Acetyl); M15(Oxidation); C16(Methylthio)	0
	VAPEEHPVLLTEAPLNPK	P60710	2.54473e+09	13	0	77.43	977.536	2	32.5046		0
	DLYANTVLSGGTTMYPGIADR	P60710	2.35847e+08	10	0	112.49	1108.04	2	42.611		0
	DLYANTVLSGGTTmYPGIADR	P60710	3.9307e+06	2	0	75.97	1116.04	2	39.2145	M14(Oxidation)	0
	KDLYANTVLSGGTTMYPGIADR	P60710	3.32061e+08	2	0	49.21	781.728	3	37.9857		1
	KDLYANTVLSGGTTmYPGIADR	P60710	6.87652e+06	3	0	40.11	787.059	3	34.1614	M15(Oxidation)	1
	LcYVALDFEQEMATAASSSSLEK	P60710	9.40299e+07	19	0	134.41	1270.07	2	65.4638	C2(Methylthio)	0
	LcYVALDFEQEmATAASSSSLEK	P60710	982755	1	0	20.02	852.383	3	57.5715	C2(Methylthio); M12(Oxidation)	0
	cPEALFQPSFLGMEScGIHETTFNSIMK	P60710	1.01773e+08	2	0	29.36	1070.47	3	67.3851	C1(Methylthio); C16(Methylthio)	0
	cDVDIRK	P60710;Q8BFZ3	1.27858e+08	2	0	35.42	447.714	2	20.0304	C1(Methylthio)	1
	AGFAGDDAPR	P60710;P68033	1875189752	6	0	78.61	488.728	2	19.0408		0
	EITALAPSTMK	P60710;P68033	2.31273e+09	8	0	45.74	581.312	2	25.5381		0
	EITALAPSTmK	P60710;P68033	2.39552e+07	4	0	42.05	589.309	2	26.0077	M10(Oxidation)	0
	DSYVGDEAQSK	P60710;P68033	4.34318e+08	6	0	68.73	599.765	2	17.8969		0
	AVFPSIVGRPR	P60710;P68033	1.29618e+08	10	0	50.75	599.856	2	30.2913		0
	DSYVGDEAQSKR	P60710;P68033	1.71031e+08	8	0	60.51	677.816	2	17.4252		1
	IWHHTFYNELR	P60710;P68033	8.4926e+07	13	0	53.23	505.921	3	63.3371		0
	TTGIVMDSGDGVTHTVPIYEGYALPHAILR	P60710;Q8BFZ3	885501345	13	0	82.29	1061.88	3	45.7093		0
	TTGIVmDSGDGVTHTVPIYEGYALPHAILR	P60710;Q8BFZ3	1.76322e+07	7	0	27.1	800.656	4	63.8154	M6(Oxidation)	0
	IIAPPERK	P60710;P68033;Q8BFZ3	6.49018e+07	2	0	32.18	462.287	2	17.6905		1
	DLTDYLMK	P60710;P68033;Q8BFZ3	1.35448e+09	5	0	43.85	499.747	2	38.3067		0
	DLTDYLmK	P60710;P68033;Q8BFZ3	26495265	4	0	36.59	507.744	2	38.4215	M7(Oxidation)	0
	HQGVMVGMGQK	P60710;P68033;Q8BFZ3	6.23123e+08	6	0	65.51	586.289	2	19.4238		0
	HQGVmVGMGQK	P60710;P68033;Q8BFZ3	15381613	2	0	57.32	594.288	2	17.9143	M5(Oxidation)	0
	LDLAGRDLTDYLMK	P60710;P68033;Q8BFZ3	8.35618e+06	5	0	23.57	541.952	3	44.6467		1
	SYELPDGQVITIGNER	P60710;P68033;Q8BFZ3	1.27562e+09	11	0	88.27	895.95	2	40.6552		0
P68033	Actin, alpha cardiac muscle 1 OS=Mus musculus OX=10090 GN=Actc1 PE=1 SV=1 - [ACTC_MOUSE]	41.9919	5.38916	2931.49	70.03	377	1	9	20	134	1871217962	0.0115607
	Sequence	Protein Group Accessions	Area	# PSMs	q-Value	IonScore	m/z [Da]	Charge	RT [min]	Modifications	# Missed Cleavages
	GYSFVTTAER	P68033	1.83914e+08	2	0	63.31	565.777	2	25.6826		0
	QEYDEAGPSIVHR	P68033	2.50828e+07	2	0	29.19	500.908	3	21.0933		0
	VAPEEHPTLLTEAPLNPK	P68033	3.61237e+08	8	0	54.58	978.525	2	31.689		0
	YPIEHGIITNWDDMEK	P68033	1.42573e+09	12	0	47.53	980.96	2	37.4998		0
	YPIEHGIITNWDDmEK	P68033	1.44503e+07	2	0	17.06	659.64	3	32.2267	M14(Oxidation)	0
	DLYANNVLSGGTTMYPGIADR	P68033	1.90216e+07	4	0	74.66	1114.54	2	42.2946		0
	KDLYANNVLSGGTTMYPGIADR	P68033	2.77776e+07	2	0	63.97	786.057	3	36.912		1
	LcYVALDFENEMATAASSSSLEK	P68033	8.29409e+06	4	0	108.57	1263.06	2	64.757	C2(Methylthio)	0
	cPETLFQPSFIGMESAGIHETTYNSIMK	P68033	3.26147e+07	2	0	40.17	1059.82	3	65.0913	C1(Methylthio)	0
	TTGIVLDSGDGVTHNVPIYEGYALPHAIMR	P68033	1.24136e+08	6	0	53.87	1066.21	3	62.8911		0
	AGFAGDDAPR	P60710;P68033	1875189752	6	0	78.61	488.728	2	19.0408		0
	EITALAPSTMK	P60710;P68033	2.31273e+09	8	0	45.74	581.312	2	25.5381		0
	EITALAPSTmK	P60710;P68033	2.39552e+07	4	0	42.05	589.309	2	26.0077	M10(Oxidation)	0
	DSYVGDEAQSK	P60710;P68033	4.34318e+08	6	0	68.73	599.765	2	17.8969		0
	AVFPSIVGRPR	P60710;P68033	1.29618e+08	10	0	50.75	599.856	2	30.2913		0
	DSYVGDEAQSKR	P60710;P68033	1.71031e+08	8	0	60.51	677.816	2	17.4252		1
	IWHHTFYNELR	P60710;P68033	8.4926e+07	13	0	53.23	505.921	3	63.3371		0
	IIAPPERK	P60710;P68033;Q8BFZ3	6.49018e+07	2	0	32.18	462.287	2	17.6905		1
	DLTDYLMK	P60710;P68033;Q8BFZ3	1.35448e+09	5	0	43.85	499.747	2	38.3067		0
	DLTDYLmK	P60710;P68033;Q8BFZ3	26495265	4	0	36.59	507.744	2	38.4215	M7(Oxidation)	0
	HQGVMVGMGQK	P60710;P68033;Q8BFZ3	6.23123e+08	6	0	65.51	586.289	2	19.4238		0
	HQGVmVGMGQK	P60710;P68033;Q8BFZ3	15381613	2	0	57.32	594.288	2	17.9143	M5(Oxidation)	0
	LDLAGRDLTDYLMK	P60710;P68033;Q8BFZ3	8.35618e+06	5	0	23.57	541.952	3	44.6467		1
	SYELPDGQVITIGNER	P60710;P68033;Q8BFZ3	1.27562e+09	11	0	88.27	895.95	2	40.6552		0
Q8BFZ3	Beta-actin-like protein 2 OS=Mus musculus OX=10090 GN=Actbl2 PE=1 SV=1 - [ACTBL_MOUSE]	41.977	5.49072	1153.45	30.59	376	1	2	9	65	1.17187e+09	0.0056078
	Sequence	Protein Group Accessions	Area	# PSMs	q-Value	IonScore	m/z [Da]	Charge	RT [min]	Modifications	# Missed Cleavages
	IWYHTFYNELR	Q8BFZ3	3.36633e+06	2	0	35.59	514.593	3	66.2594		0
	VAPDEHPILLTEAPLNPK	Q8BFZ3	5.6188e+07	6	0	30.76	652.027	3	33.8713		0
	cDVDIRK	P60710;Q8BFZ3	1.27858e+08	2	0	35.42	447.714	2	20.0304	C1(Methylthio)	1
	TTGIVMDSGDGVTHTVPIYEGYALPHAILR	P60710;Q8BFZ3	885501345	13	0	82.29	1061.88	3	45.7093		0
	TTGIVmDSGDGVTHTVPIYEGYALPHAILR	P60710;Q8BFZ3	1.76322e+07	7	0	27.1	800.656	4	63.8154	M6(Oxidation)	0
	IIAPPERK	P60710;P68033;Q8BFZ3	6.49018e+07	2	0	32.18	462.287	2	17.6905		1
	DLTDYLMK	P60710;P68033;Q8BFZ3	1.35448e+09	5	0	43.85	499.747	2	38.3067		0
	DLTDYLmK	P60710;P68033;Q8BFZ3	26495265	4	0	36.59	507.744	2	38.4215	M7(Oxidation)	0
	HQGVMVGMGQK	P60710;P68033;Q8BFZ3	6.23123e+08	6	0	65.51	586.289	2	19.4238		0
	HQGVmVGMGQK	P60710;P68033;Q8BFZ3	15381613	2	0	57.32	594.288	2	17.9143	M5(Oxidation)	0
	LDLAGRDLTDYLMK	P60710;P68033;Q8BFZ3	8.35618e+06	5	0	23.57	541.952	3	44.6467		1
	SYELPDGQVITIGNER	P60710;P68033;Q8BFZ3	1.27562e+09	11	0	88.27	895.95	2	40.6552		0
P62806	Histone H4 OS=Mus musculus OX=10090 GN=H4c1 PE=1 SV=2 - [H4_MOUSE]	11.3604	11.356	1939.51	56.31	103	1	9	9	65	1.11257e+09	0.0056078
	Sequence	Protein Group Accessions	Area	# PSMs	q-Value	IonScore	m/z [Da]	Charge	RT [min]	Modifications	# Missed Cleavages
	VFLENVIR	P62806	1.21052e+09	11	0	50.93	495.293	2	37.1218		0
	DAVTYTEHAK	P62806	3.15797e+08	5	0	51.22	567.775	2	17.6887		0
	ISGLIYEETR	P62806	905565273	6	0	67.93	590.814	2	28.1297		0
	TVTAMDVVYALK	P62806	6.87621e+08	6	0	77.1	655.855	2	46.3096		0
	DNIQGITKPAIR	P62806	1.22163e+09	8	0	54.76	663.38	2	22.4648		0
	TVTAmDVVYALK	P62806	1.12001e+07	6	0	57.7	663.851	2	46.4783	M5(Oxidation)	0
	KTVTAMDVVYALK	P62806	1.58868e+08	8	0	121.25	719.903	2	40.9514		1
	KTVTAmDVVYALK	P62806	4.06804e+06	1	0	10.36	485.602	3	41.2883	M6(Oxidation)	1
	TVTAMDVVYALKR	P62806	1.83668e+08	7	0	73.12	733.906	2	59.6974		1
	KTVTAMDVVYALKR	P62806	1.84483e+07	6	0	86.44	532.304	3	62.1258		2
	GVLKVFLENVIRDAVTYTEHAK	P62806	807716	1	0	37.93	626.348	4	69.0664		2
P10853	Histone H2B type 1-F/J/L OS=Mus musculus OX=10090 GN=H2bc7 PE=1 SV=2 - [H2B1F_MOUSE]	13.9276	10.3159	843.05	41.27	126	8	6	6	23	8.48927e+08	0.0019843
	Sequence	Protein Group Accessions	Area	# PSMs	q-Value	IonScore	m/z [Da]	Charge	RT [min]	Modifications	# Missed Cleavages
	LAHYNKR	P10853	1.38704e+06	2	0	25.28	451.253	2	15.3829		1
	LLLPGELAK	P10853	1.73231e+09	4	0	28.4	477.305	2	34.4227		0
	ESYSVYVYK	P10853	5.94781e+08	3	0	13.9	569.277	2	26.7275		0
	QVHPDTGISSK	P10853	9.00088e+06	1	0.001	29.27	584.802	2	17.1281		0
	KESYSVYVYK	P10853	2.19685e+08	4	0	60.33	633.324	2	22.7586		1
	AMGIMNSFVNDIFER	P10853	1.78918e+08	2	0	82.63	872.414	2	66.3784		0
	AmGIMNSFVNDIFER	P10853	3.71955e+06	7	0	113.81	880.41	2	64.2499	M2(Oxidation)	0
Q64523	Histone H2A type 2-C OS=Mus musculus OX=10090 GN=Hist2h2ac PE=1 SV=3 - [H2A2C_MOUSE]	13.9798	10.9019	1147.69	58.14	129	2	2	6	56	7.97368e+08	0.00483133
	Sequence	Protein Group Accessions	Area	# PSMs	q-Value	IonScore	m/z [Da]	Charge	RT [min]	Modifications	# Missed Cleavages
	NDEELNKLLGK	Q64523	2.98944e+07	5	0	45.19	636.844	2	30.7272		1
	VGAGAPVYMAAVLEYLTAEILELAGNAAR	Q64523	7.47411e+06	2	0	63.9	734.143	4	69.0696		0
	VGAGAPVYmAAVLEYLTAEILELAGNAAR	Q64523	184977	1	0	51.57	983.853	3	69.0936	M9(Oxidation)	0
	HLQLAIRNDEELNK	Q8CGP6;Q64523	2.72736e+06	2	0	27.42	564.972	3	56.7123		1
	VTIAQGGVLPNIQAVLLPK	Q8CGP6;Q64523	8.54041e+08	18	0	88.9	966.089	2	61.78		0
	HLQLAIR	Q8CGP6;Q64523;P0C0S6	1.06223e+08	22	0	38.76	425.766	2	23.07		0
	AGLQFPVGR	Q8CGP6;Q64523;P0C0S6	1.43184e+09	6	0	48.52	472.769	2	31.4577		0
Q8CGP6	Histone H2A type 1-H OS=Mus musculus OX=10090 GN=Hist1h2ah PE=1 SV=3 - [H2A1H_MOUSE]	13.9418	11.0337	1119.74	58.59	128	6	2	6	56	7.97368e+08	0.00483133
	Sequence	Protein Group Accessions	Area	# PSMs	q-Value	IonScore	m/z [Da]	Charge	RT [min]	Modifications	# Missed Cleavages
	NDEELNKLLGR	Q8CGP6	3.1007e+07	4	0	32.59	434.233	3	32.327		1
	VGAGAPVYLAAVLEYLTAEILELAGNAAR	Q8CGP6	1.01746e+07	4	0	64.77	972.535	3	69.2853		0
	HLQLAIRNDEELNK	Q8CGP6;Q64523	2.72736e+06	2	0	27.42	564.972	3	56.7123		1
	VTIAQGGVLPNIQAVLLPK	Q8CGP6;Q64523	8.54041e+08	18	0	88.9	966.089	2	61.78		0
	HLQLAIR	Q8CGP6;Q64523;P0C0S6	1.06223e+08	22	0	38.76	425.766	2	23.07		0
	AGLQFPVGR	Q8CGP6;Q64523;P0C0S6	1.43184e+09	6	0	48.52	472.769	2	31.4577		0
P10126	Elongation factor 1-alpha 1 OS=Mus musculus OX=10090 GN=Eef1a1 PE=1 SV=3 - [EF1A1_MOUSE]	50.0821	9.01221	2214.8	48.48	462	1	19	19	102	7.75018e+08	0.00879993
	Sequence	Protein Group Accessions	Area	# PSMs	q-Value	IonScore	m/z [Da]	Charge	RT [min]	Modifications	# Missed Cleavages
	EVSTYIK	P10126	3.41208e+08	1	0.006	26.83	420.229	2	20.2828		0
	QLIVGVNK	P10126	1.8204e+08	2	0	33.1	435.774	2	22.609		0
	QTVAVGVIK	P10126	3.3103e+08	2	0	38.33	457.786	2	22.7069		0
	RYEEIVK	P10126	2.12081e+08	1	0.001	34.62	468.761	2	18.4651		1
	LPLQDVYK	P10126	8.46412e+08	4	0	57.66	488.279	2	28.2851		0
	IGGIGTVPVGR	P10126	1.11186e+09	4	0	72.83	513.308	2	25.0746		0
	STTTGHLIYK	P10126	3.66781e+08	4	0	46.85	560.804	2	19.2695		0
	MDSTEPPYSQK	P10126	2.37129e+08	3	0	43.62	641.785	2	18.5912		0
	EHALLAYTLGVK	P10126	5.01425e+07	13	0	59.79	657.875	2	58.7244		0
	YYVTIIDAPGHR	P10126	1.15e+08	9	0	58.45	468.913	3	30.4076		0
	MDSTEPPYSQKR	P10126	2.6508e+07	2	0	23.57	719.836	2	17.9319		1
	THINIVVIGHVDSGK	P10126	1.03446e+08	16	0	71.29	794.945	2	57.4128		0
	YYVTIIDAPGHRDFIK	P10126	2.53895e+06	2	0	18.93	477.756	4	61.6314		1
	VETGVLKPGMVVTFAPVNVTTEVK	P10126	191634950	6	0	37.76	839.133	3	45.1636		0
	VETGVLKPGmVVTFAPVNVTTEVK	P10126	5.94272e+06	5	0	37.25	844.466	3	58.9364	M10(Oxidation)	0
	NMITGTSQADcAVLIVAAGVGEFEAGISK	P10126	2.92986e+07	4	0	97.8	966.806	3	68.435	C11(Methylthio)	0
	DGSASGTTLLEALDcILPPTRPTDKPLR	P10126	8.90126e+07	4	0	73.77	995.18	3	67.5922	C15(Methylthio)	0
	SGDAAIVDMVPGKPMcVESFSDYPPLGR	P10126	1.73591e+08	10	0	59.74	995.461	3	61.7159	C16(Methylthio)	0
	SGDAAIVDMVPGKPmcVESFSDYPPLGR	P10126	5.81882e+06	5	0	42.02	1000.79	3	62.0278	M15(Oxidation); C16(Methylthio)	0
	KDGSASGTTLLEALDcILPPTRPTDKPLR	P10126	1.0745e+08	3	0	40.25	778.661	4	67.9113	C16(Methylthio)	1
	KDGSASGTTLLEALDcILPPTRPTDKPLRLPLQDVYK	P10126	8.06348e+06	2	0	18.35	1017.79	4	68.2462	C16(Methylthio)	2
P63017	Heat shock cognate 71 kDa protein OS=Mus musculus OX=10090 GN=Hspa8 PE=1 SV=1 - [HSP7C_MOUSE]	70.8272	5.51611	4559.68	55.42	646	1	30	34	163	6.2108e+08	0.0140626
	Sequence	Protein Group Accessions	Area	# PSMs	q-Value	IonScore	m/z [Da]	Charge	RT [min]	Modifications	# Missed Cleavages
	GTLDPVEK	P63017	1.92583e+08	2	0.006	19.56	429.732	2	19.6295		0
	VcNPIITK	P63017	4.27043e+08	4	0	34.65	467.249	2	25.9319	C2(Methylthio)	0
	LSKEDIER	P63017	1.21237e+08	2	0	59.58	495.266	2	17.7467		1
	EIAEAYLGK	P63017	1.13636e+08	2	0	57.49	497.266	2	24.3645		0
	LLQDFFNGK	P63017	4.30516e+06	1	0	23.46	541.288	2	39.5481		0
	VQVEYKGETK	P63017	1.00621e+08	2	0	53.04	590.814	2	17.6371		1
	FELTGIPPAPR	P63017	1.96718e+08	9	0	36.79	599.335	2	37.0889		0
	DAGTIAGLNVLR	P63017	5.07945e+08	2	0	79.03	600.341	2	37.6621		0
	MVNHFIAEFK	P63017	3.08297e+07	8	0	61.35	618.316	2	32.2188		0
	MKEIAEAYLGK	P63017	7.36665e+07	8	0	76.23	626.834	2	25.5492		1
	FEELNADLFR	P63017	2.04702e+08	4	0	60.27	627.312	2	41.9663		0
	FDDAVVQSDMK	P63017	1.05444e+08	2	0	70.84	627.787	2	24.6216		0
	cNEIISWLDK	P63017	3.92997e+07	4	0	56.98	633.797	2	48.8956	C1(Methylthio)	0
	NSLESYAFNMK	P63017	3.30763e+08	2	0	62.35	652.303	2	35.6764		0
	NSLESYAFNmK	P63017	5.29997e+06	4	0	66.24	660.3	2	28.7705	M10(Oxidation)	0
	MVNHFIAEFKR	P63017	2.34545e+06	2	0	43.73	464.58	3	60.6125		1
	RFDDAVVQSDMK	P63017	1.70437e+08	6	0	57.23	705.837	2	22.969		1
	ARFEELNADLFR	P63017	8.26164e+07	5	0	45.77	494.257	3	38.8498		1
	SQIHDIVLVGGSTR	P63017	1.72392e+08	12	0	62.42	741.408	2	27.0992		0
	SFYPEEVSSMVLTK	P63017	4.70317e+08	9	0	84.06	808.898	2	44.3036		0
	SFYPEEVSSmVLTK	P63017	7.95535e+06	2	0	46.85	816.894	2	44.2234	M10(Oxidation)	0
	NQVAMNPTNTVFDAK	P63017	3.5422e+08	4	0	94.89	825.401	2	30.0853		0
	HWPFMVVNDAGRPK	P63017	1.7579e+07	10	0	45.81	551.949	3	34.5505		0
	NQVAmNPTNTVFDAK	P63017	6.7568e+06	2	0	72.41	833.401	2	25.2621	M5(Oxidation)	0
	STAGDTHLGGEDFDNR	P63017	3.51318e+08	4	0	62.36	846.367	2	20.9852		0
	NQTAEKEEFEHQQK	P63017	6.08274e+07	2	0	48.68	582.608	3	16.8421		1
	IINEPTAAAIAYGLDKK	P63017	8.48314e+08	7	0	63.06	894.499	2	35.6453		1
	LDKSQIHDIVLVGGSTR	P63017	2.94544e+07	5	0	59.08	613.343	3	29.743		1
	DNNLLGKFELTGIPPAPR	P63017	5.24219e+06	3	0	27.12	651.359	3	46.2096		1
	TVTNAVVTVPAYFNDSQR	P63017	191709662	3	0	41.24	991.503	2	37.6661		0
	GPAVGIDLGTTYScVGVFQHGK	P63017	3.55396e+07	9	0	68.97	751.367	3	61.563	C14(Methylthio)	0
	SINPDEAVAYGAAVQAAILSGDK	P63017	3.42521e+07	8	0	121.24	1130.57	2	59.2279		0
	cNEIISWLDKNQTAEKEEFEHQQK	P63017	5.76796e+06	2	0	42.14	998.464	3	67.0775	C1(Methylthio)	2
	TTPSYVAFTDTER	Q61696;P63017	5.06981e+08	4	0	65.1	744.355	2	29.0264		0
	IINEPTAAAIAYGLDK	P20029;P63017	1.63394e+08	4	0	104.76	830.452	2	39.5411		0
	QTQTFTTYSDNQPGVLIQVYEGER	Q61696;P63017	4.45993e+07	2	0	53.92	925.448	3	44.1425		0
	VEIIANDQGNR	P20029;Q61696;P63017	2.62832e+08	2	0	62.93	614.818	2	20.1843		0
Q9ERK4	Exportin-2 OS=Mus musculus OX=10090 GN=Cse1l PE=1 SV=1 - [XPO2_MOUSE]	110.384	5.77002	299.946	8.03	971	1	6	6	13	5.80199e+08	0.00112156
	Sequence	Protein Group Accessions	Area	# PSMs	q-Value	IonScore	m/z [Da]	Charge	RT [min]	Modifications	# Missed Cleavages
	IIIPEIQK	Q9ERK4	1.73231e+09	5	0.003	24.52	477.305	2	35.1895		0
	MFGMVLEK	Q9ERK4	4.43729e+06	1	0.001	11.91	477.743	2	37.2935		0
	HKDAAIYLVTSLASK	Q9ERK4	1.48434e+06	1	0	16.36	539.638	3	64.447		1
	NLFEDQNTLTSIcEK	Q9ERK4	2.397e+06	2	0	77.92	900.911	2	50.1419	C13(Methylthio)	0
	LLTEcPPMMDTEYTK	Q9ERK4	3.84553e+06	2	0	34.67	909.396	2	44.0328	C5(Methylthio)	0
	mELSDANLQTLTEYLKK	Q9ERK4	840146	2	0	100.62	1020.02	2	61.8316	N-Term(Acetyl)	1
P0C0S6	Histone H2A.Z OS=Mus musculus OX=10090 GN=H2az1 PE=1 SV=2 - [H2AZ_MOUSE]	13.5446	10.5796	476.265	53.91	128	2	4	6	36	5.27681e+08	0.00310586
	Sequence	Protein Group Accessions	Area	# PSMs	q-Value	IonScore	m/z [Da]	Charge	RT [min]	Modifications	# Missed Cleavages
	GDEELDSLIK	P0C0S6	4.49797e+07	2	0	53.79	559.782	2	33.5507		0
	ATIAGGGVIPHIHK	P0C0S6	1.27825e+07	3	0	27.32	457.602	3	54.8634		0
	HLQLAIRGDEELDSLIK	P0C0S6	5.91282e+06	1	0	22.65	650.694	3	64.6643		1
	VGATAAVYSAAILEYLTAEVLELAGNASK	P0C0S6	7.05799e+06	2	0	69.26	965.851	3	68.8174		0
	HLQLAIR	Q8CGP6;Q64523;P0C0S6	1.06223e+08	22	0	38.76	425.766	2	23.07		0
	AGLQFPVGR	Q8CGP6;Q64523;P0C0S6	1.43184e+09	6	0	48.52	472.769	2	31.4577		0
P07901	Heat shock protein HSP 90-alpha OS=Mus musculus OX=10090 GN=Hsp90aa1 PE=1 SV=4 - [HS90A_MOUSE]	84.7348	5.0083	2238.16	45.16	733	1	23	36	100	3.64021e+08	0.00862738
	Sequence	Protein Group Accessions	Area	# PSMs	q-Value	IonScore	m/z [Da]	Charge	RT [min]	Modifications	# Missed Cleavages
	FYEQFSK	P07901	9.19813e+07	2	0	37.71	474.726	2	22.8077		0
	IMKDILEK	P07901	1.48312e+07	1	0	27.49	495.289	2	22.927		1
	APFDLFENR	P07901	670058	2	0	51.85	554.775	2	41.5104		0
	LGIHEDSQNR	P07901	4.55233e+06	1	0	13.51	584.79	2	17.5895		0
	DNSTMGYMAAK	P07901	5.62233e+07	2	0	44.71	594.755	2	21.5785		0
	HIYFITGETK	P07901	3.62838e+07	6	0	35.36	604.819	2	26.3529		0
	DQVANSAFVER	P07901	8.46531e+07	2	0	58.04	618.305	2	21.9507		0
	RAPFDLFENR	P07901	4.4746e+06	2	0.001	23.42	422.219	3	38.3957		1
	ELISNSSDALDK	P07901	4.49595e+07	2	0	57.45	646.323	2	23.1484		0
	TLTIVDTGIGMTK	P07901;P11499	3.49868e+08	4	0	83.89	675.371	2	36.207		0
	SLTNDWEEHLAVK	P07901	5.77039e+07	4	0	65.47	771.385	2	34.6043		0
	YYTSASGDEMVSLK	P07901	26806849	2	0	79.44	775.857	2	28.197		0
	ELISNSSDALDKIR	P07901	7.34734e+06	2	0	69.7	780.916	2	29.1613		1
	HSQFIGYPITLFVEK	P07901	2.66129e+07	6	0	50.18	889.978	2	65.3569		0
	HLEINPDHSIIETLR	P07901	2.35119e+07	5	0	49.85	596.32	3	61.3959		0
	NPDDITNEEYGEFYK	P07901	7.75003e+07	2	0	75.06	917.395	2	32.0014		0
	KHSQFIGYPITLFVEK	P07901	5.28609e+06	2	0	37.54	636.352	3	66.8358		1
	KHLEINPDHSIIETLR	P07901	2.26771e+07	3	0	26.69	479.515	4	64.8475		1
	HSQFIGYPITLFVEKER	P07901	2.18302e+06	2	0	62.86	688.702	3	66.6518		1
	cLELFTELAEDKENYKK	P07901	5.97723e+06	1	0	13.27	530.508	4	66.9515	C1(Methylthio)	2
	YYTSASGDEMVSLKDYcTR	P07901	2.71045e+07	4	0	35.95	745.653	3	41.6378	C17(Methylthio)	1
	VFIMDNcEELIPEYLNFIR	P07901	7.07855e+06	3	0	26.93	802.052	3	68.3244	C7(Methylthio)	0
	RVFIMDNcEELIPEYLNFIR	P07901	3.03562e+06	1	0	17.95	854.085	3	68.4906	C8(Methylthio)	1
	HGLEVIYMIEPIDEYcVQQLK	P07901	1.14285e+07	2	0	53.67	856.084	3	67.6189	C16(Methylthio)	0
	YESLTDPSK	P07901;P11499	1.03722e+08	2	0	51.13	520.252	2	19.7342		0
	YIDQEELNK	P07901;P11499	4.08111e+08	2	0	49.43	576.283	2	20.4909		0
	ADLINNLGTIAK	P07901;P11499	3.34083e+08	2	0	61.74	621.855	2	36.4768		0
	EDQTEYLEER	P07901;P11499	8.55118e+07	2	0	56.15	656.289	2	21.5803		0
	HFSVEGQLEFR	P07901;P11499	2.15896e+07	4	0	78.44	674.836	2	55.1059		0
	EKYIDQEELNK	P07901;P11499	6.10373e+06	2	0	47.18	704.853	2	20.1523		1
	EGLELPEDEEEK	P07901;P11499	2.93907e+07	1	0	30.68	708.821	2	26.6917		0
	YESLTDPSKLDSGK	P07901;P11499	1.52166e+08	4	0	78.92	770.382	2	22.7416		1
	EGLELPEDEEEKK	P07901;P11499	3.27833e+07	1	0.001	12.16	515.582	3	23.7978		1
	EGLELPEDEEEKKK	P07901;P11499	5.74685e+07	1	0.003	13.34	558.281	3	21.7349		2
	VILHLKEDQTEYLEER	P07901;P11499	2.54531e+07	8	0	54.28	672.354	3	57.6084		1
	HNDDEQYAWESSAGGSFTVR	P07901;P11499	2.03474e+07	8	0	45.05	752.658	3	50.091		0
P16858	Glyceraldehyde-3-phosphate dehydrogenase OS=Mus musculus OX=10090 GN=Gapdh PE=1 SV=2 - [G3P_MOUSE]	35.7872	8.25049	2484.58	47.15	333	1	13	13	77	3.54199e+08	0.00664309
	Sequence	Protein Group Accessions	Area	# PSMs	q-Value	IonScore	m/z [Da]	Charge	RT [min]	Modifications	# Missed Cleavages
	VVDLMAYMASK	P16858	7.02166e+07	2	0	71.09	614.31	2	44.1345		0
	LEKPAKYDDIK	P16858	4.25221e+07	3	0	22.09	440.578	3	18.2256		1
	VVDLMAYMASKE	P16858	3.20183e+08	7	0	78.14	678.831	2	45.3818		1
	GAAQNIIPASTGAAK	P16858	4.25256e+08	4	0	52.89	685.376	2	22.2817		0
	VVDLmAYMASKE	P16858	7.96203e+06	5	0	70.67	686.826	2	45.5134	M5(Oxidation)	1
	LEKPAKYDDIKK	P16858	2.5549e+07	2	0	26.56	483.277	3	17.2087		2
	VPTPNVSVVDLTcR	P16858	2.93716e+08	6	0	90.89	773.392	2	42.7963	C13(Methylthio)	0
	LISWYDNEYGYSNR	P16858	1.73543e+08	2	0	76.42	890.403	2	36.8283		0
	IVSNAScTTNcLAPLAK	P16858	1.16419e+07	2	0	98.3	899.423	2	43.8042	C7(Methylthio); C11(Methylthio)	0
	VIISAPSADAPMFVMGVNHEK	P16858	3.17159e+08	4	0	26.35	738.375	3	42.0247		0
	WGEAGAEYVVESTGVFTTMEK	P16858	7.02847e+07	19	0	115.53	1146.03	2	51.2494		0
	WGEAGAEYVVESTGVFTTmEK	P16858	4.15661e+06	4	0	81.97	1154.03	2	58.1321	M19(Oxidation)	0
	RVIISAPSADAPMFVMGVNHEK	P16858	61379226	8	0	74.81	790.408	3	38.6539		1
	VIHDNFGIVEGLMTTVHAITATQK	P16858	1.40684e+08	6	0	74.76	865.793	3	68.4074		0
	VIISAPSADAPMFVMGVNHEKYDNSLK	P16858	1.31771e+07	3	0	18.77	734.119	4	62.6938		1
P11499	Heat shock protein HSP 90-beta OS=Mus musculus OX=10090 GN=Hsp90ab1 PE=1 SV=3 - [HS90B_MOUSE]	83.2291	5.03369	2672.37	51.38	724	1	25	39	118	3.48127e+08	0.0101803
	Sequence	Protein Group Accessions	Area	# PSMs	q-Value	IonScore	m/z [Da]	Charge	RT [min]	Modifications	# Missed Cleavages
	FYEAFSK	P11499	195528405	2	0	20.55	446.216	2	25.2404		0
	AKFENLcK	P11499	979960	1	0.005	16.31	499.744	2	54.0754	C7(Methylthio)	1
	APFDLFENK	P11499	5.38755e+06	2	0.001	29.69	540.772	2	40.729		0
	LGIHEDSTNR	P11499	3.12931e+07	1	0	31.23	571.283	2	17.7957		0
	SIYYITGESK	P11499	1.54371e+08	2	0	52.12	580.795	2	25.7823		0
	IDIIPNPQER	P11499	302187706	2	0	42.78	597.828	2	29.6591		0
	RAPFDLFENK	P11499	2.62315e+07	6	0	48.06	618.822	2	37.8932		1
	DNSTMGYMMAK	P11499	1.31344e+08	2	0	62.16	624.757	2	25.9336		0
	EQVANSAFVER	P11499	162141291	2	0	56.35	625.312	2	21.7219		0
	LGIHEDSTNRR	P11499	1.21145e+07	2	0	32.54	433.225	3	17.0721		1
	RAPFDLFENKK	P11499	4.883e+06	2	0	61.43	455.583	3	61.3678		2
	SLTNDWEDHLAVK	P11499	1.0745e+08	6	0	70.68	764.376	2	33.6199		0
	HLEINPDHPIVETLR	P11499	1.94093e+07	6	0	43.21	594.988	3	59.5363		0
	HSQFIGYPITLYLEK	P11499	3.89183e+07	8	0	97.73	904.983	2	63.5034		0
	NPDDITQEEYGEFYK	P11499	1.63701e+08	2	0	81.78	924.403	2	32.5968		0
	IEDVGSDEEDDSGKDKK	P11499	907513	1	0	19.27	622.612	3	16.8815		2
	KHLEINPDHPIVETLR	P11499	4.68955e+07	4	0	23.51	478.516	4	63.9281		1
	KHSQFIGYPITLYLEK	P11499	6.82038e+06	4	0	33.44	646.357	3	66.2047		1
	cLELFSELAEDKENYKK	P11499	8.50297e+06	3	0	25.48	702.336	3	66.6942	C1(Methylthio)	2
	YHTSQSGDEMTSLSEYVSR	P11499	1.69469e+08	6	0	63.64	726.32	3	32.86		0
	VFIMDScDELIPEYLNFIR	P11499	1.11003e+07	3	0	30.64	1182.06	2	68.3613	C7(Methylthio)	0
	GFEVVYMTEPIDEYcVQQLK	P11499	2.06712e+07	4	0	87.14	1219.06	2	64.124	C15(Methylthio)	0
	RVFIMDScDELIPEYLNFIR	P11499	5.55402e+06	1	0	27.56	840.41	3	68.528	C8(Methylthio)	1
	RGFEVVYMTEPIDEYcVQQLK	P11499	1.34254e+06	1	0	24.65	865.077	3	65.7585	C16(Methylthio)	1
	DLVVLLFETALLSSGFSLEDPQTHSNR	P11499	3.6527e+06	2	0	78.39	996.847	3	68.8527		0
	YESLTDPSK	P07901;P11499	1.03722e+08	2	0	51.13	520.252	2	19.7342		0
	YIDQEELNK	P07901;P11499	4.08111e+08	2	0	49.43	576.283	2	20.4909		0
	ADLINNLGTIAK	P07901;P11499	3.34083e+08	2	0	61.74	621.855	2	36.4768		0
	ELISNASDALDK	P08113;P11499	9.94364e+07	2	0	78.37	638.325	2	26.2447		0
	EDQTEYLEER	P07901;P11499	8.55118e+07	2	0	56.15	656.289	2	21.5803		0
	HFSVEGQLEFR	P07901;P11499	2.15896e+07	4	0	78.44	674.836	2	55.1059		0
	EKYIDQEELNK	P07901;P11499	6.10373e+06	2	0	47.18	704.853	2	20.1523		1
	EGLELPEDEEEK	P07901;P11499	2.93907e+07	1	0	30.68	708.821	2	26.6917		0
	YESLTDPSKLDSGK	P07901;P11499	1.52166e+08	4	0	78.92	770.382	2	22.7416		1
	EGLELPEDEEEKK	P07901;P11499	3.27833e+07	1	0.001	12.16	515.582	3	23.7978		1
	ELISNASDALDKIR	P08113;P11499	8.76003e+07	4	0	69.07	772.918	2	34.43		1
	EGLELPEDEEEKKK	P07901;P11499	5.74685e+07	1	0.003	13.34	558.281	3	21.7349		2
	VILHLKEDQTEYLEER	P07901;P11499	2.54531e+07	8	0	54.28	672.354	3	57.6084		1
	HNDDEQYAWESSAGGSFTVR	P07901;P11499	2.03474e+07	8	0	45.05	752.658	3	50.091		0
Q61696	Heat shock 70 kDa protein 1A OS=Mus musculus OX=10090 GN=Hspa1a PE=1 SV=2 - [HS71A_MOUSE]	70.036	5.71924	1176.9	33.39	641	1	11	14	31	2.71471e+08	0.00267449
	Sequence	Protein Group Accessions	Area	# PSMs	q-Value	IonScore	m/z [Da]	Charge	RT [min]	Modifications	# Missed Cleavages
	FELSGIPPAPR	Q61696	4.9217e+06	1	0	31.69	592.327	2	33.3083		0
	FGDAVVQSDMK	Q61696	7.2651e+06	2	0	61.43	598.785	2	23.6162		0
	DAGVIAGLNVLR	Q61696	1.34126e+07	2	0	51.6	599.351	2	41.9777		0
	NALESYAFNMK	Q61696	1.51158e+07	2	0	72.44	644.306	2	36.3775		0
	FEELcSDLFR	Q61696	1.23254e+06	1	0	33.86	652.787	2	63.8286	C5(Methylthio)	0
	SFFPEEISSMVLTK	Q61696	9.80768e+06	4	0	93.22	807.909	2	54.2996		0
	NQVALNPQNTVFDAK	Q61696	1.15714e+07	2	0	62.31	829.93	2	31.4287		0
	ATAGDTHLGGEDFDNR	Q61696	1.37953e+07	1	0	36.97	559.249	3	21.0397		0
	IINEPTAAAIAYGLDR	Q61696	1.39729e+07	4	0	110.76	844.454	2	40.6714		0
	SINPDEAVAYGAAVQAAILMGDK	Q61696	2.55483e+06	2	0	68.81	768.724	3	62.0114		0
	VcSPIISGLYQGAGAPGAGGFGAQAPK	Q61696	9.99592e+06	2	0	49.93	840.751	3	47.372	C2(Methylthio)	0
	TTPSYVAFTDTER	Q61696;P63017	5.06981e+08	4	0	65.1	744.355	2	29.0264		0
	QTQTFTTYSDNQPGVLIQVYEGER	Q61696;P63017	4.45993e+07	2	0	53.92	925.448	3	44.1425		0
	VEIIANDQGNR	P20029;Q61696;P63017	2.62832e+08	2	0	62.93	614.818	2	20.1843		0
P84228	Histone H3.2 OS=Mus musculus OX=10090 GN=Hist1h3b PE=1 SV=2 - [H32_MOUSE]	15.3785	11.2681	263.165	43.38	136	1	5	5	12	2.67295e+08	0.00103529
	Sequence	Protein Group Accessions	Area	# PSMs	q-Value	IonScore	m/z [Da]	Charge	RT [min]	Modifications	# Missed Cleavages
	RVTIMPK	P84228	1.42879e+08	1	0	23.73	422.757	2	19.1695		1
	EIAQDFK	P84228	3.45054e+08	4	0	32.25	425.719	2	20.6781		0
	YRPGTVALR	P84228	3.13953e+08	1	0.001	21.47	516.801	2	19.8326		0
	EIAQDFKTDLR	P84228	1.41511e+07	2	0	51.72	668.349	2	25.8514		1
	FQSSAVMALQEASEAYLVGLFEDTNLcAIHAK	P84228	1.9377e+07	4	0	99.4	1168.23	3	68.5831	C27(Methylthio)	0
P14069	Protein S100-A6 OS=Mus musculus OX=10090 GN=S100a6 PE=1 SV=3 - [S10A6_MOUSE]	10.0443	5.47803	205.368	80.9	89	1	6	6	9	2.43917e+08	0.000776464
	Sequence	Protein Group Accessions	Area	# PSMs	q-Value	IonScore	m/z [Da]	Charge	RT [min]	Modifications	# Missed Cleavages
	LMDDLDR	P14069	1.69169e+08	2	0	42.47	439.208	2	22.2686		0
	LQDAEIAR	P14069	5.58591e+08	2	0	50.66	458.248	2	18.9718		0
	YSGKEGDKHTLSK	P14069	210556	1	0	10.78	483.916	3	15.6492		2
	acPLDQAIGLLVAIFHK	P14069	2.17647e+06	2	0	60.44	949.009	2	69.29	N-Term(Acetyl); C2(Methylthio)	0
	DQEVNFQEYVAFLGALALIYNEALK	P14069	1.35713e+06	1	0	24.49	953.491	3	68.4785		0
	LMDDLDRNKDQEVNFQEYVAFLGALALIYNEALK	P14069	3.99142e+06	1	0	13.89	990.504	4	68.5303		2
P05213	Tubulin alpha-1B chain OS=Mus musculus OX=10090 GN=Tuba1b PE=1 SV=2 - [TBA1B_MOUSE]	50.1196	5.05908	2493.11	56.54	451	1	2	18	83	2.38409e+08	0.00716073
	Sequence	Protein Group Accessions	Area	# PSMs	q-Value	IonScore	m/z [Da]	Charge	RT [min]	Modifications	# Missed Cleavages
	SIQFVDWcPTGFK	P05213	4.76313e+07	4	0	76.24	787.363	2	56.6376	C8(Methylthio)	0
	AYHEQLSVAEITNAcFEPANQMVK	P05213	6.3476e+07	4	0	46.65	913.758	3	64.1411	C15(Methylthio)	0
	AYHEQLSVAEITNAcFEPANQmVK	P05213	1.76157e+06	1	0	38.84	919.09	3	61.9612	C15(Methylthio); M22(Oxidation)	0
	FDLMYAK	P05213;P68373	9.78728e+07	2	0	45.66	444.22	2	31.9998		0
	EDMAALEK	P05213;P68373	7.83055e+06	2	0	23.22	453.716	2	20.6996		0
	LSVDYGKK	P05213;P68373	4.47493e+07	2	0.003	22.56	455.255	2	18.5183		1
	DVNAAIATIK	P05213;P68373	216994435	2	0	67.38	508.292	2	26.7703		0
	EIIDLVLDR	P05213;P68373	2.25555e+06	1	0	10.4	543.313	2	44.5536		0
	QLFHPEQLITGK	P05213;P68373	8.00145e+07	7	0	30.3	705.89	2	35.1691		0
	LISQIVSSITASLR	P05213;P68373	4.19105e+07	4	0	87.19	744.443	2	67.4949		0
	AVFVDLEPTVIDEVR	P05213;P68373	8.23607e+07	6	0	68.67	851.457	2	56.7074		0
	NLDIERPTYTNLNR	P05213;P68373	1.0911e+08	4	0	45.18	859.947	2	27.4636		0
	IHFPLATYAPVISAEK	P05213;P68373	197059354	15	0	62.63	878.986	2	43.2815		0
	VGINYQPPTVVPGGDLAK	P05213;P68373	2.98159e+08	4	0	58.41	912.997	2	35.4092		0
	AVcMLSNTTAIAEAWAR	P05213;P68373	3.26308e+07	11	0	114.31	927.44	2	61.3935	C3(Methylthio)	0
	TIGGGDDSFNTFFSETGAGK	P05213;P68373	2.00075e+08	4	0	98.81	1004.45	2	52.2658		0
	AFVHWYVGEGMEEGEFSEAR	P05213;P68373	1.02381e+07	4	0	52.55	777.345	3	61.0675		0
	FDGALNVDLTEFQTNLVPYPR	P05213;P68373	5.92393e+06	4	0	98.53	1205.11	2	60.543		0
	QLFHPEQLITGKEDAANNYAR	P05213;P68373	8.98357e+06	2	0	38.84	604.557	4	59.9544		1
P68373	Tubulin alpha-1C chain OS=Mus musculus OX=10090 GN=Tuba1c PE=1 SV=1 - [TBA1C_MOUSE]	49.8775	5.09717	2392.37	56.79	449	1	2	18	80	2.38409e+08	0.00690191
	Sequence	Protein Group Accessions	Area	# PSMs	q-Value	IonScore	m/z [Da]	Charge	RT [min]	Modifications	# Missed Cleavages
	TIQFVDWcPTGFK	P68373	2.88585e+07	4	0	67.01	794.371	2	56.9191	C8(Methylthio)	0
	AYHEQLTVAEITNAcFEPANQMVK	P68373	7.97266e+06	2	0	42.34	918.431	3	64.7992	C15(Methylthio)	0
	FDLMYAK	P05213;P68373	9.78728e+07	2	0	45.66	444.22	2	31.9998		0
	EDMAALEK	P05213;P68373	7.83055e+06	2	0	23.22	453.716	2	20.6996		0
	LSVDYGKK	P05213;P68373	4.47493e+07	2	0.003	22.56	455.255	2	18.5183		1
	DVNAAIATIK	P05213;P68373	216994435	2	0	67.38	508.292	2	26.7703		0
	EIIDLVLDR	P05213;P68373	2.25555e+06	1	0	10.4	543.313	2	44.5536		0
	QLFHPEQLITGK	P05213;P68373	8.00145e+07	7	0	30.3	705.89	2	35.1691		0
	LISQIVSSITASLR	P05213;P68373	4.19105e+07	4	0	87.19	744.443	2	67.4949		0
	AVFVDLEPTVIDEVR	P05213;P68373	8.23607e+07	6	0	68.67	851.457	2	56.7074		0
	NLDIERPTYTNLNR	P05213;P68373	1.0911e+08	4	0	45.18	859.947	2	27.4636		0
	IHFPLATYAPVISAEK	P05213;P68373	197059354	15	0	62.63	878.986	2	43.2815		0
	VGINYQPPTVVPGGDLAK	P05213;P68373	2.98159e+08	4	0	58.41	912.997	2	35.4092		0
	AVcMLSNTTAIAEAWAR	P05213;P68373	3.26308e+07	11	0	114.31	927.44	2	61.3935	C3(Methylthio)	0
	TIGGGDDSFNTFFSETGAGK	P05213;P68373	2.00075e+08	4	0	98.81	1004.45	2	52.2658		0
	AFVHWYVGEGMEEGEFSEAR	P05213;P68373	1.02381e+07	4	0	52.55	777.345	3	61.0675		0
	FDGALNVDLTEFQTNLVPYPR	P05213;P68373	5.92393e+06	4	0	98.53	1205.11	2	60.543		0
	QLFHPEQLITGKEDAANNYAR	P05213;P68373	8.98357e+06	2	0	38.84	604.557	4	59.9544		1
P68372	Tubulin beta-4B chain OS=Mus musculus OX=10090 GN=Tubb4b PE=1 SV=1 - [TBB4B_MOUSE]	49.799	4.89404	2158.71	68.99	445	1	3	22	87	2.35405e+08	0.00750582
	Sequence	Protein Group Accessions	Area	# PSMs	q-Value	IonScore	m/z [Da]	Charge	RT [min]	Modifications	# Missed Cleavages
	INVYYNEATGGK	P68372	2.23897e+07	2	0	69.96	664.828	2	23.4069		0
	AVLVDLEPGTMDSVR	P68372	3.18964e+07	2	0	41	801.415	2	39.0224		0
	FWEVISDEHGIDPTGTYHGDSDLQLER	P68372	1.00108e+07	1	0	10.35	779.862	4	42.0012		0
	YLTVAAVFR	P68372;P99024	1.18557e+08	2	0	53.02	520.3	2	42.1832		0
	EAEScDcLQGFQLTHSLGGGTGSGMGTLLISK	P68372;P99024	6.09169e+06	2	0	48.97	1097.16	3	64.5412	C5(Methylthio); C7(Methylthio)	0
	IMNTFSVVPSPK	P68372;P99024	2.77648e+08	2	0	56.9	660.354	2	33.4448		0
	ImNTFSVVPSPK	P68372;P99024	5.99647e+06	2	0	36.23	668.352	2	34.0151	M2(Oxidation)	0
	ALTVPELTQQMFDAK	P68372;Q922F4	3.8637e+07	8	0	80.94	846.438	2	50.4428		0
	MSATFIGNSTAIQELFKR	Q7TMM9;P68372	2.08914e+06	1	0	21.98	672.02	3	64.1082		1
	TAVcDIPPR	Q7TMM9;P68372;P99024	7.03071e+07	11	0	44.7	509.246	2	26.0993	C4(Methylthio)	0
	EVDEQMLNVQNK	Q7TMM9;P68372;P99024	1.82883e+08	2	0	67.78	723.849	2	24.4097		0
	LHFFMPGFAPLTSR	Q7TMM9;P68372;P99024	8.19714e+07	7	0	50.89	540.95	3	66.9317		0
	LTTPTYGDLNHLVSATMSGVTTcLR	Q7TMM9;P68372;P99024	1.22815e+08	5	0	58.31	1349.15	2	67.709	C23(Methylthio)	0
	SGPFGQIFRPDNFVFGQSGAGNNWAK	Q7TMM9;P68372;P99024	32659993	3	0	50.51	933.453	3	53.0805		0
	IREEYPDR	Q7TMM9;P68372;P99024;Q922F4	6.32172e+07	2	0	44.62	539.27	2	17.4539		1
	ISEQFTAMFR	Q7TMM9;P68372;P99024	1.32926e+08	4	0	74.87	615.303	2	40.8691		0
	ISEQFTAmFR	Q7TMM9;P68372;P99024	3.22054e+06	1	0	34.49	623.301	2	40.9054	M8(Oxidation)	0
	NMMAAcDPR	Q7TMM9;P68372;P99024;Q922F4	1.91883e+08	4	0	30.36	527.7	2	30.4058	C6(Methylthio)	0
	FPGQLNADLR	Q7TMM9;P68372;P99024;Q922F4	9.3889e+07	6	0	54.58	565.801	2	30.4117		0
	LAVNMVPFPR	Q7TMM9;P68372;P99024;Q922F4	2.36684e+08	3	0	49.67	572.32	2	39.784		0
	KLAVNMVPFPR	Q7TMM9;P68372;P99024;Q922F4	8.17393e+06	2	0	53.99	636.368	2	35.314		1
	NSSYFVEWIPNNVK	Q7TMM9;P68372;P99024;Q922F4	8.59001e+07	6	0	58.03	848.921	2	46.6223		0
	GHYTEGAELVDSVLDVVR	Q7TMM9;P68372;P99024;Q922F4	1.10064e+08	5	0	99.82	979.994	2	66.1547		0
	GHYTEGAELVDSVLDVVRK	Q7TMM9;P68372;P99024;Q922F4	9.2527e+06	4	0	49.28	696.364	3	67.0427		1
P99024	Tubulin beta-5 chain OS=Mus musculus OX=10090 GN=Tubb5 PE=1 SV=1 - [TBB5_MOUSE]	49.639	4.89404	3009.96	72.75	444	1	4	23	108	2.35405e+08	0.00931757
	Sequence	Protein Group Accessions	Area	# PSMs	q-Value	IonScore	m/z [Da]	Charge	RT [min]	Modifications	# Missed Cleavages
	ISVYYNEATGGK	P99024	1.15399e+08	3	0	79.6	651.322	2	23.3261		0
	ALTVPELTQQVFDAK	P99024	1.50697e+08	12	0	80.41	830.452	2	49.2624		0
	MAVTFIGNSTAIQELFK	P99024	1.29096e+07	6	0	105.54	935.492	2	63.7761		0
	FWEVISDEHGIDPTGTYHGDSDLQLDR	P99024	8.01651e+07	5	0	67.79	1034.81	3	42.0457		0
	YLTVAAVFR	P68372;P99024	1.18557e+08	2	0	53.02	520.3	2	42.1832		0
	EAEScDcLQGFQLTHSLGGGTGSGMGTLLISK	P68372;P99024	6.09169e+06	2	0	48.97	1097.16	3	64.5412	C5(Methylthio); C7(Methylthio)	0
	IMNTFSVVPSPK	P68372;P99024	2.77648e+08	2	0	56.9	660.354	2	33.4448		0
	ImNTFSVVPSPK	P68372;P99024	5.99647e+06	2	0	36.23	668.352	2	34.0151	M2(Oxidation)	0
	TAVcDIPPR	Q7TMM9;P68372;P99024	7.03071e+07	11	0	44.7	509.246	2	26.0993	C4(Methylthio)	0
	EVDEQMLNVQNK	Q7TMM9;P68372;P99024	1.82883e+08	2	0	67.78	723.849	2	24.4097		0
	AILVDLEPGTMDSVR	Q7TMM9;P99024	1.72498e+08	4	0	62.94	808.422	2	41.5885		0
	LHFFMPGFAPLTSR	Q7TMM9;P68372;P99024	8.19714e+07	7	0	50.89	540.95	3	66.9317		0
	AILVDLEPGTmDSVR	Q7TMM9;P99024	3.36299e+06	1	0	34.36	816.42	2	41.8381	M11(Oxidation)	0
	EIVHIQAGQcGNQIGAK	Q7TMM9;P99024;P68372	98234612	4	0	80.21	906.449	2	28.2137	C10(Methylthio)	0
	LTTPTYGDLNHLVSATMSGVTTcLR	Q7TMM9;P68372;P99024	1.22815e+08	5	0	58.31	1349.15	2	67.709	C23(Methylthio)	0
	SGPFGQIFRPDNFVFGQSGAGNNWAK	Q7TMM9;P68372;P99024	32659993	3	0	50.51	933.453	3	53.0805		0
	IREEYPDR	Q7TMM9;P68372;P99024;Q922F4	6.32172e+07	2	0	44.62	539.27	2	17.4539		1
	ISEQFTAMFR	Q7TMM9;P68372;P99024	1.32926e+08	4	0	74.87	615.303	2	40.8691		0
	ISEQFTAmFR	Q7TMM9;P68372;P99024	3.22054e+06	1	0	34.49	623.301	2	40.9054	M8(Oxidation)	0
	NMMAAcDPR	Q7TMM9;P68372;P99024;Q922F4	1.91883e+08	4	0	30.36	527.7	2	30.4058	C6(Methylthio)	0
	FPGQLNADLR	Q7TMM9;P68372;P99024;Q922F4	9.3889e+07	6	0	54.58	565.801	2	30.4117		0
	LAVNMVPFPR	Q7TMM9;P68372;P99024;Q922F4	2.36684e+08	3	0	49.67	572.32	2	39.784		0
	KLAVNMVPFPR	Q7TMM9;P68372;P99024;Q922F4	8.17393e+06	2	0	53.99	636.368	2	35.314		1
	NSSYFVEWIPNNVK	Q7TMM9;P68372;P99024;Q922F4	8.59001e+07	6	0	58.03	848.921	2	46.6223		0
	GHYTEGAELVDSVLDVVR	Q7TMM9;P68372;P99024;Q922F4	1.10064e+08	5	0	99.82	979.994	2	66.1547		0
	GHYTEGAELVDSVLDVVRK	Q7TMM9;P68372;P99024;Q922F4	9.2527e+06	4	0	49.28	696.364	3	67.0427		1
P18760	Cofilin-1 OS=Mus musculus OX=10090 GN=Cfl1 PE=1 SV=3 - [COF1_MOUSE]	18.5477	8.08936	884.945	74.7	166	1	12	13	36	2.13853e+08	0.00310586
	Sequence	Protein Group Accessions	Area	# PSMs	q-Value	IonScore	m/z [Da]	Charge	RT [min]	Modifications	# Missed Cleavages
	MLPDKDcR	P18760	5.00398e+07	1	0.001	22.69	512.226	2	19.9873	C7(Methylthio)	1
	aSGVAVSDGVIK	P18760	383700870	2	0	70.05	572.814	2	28.2321	N-Term(Acetyl)	0
	AVLFcLSEDK	P18760	1.3204e+06	2	0.001	17.99	585.781	2	45.699	C5(Methylthio)	0
	AVLFcLSEDKK	P18760	2.28965e+07	9	0	36.17	649.827	2	60.5102	C5(Methylthio)	1
	LGGSAVISLEGKPL	P18760	9.86004e+07	6	0	79.45	670.893	2	38.5805		0
	KAVLFcLSEDKK	P18760	2.03128e+06	2	0	54.33	476.252	3	63.1871	C6(Methylthio)	2
	HELQANcYEEVKDR	P18760	6.19709e+06	1	0	40.5	593.932	3	53.8939	C7(Methylthio)	1
	KEDLVFIFWAPENAPLK	P18760	4.00196e+06	2	0	23.58	673.032	3	66.7661		1
	EILVGDVGQTVDDPYTTFVK	P18760	1.00555e+07	3	0	110.52	1098.56	2	45.8694		0
	LTGIKHELQANcYEEVKDR	P18760	6.75145e+06	2	0	39.88	573.783	4	62.2659	C12(Methylthio)	2
	ESKKEDLVFIFWAPENAPLK	P18760	4.15969e+06	1	0.001	13.45	591.067	4	67.0539		2
	NIILEEGKEILVGDVGQTVDDPYTTFVK	P18760	4.71328e+07	3	0	48.24	1031.54	3	63.52		1
	YALYDATYETK	P18760;P45591	1.59256e+08	2	0	59.65	669.317	2	27.3893		0
Q7TMM9	Tubulin beta-2A chain OS=Mus musculus OX=10090 GN=Tubb2a PE=1 SV=1 - [TBB2A_MOUSE]	49.875	4.89404	2005.27	56.85	445	2	2	20	80	2.03816e+08	0.00690191
	Sequence	Protein Group Accessions	Area	# PSMs	q-Value	IonScore	m/z [Da]	Charge	RT [min]	Modifications	# Missed Cleavages
	YLTVAAIFR	Q7TMM9	3.1668e+06	2	0	50.89	527.308	2	47.7659		0
	ALTVPELTQQMFDSK	Q7TMM9	6739889	2	0	51.97	854.434	2	49.3856		0
	IMNTFSVMPSPK	Q7TMM9;Q922F4	3.60929e+07	1	0	62.21	676.341	2	34.7892		0
	MSATFIGNSTAIQELFKR	Q7TMM9;P68372	2.08914e+06	1	0	21.98	672.02	3	64.1082		1
	TAVcDIPPR	Q7TMM9;P68372;P99024	7.03071e+07	11	0	44.7	509.246	2	26.0993	C4(Methylthio)	0
	EVDEQMLNVQNK	Q7TMM9;P68372;P99024	1.82883e+08	2	0	67.78	723.849	2	24.4097		0
	AILVDLEPGTMDSVR	Q7TMM9;P99024	1.72498e+08	4	0	62.94	808.422	2	41.5885		0
	LHFFMPGFAPLTSR	Q7TMM9;P68372;P99024	8.19714e+07	7	0	50.89	540.95	3	66.9317		0
	AILVDLEPGTmDSVR	Q7TMM9;P99024	3.36299e+06	1	0	34.36	816.42	2	41.8381	M11(Oxidation)	0
	EIVHIQAGQcGNQIGAK	Q7TMM9;P99024;P68372	98234612	4	0	80.21	906.449	2	28.2137	C10(Methylthio)	0
	LTTPTYGDLNHLVSATMSGVTTcLR	Q7TMM9;P68372;P99024	1.22815e+08	5	0	58.31	1349.15	2	67.709	C23(Methylthio)	0
	SGPFGQIFRPDNFVFGQSGAGNNWAK	Q7TMM9;P68372;P99024	32659993	3	0	50.51	933.453	3	53.0805		0
	IREEYPDR	Q7TMM9;P68372;P99024;Q922F4	6.32172e+07	2	0	44.62	539.27	2	17.4539		1
	ISEQFTAMFR	Q7TMM9;P68372;P99024	1.32926e+08	4	0	74.87	615.303	2	40.8691		0
	ISEQFTAmFR	Q7TMM9;P68372;P99024	3.22054e+06	1	0	34.49	623.301	2	40.9054	M8(Oxidation)	0
	NMMAAcDPR	Q7TMM9;P68372;P99024;Q922F4	1.91883e+08	4	0	30.36	527.7	2	30.4058	C6(Methylthio)	0
	FPGQLNADLR	Q7TMM9;P68372;P99024;Q922F4	9.3889e+07	6	0	54.58	565.801	2	30.4117		0
	LAVNMVPFPR	Q7TMM9;P68372;P99024;Q922F4	2.36684e+08	3	0	49.67	572.32	2	39.784		0
	KLAVNMVPFPR	Q7TMM9;P68372;P99024;Q922F4	8.17393e+06	2	0	53.99	636.368	2	35.314		1
	NSSYFVEWIPNNVK	Q7TMM9;P68372;P99024;Q922F4	8.59001e+07	6	0	58.03	848.921	2	46.6223		0
	GHYTEGAELVDSVLDVVR	Q7TMM9;P68372;P99024;Q922F4	1.10064e+08	5	0	99.82	979.994	2	66.1547		0
	GHYTEGAELVDSVLDVVRK	Q7TMM9;P68372;P99024;Q922F4	9.2527e+06	4	0	49.28	696.364	3	67.0427		1
P20152	Vimentin OS=Mus musculus OX=10090 GN=Vim PE=1 SV=3 - [VIME_MOUSE]	53.6551	5.12256	3415.23	66.95	466	1	33	33	111	1.96836e+08	0.0095764
	Sequence	Protein Group Accessions	Area	# PSMs	q-Value	IonScore	m/z [Da]	Charge	RT [min]	Modifications	# Missed Cleavages
	FANYIDK	P20152	1.18166e+08	2	0	48.37	435.721	2	22.365		0
	LLEGEESR	P20152	8.26913e+06	1	0	24.46	466.737	2	18.3725		0
	LQEEMLQR	P20152	6.89694e+07	2	0	32.73	523.769	2	21.9692		0
	DNLAEDIMR	P20152	3.54095e+07	2	0	36.16	538.756	2	35.6249		0
	QDVDNASLAR	P20152	8.83938e+07	2	0	78.78	544.771	2	18.45		0
	FADLSEAANR	P20152	1.92514e+08	2	0	70.67	547.268	2	22.5344		0
	VELQELNDR	P20152	2.58155e+07	2	0	51.41	558.288	2	23.7823		0
	LQDEIQNMK	P20152	1.53598e+07	2	0	19.6	559.779	2	21.9824		0
	EYQDLLNVK	P20152	2.19595e+08	2	0	39.7	561.295	2	30.9244		0
	ILLAELEQLK	P20152	1.14172e+08	4	0	56.64	585.361	2	46.3035		0
	LGDLYEEEMR	P20152	1.72089e+08	2	0	68.47	627.787	2	28.3856		0
	MALDIEIATYR	P20152	1.48851e+06	2	0	71.65	648.337	2	52.5341		0
	EEAESTLQSFR	P20152	7.42666e+07	2	0	47.84	648.807	2	25.8875		0
	EKLQEEMLQR	P20152	5710621	2	0	38.98	652.338	2	22.2895		1
	NLQEAEEWYK	P20152	1.47071e+08	2	0	52.14	655.307	2	30.9814		0
	SLYSSSPGGAYVTR	P20152	1.36439e+08	2	0	52.85	722.858	2	24.2055		0
	QVQSLTcEVDALK	P20152	4.03623e+07	2	0	59.49	740.364	2	38.9042	C7(Methylthio)	0
	TYSLGSALRPSTSR	P20152	1.37987e+08	3	0	17.11	499.267	3	25.4947		0
	MFGGSGTSSRPSSNR	P20152	1.29073e+08	4	0	24.69	509.904	3	17.9472		0
	KVESLQEEIAFLK	P20152	1.0284e+08	8	0	106.21	767.43	2	59.4394		1
	ILLAELEQLKGQGK	P20152	6.80545e+07	6	0	56.9	770.46	2	38.2752		1
	ISLPLPTFSSLNLR	P20152	1.5754e+08	6	0	55.27	779.454	2	62.1816		0
	TNEKVELQELNDR	P20152	1.1744e+08	4	0	71.01	794.402	2	22.9826		1
	KVESLQEEIAFLKK	P20152	2.3315e+06	2	0	37.45	554.654	3	61.244		2
	ETNLESLPLVDTHSK	P20152	1.78399e+08	4	0	43.46	841.933	2	32.2992		0
	VEVERDNLAEDIMR	P20152	1.18106e+08	8	0	44.62	563.614	3	33.2772		1
	LQDEIQNMKEEMAR	P20152	1.67473e+08	6	0	86.66	867.912	2	29.3607		1
	DGQVINETSQHHDDLE	P20152	9.50969e+07	3	0	52.61	918.904	2	20.3457		0
	LLQDSVDFSLADAINTEFK	P20152	1.2737e+07	8	0	113.86	1063.54	2	61.4033		0
	EMEENFALEAANYQDTIGR	P20152	6.04593e+07	7	0	91.88	1100.99	2	41.3021		0
	LQEEMLQREEAESTLQSFR	P20152	6.85289e+07	4	0	64.84	775.378	3	54.0387		1
	QVQSLTcEVDALKGTNESLER	P20152	7.72481e+06	2	0	41.61	789.383	3	39.4716	C7(Methylthio)	1
	EKLQEEMLQREEAESTLQSFR	P20152	5.82913e+06	1	0.001	12.89	646.069	4	59.2167		2
P17182	Alpha-enolase OS=Mus musculus OX=10090 GN=Eno1 PE=1 SV=3 - [ENOA_MOUSE]	47.1112	6.80029	2647.79	61.98	434	1	24	24	79	1.87526e+08	0.00681563
	Sequence	Protein Group Accessions	Area	# PSMs	q-Value	IonScore	m/z [Da]	Charge	RT [min]	Modifications	# Missed Cleavages
	TIAPALVSK	P17182	2.24234e+08	2	0.003	32.22	450.281	2	22.6125		0
	ScNcLLLK	P17182	4.30098e+06	2	0	42.23	493.221	2	45.8672	C2(Methylthio); C4(Methylthio)	0
	SGKYDLDFK	P17182	22003945	2	0	25.29	536.769	2	24.3119		1
	IGAEVYHNLK	P17182	4.43178e+07	2	0	47.51	572.311	2	20.8332		0
	GVSQAVEHINK	P17182	9.59482e+07	2	0	65.07	591.317	2	18.9788		0
	LMIEMDGTENK	P17182	8.2125e+07	2	0	69.77	640.797	2	27.751		0
	GNPTVEVDLYTAK	P17182	64393684	2	0	66.63	703.862	2	29.5562		0
	KVNVVEQEKIDK	P17182	2.97984e+07	2	0	43.31	476.94	3	18.0511		2
	YITPDQLADLYK	P17182	2.37608e+08	6	0	45.77	720.376	2	42.3866		0
	FGANAILGVSLAVcK	P17182	2.68048e+06	1	0	67.88	754.902	2	65.789	C14(Methylthio)	0
	YDLDFKSPDDPSR	P17182	1.03946e+07	1	0	17.1	518.907	3	27.4224		1
	IDKLMIEMDGTENK	P17182	3.4013e+07	2	0	46.37	818.903	2	29.4736		1
	AAVPSGASTGIYEALELR	P17182	1.00737e+08	6	0	107.16	902.976	2	44.8851		0
	SGKYDLDFKSPDDPSR	P17182	2.2684e+07	4	0	33.42	609.624	3	24.2787		2
	LAMQEFMILPVGASSFR	P17182	4.49412e+07	8	0	92.4	948.99	2	57.4636		0
	LAmQEFMILPVGASSFR	P17182	1.42153e+06	4	0	66.47	956.987	2	57.4839	M3(Oxidation)	0
	DATNVGDEGGFAPNILENK	P17182	4.24488e+07	2	0	97.97	980.967	2	36.7534		0
	FTASAGIQVVGDDLTVTNPK	P17182	1.42678e+07	7	0	90.68	1017.03	2	47.9629		0
	FTASAGIQVVGDDLTVTNPKR	P17182	1.92928e+06	2	0	28.12	730.39	3	53.7937		1
	AGYTDQVVIGMDVAASEFYR	P17182	1.75853e+07	7	0	129.21	1096.52	2	60.4059		0
	YGKDATNVGDEGGFAPNILENK	P17182	5.35761e+06	2	0	59.82	770.373	3	33.948		1
	SGETEDTFIADLVVGLcTGQIK	P17182	2.48539e+06	4	0	80.4	1171.57	2	68.6614	C17(Methylthio)	0
	DATNVGDEGGFAPNILENKEALELLK	P17182	1.23736e+07	4	0	57.74	919.804	3	60.0837		1
	SFVQNYPVVSIEDPFDQDDWGAWQK	P17182	2.31512e+07	2	0	65.85	990.791	3	61.9986		0
	YGKDATNVGDEGGFAPNILENKEALELLK	P17182	2.42259e+06	1	0	22.14	777.15	4	63.5547		2
P20029	Endoplasmic reticulum chaperone BiP OS=Mus musculus OX=10090 GN=Hspa5 PE=1 SV=3 - [BIP_MOUSE]	72.3775	5.16064	2315.65	45.8	655	1	28	30	74	1.87186e+08	0.00638426
	Sequence	Protein Group Accessions	Area	# PSMs	q-Value	IonScore	m/z [Da]	Charge	RT [min]	Modifications	# Missed Cleavages
	VLEDSDLK	P20029	3.33156e+07	2	0.005	27.87	459.743	2	20.1342		0
	LTPEEIER	P20029	0	1	0.002	13.09	493.761	2	21.5748		0
	VLEDSDLKK	P20029	5.66651e+06	1	0.002	14.09	523.79	2	18.234		1
	ITITNDQNR	P20029	3.34443e+07	1	0	35.5	537.78	2	18.4705		0
	VYEGERPLTK	P20029	1.65959e+07	2	0	33.55	596.322	2	18.2621		0
	DAGTIAGLNVMR	P20029	5.72722e+07	2	0	72.07	609.319	2	33.78		0
	MKETAEAYLGK	P20029	9.96642e+06	2	0	54.41	620.816	2	21.2487		1
	FEELNMDLFR	P20029	3.82413e+06	2	0	63.08	657.314	2	48.7354		0
	NELESYAYSLK	P20029	6.21133e+07	2	0	60.45	658.823	2	34.3696		0
	ELEEIVQPIISK	P20029	1.6892e+07	2	0	64.98	699.398	2	37.502		0
	TWNDPSVQQDIK	P20029	4.69046e+07	2	0	70.03	715.849	2	25.4837		0
	SDIDEIVLVGGSTR	P20029	11684295	2	0	77.7	730.883	2	37.1017		0
	AKFEELNMDLFR	P20029	1.99962e+07	4	0	71.59	756.88	2	44.4248		1
	TFAPEEISAMVLTK	P20029	6.31296e+07	6	0	82.91	768.903	2	57.1473		0
	TFAPEEISAmVLTK	P20029	1.85636e+06	2	0	62.24	776.9	2	48.518	M10(Oxidation)	0
	ITPSYVAFTPEGER	P20029	4.96399e+07	2	0	56.56	783.894	2	32.4438		0
	KSDIDEIVLVGGSTR	P20029	2.49191e+07	2	0	36.38	530.29	3	32.5403		1
	TKPYIQVDIGGGQTK	P20029	1.60401e+07	2	0	21.93	535.626	3	26.0972		0
	KKELEEIVQPIISK	P20029	5.01358e+06	2	0	32.38	551.997	3	58.3122		2
	NQLTSNPENTVFDAK	P20029	4.55905e+07	2	0	82.44	839.408	2	28.9466		0
	IDTRNELESYAYSLK	P20029	9.71121e+06	1	0	31.49	601.304	3	36.434		1
	IINEPTAAAIAYGLDKR	P20029	1.35331e+08	4	0	69.68	908.502	2	36.7764		1
	NQLTSNPENTVFDAKR	P20029	5.09628e+06	1	0.001	12.94	611.973	3	26.0601		1
	SQIFSTASDNQPTVTIK	P20029	3.51106e+07	4	0	99.24	918.971	2	30.3673		0
	VTHAVVTVPAYFNDAQR	P20029	2.99003e+07	2	0	27.17	629.995	3	32.7024		0
	DNHLLGTFDLTGIPPAPR	P20029	2.35563e+07	7	0	26.94	645.343	3	45.3472		0
	KSQIFSTASDNQPTVTIK	P20029	7.10416e+06	2	0	42.41	655.682	3	26.6938		1
	IEWLESHQDADIEDFK	P20029	3.19375e+07	2	0	47.17	658.974	3	39.0714		0
	IEIESFFEGEDFSETLTR	P20029	5.81805e+06	2	0	104.01	1075	2	61.4673		0
	IINEPTAAAIAYGLDK	P20029;P63017	1.63394e+08	4	0	104.76	830.452	2	39.5411		0
	VEIIANDQGNR	P20029;Q61696;P63017	2.62832e+08	2	0	62.93	614.818	2	20.1843		0
P43274	Histone H1.4 OS=Mus musculus OX=10090 GN=H1-4 PE=1 SV=2 - [H14_MOUSE]	21.964	11.1069	562.248	22.83	219	1	3	7	16	1.86775e+08	0.00138038
	Sequence	Protein Group Accessions	Area	# PSMs	q-Value	IonScore	m/z [Da]	Charge	RT [min]	Modifications	# Missed Cleavages
	TSGPPVSELITK	P43274	1.35242e+08	2	0	53.75	614.842	2	29.1795		0
	KTSGPPVSELITK	P43274	22496976	4	0	51.06	678.891	2	25.094		1
	sETAPAAPAAPAPAEK	P43274	3.1897e+07	2	0	60.24	760.885	2	20.1879	N-Term(Acetyl)	0
	ALAAAGYDVEK	P15864;P43274	2.55615e+08	2	0	61	554.288	2	21.7731		0
	KALAAAGYDVEK	P15864;P43274	1.38911e+07	2	0	67.69	618.336	2	19.7512		1
	SGVSLAALK	P15864;P43274;P43275	1.69467e+08	2	0	63.57	423.258	2	27.6483		0
	SGVSLAALKK	P15864;P43274;P43275	1.07238e+08	2	0	65.69	487.306	2	22.5383		1
P52480	Pyruvate kinase PKM OS=Mus musculus OX=10090 GN=Pkm PE=1 SV=4 - [KPYM_MOUSE]	57.808	7.47412	2510.17	61.96	531	1	28	28	87	1.83709e+08	0.00750582
	Sequence	Protein Group Accessions	Area	# PSMs	q-Value	IonScore	m/z [Da]	Charge	RT [min]	Modifications	# Missed Cleavages
	GIFPVLcK	P52480	8.63656e+07	2	0	22.74	461.748	2	48.7785	C7(Methylthio)	0
	VNLAMDVGK	P52480	1.22366e+08	2	0	59.43	473.755	2	25.2296		0
	GSGTAEVELK	P52480	3.69409e+07	2	0	53.25	495.759	2	19.736		0
	GDYPLEAVR	P52480	128979489	2	0	39.3	510.261	2	26.5081		0
	KAADVHEVR	P52480	109246	1	0.002	23.18	512.781	2	15.8778		1
	GSGTAEVELKK	P52480	1.28198e+07	2	0	46.5	559.806	2	17.8511		1
	GDLGIEIPAEK	P52480	1.76653e+08	2	0	46.99	571.308	2	31.6702		0
	LDIDSAPITAR	P52480	2.36758e+08	2	0	31.03	586.319	2	27.9747		0
	ITLDNAYMEK	P52480	1.37716e+08	2	0	63.78	599.295	2	27.5973		0
	NTGIIcTIGPASR	P52480	8.92821e+07	2	0	58.92	674.839	2	37.0203	C6(Methylthio)	0
	cDENILWLDYK	P52480	3.03961e+07	4	0	62.35	729.327	2	48.2459	C1(Methylthio)	0
	DAVLNAWAEDVDLR	P52480	8.32851e+07	4	0	99.71	793.895	2	47.1703		0
	GVNLPGAAVDLPAVSEK	P52480	1.22485e+07	2	0	73.24	818.95	2	37.7481		0
	KGVNLPGAAVDLPAVSEK	P52480	3.23772e+07	2	0	12.2	589	3	34.0599		1
	RFDEILEASDGIMVAR	P52480	4.86854e+07	9	0	66.42	911.462	2	42.6615		1
	FGVEQDVDMVFASFIR	P52480	4.77939e+07	4	0	112.43	930.454	2	68.2355		0
	AGKPVIcATQMLESMIK	P52480	8.83831e+07	4	0	46.13	933.471	2	67.446	C7(Methylthio)	0
	EAEAAIYHLQLFEELR	P52480	7.19612e+06	2	0	62.05	644.667	3	63.9479		0
	EAEAAIYHLQLFEELRR	P52480	8.84294e+06	2	0	26.27	696.701	3	65.6486		1
	LAPITSDPTEAAAVGAVEASFK	P52480	6.35921e+07	7	0	133.3	1073.06	2	49.0848		0
	RLAPITSDPTEAAAVGAVEASFK	P52480	1.25824e+06	1	0	43.04	767.741	3	58.9611		1
	GVNLPGAAVDLPAVSEKDIQDLK	P52480	1.45825e+07	3	0	24.86	783.761	3	57.5589		1
	KGDVVIVLTGWRPGSGFTNTMR	P52480	6.35553e+06	3	0	44.57	797.758	3	65.6883		1
	KGVNLPGAAVDLPAVSEKDIQDLK	P52480	3.08803e+07	8	0	68.36	826.459	3	59.8949		2
	AEGSDVANAVLDGADcIMLSGETAK	P52480	5.15773e+07	4	0	106.83	1242.06	2	63.1464	C16(Methylthio)	0
	EATESFASDPILYRPVAVALDTK	P52480	8.60928e+07	4	0	35.82	831.769	3	60.5799		0
	AEGSDVANAVLDGADcIMLSGETAKGDYPLEAVR	P52480	7.17707e+06	2	0	35.52	1161.87	3	66.0806	C16(Methylthio)	1
	PKPHSEAGTAFIQTQQLHAAMADTFLEHMcR	P52480	3.46883e+07	3	0	53.3	878.914	4	68.2987	C30(Methylthio)	0
P15864	Histone H1.2 OS=Mus musculus OX=10090 GN=H1-2 PE=1 SV=2 - [H12_MOUSE]	21.2537	11.0044	544.968	23.58	212	1	3	7	16	1.81573e+08	0.00138038
	Sequence	Protein Group Accessions	Area	# PSMs	q-Value	IonScore	m/z [Da]	Charge	RT [min]	Modifications	# Missed Cleavages
	ASGPPVSELITK	P15864	119637836	2	0	30.46	599.838	2	28.7185		0
	KASGPPVSELITK	P15864	6.78373e+07	4	0	49.18	663.886	2	24.896		1
	sEAAPAAPAAAPPAEK	P15864	2.48453e+07	2	0	66.08	745.88	2	19.9455	N-Term(Acetyl)	0
	ALAAAGYDVEK	P15864;P43274	2.55615e+08	2	0	61	554.288	2	21.7731		0
	KALAAAGYDVEK	P15864;P43274	1.38911e+07	2	0	67.69	618.336	2	19.7512		1
	SGVSLAALK	P15864;P43274;P43275	1.69467e+08	2	0	63.57	423.258	2	27.6483		0
	SGVSLAALKK	P15864;P43274;P43275	1.07238e+08	2	0	65.69	487.306	2	22.5383		1
Q922F4	Tubulin beta-6 chain OS=Mus musculus OX=10090 GN=Tubb6 PE=1 SV=1 - [TBB6_MOUSE]	50.0581	4.89404	1602.67	53.24	447	1	9	19	57	1.79543e+08	0.00491761
	Sequence	Protein Group Accessions	Area	# PSMs	q-Value	IonScore	m/z [Da]	Charge	RT [min]	Modifications	# Missed Cleavages
	ISEQFSAMFR	Q922F4	7.1996e+06	1	0	58.47	608.295	2	38.9274		0
	ISVYYNESSSK	Q922F4	776110	1	0	41.55	638.806	2	21.7995		0
	EVDEQMLAIQNK	Q922F4	9.69483e+06	2	0	60.49	709.354	2	27.0529		0
	AALVDLEPGTMDSVR	Q922F4	1.52888e+07	2	0	65.13	787.398	2	36.7657		0
	EIVHIQAGQcGNQIGTK	Q922F4	5.48579e+06	2	0	37.76	614.639	3	27.8718	C10(Methylthio)	0
	LTTPTYGDLNHLVSATMSGVTTSLR	Q922F4	2.51498e+06	2	0	44.78	879.119	3	65.0111		0
	FWEVISDEHGIDQAGGYVGDSALQLER	Q922F4	2.86024e+06	2	0	78.65	997.81	3	59.9266		0
	YLTVATVFR	Q922F4	1.79839e+07	2	0	40.79	535.306	2	40.5577		0
	LHFFMPGFAPLTAR	Q922F4	6.63639e+06	2	0	33.16	535.619	3	67.3399		0
	IMNTFSVMPSPK	Q7TMM9;Q922F4	3.60929e+07	1	0	62.21	676.341	2	34.7892		0
	ALTVPELTQQMFDAK	P68372;Q922F4	3.8637e+07	8	0	80.94	846.438	2	50.4428		0
	IREEYPDR	Q7TMM9;P68372;P99024;Q922F4	6.32172e+07	2	0	44.62	539.27	2	17.4539		1
	NMMAAcDPR	Q7TMM9;P68372;P99024;Q922F4	1.91883e+08	4	0	30.36	527.7	2	30.4058	C6(Methylthio)	0
	FPGQLNADLR	Q7TMM9;P68372;P99024;Q922F4	9.3889e+07	6	0	54.58	565.801	2	30.4117		0
	LAVNMVPFPR	Q7TMM9;P68372;P99024;Q922F4	2.36684e+08	3	0	49.67	572.32	2	39.784		0
	KLAVNMVPFPR	Q7TMM9;P68372;P99024;Q922F4	8.17393e+06	2	0	53.99	636.368	2	35.314		1
	NSSYFVEWIPNNVK	Q7TMM9;P68372;P99024;Q922F4	8.59001e+07	6	0	58.03	848.921	2	46.6223		0
	GHYTEGAELVDSVLDVVR	Q7TMM9;P68372;P99024;Q922F4	1.10064e+08	5	0	99.82	979.994	2	66.1547		0
	GHYTEGAELVDSVLDVVRK	Q7TMM9;P68372;P99024;Q922F4	9.2527e+06	4	0	49.28	696.364	3	67.0427		1
P17742	Peptidyl-prolyl cis-trans isomerase A OS=Mus musculus OX=10090 GN=Ppia PE=1 SV=2 - [PPIA_MOUSE]	17.9599	7.89893	1083.89	54.27	164	1	11	11	45	1.70185e+08	0.00388232
	Sequence	Protein Group Accessions	Area	# PSMs	q-Value	IonScore	m/z [Da]	Charge	RT [min]	Modifications	# Missed Cleavages
	TEWLDGK	P17742	9.74914e+07	2	0	37.87	424.711	2	24.0457		0
	ITISDcGQL	P17742	4.27493e+06	2	0	35.74	498.231	2	43.5265	C6(Methylthio)	0
	VSFELFADK	P17742	6.19294e+07	3	0	51.44	528.274	2	41.861		0
	KITISDcGQL	P17742	1.66127e+08	4	0	56.63	562.278	2	38.1519	C7(Methylthio)	1
	FEDENFILK	P17742	5.84587e+07	2	0	55.08	577.79	2	35.7834		0
	EGMNIVEAMER	P17742	8.74376e+07	2	0	48.11	639.795	2	38.1499		0
	VSFELFADKVPK	P17742	6.27631e+07	5	0	49.59	690.382	2	40.4532		1
	VKEGMNIVEAMER	P17742	6.90891e+07	6	0	37.92	502.587	3	33.3912		1
	IIPGFMcQGGDFTR	P17742	1.49235e+08	6	0	40.29	794.361	2	57.6112	C7(Methylthio)	0
	IIPGFmcQGGDFTR	P17742	5.5161e+06	2	0	39.2	802.356	2	47.4974	M6(Oxidation); C7(Methylthio)	0
	SIYGEKFEDENFILK	P17742	1.95193e+08	5	0	83.88	916.46	2	39.5212		1
	VNPTVFFDITADDEPLGR	P17742	1.98912e+07	4	0	93.05	1003.5	2	53.1291		0
	vNPTVFFDITADDEPLGR	P17742	1.45051e+07	2	0	22.1	1024.5	2	62.8934	N-Term(Acetyl)	0
Q9CQN1	Heat shock protein 75 kDa, mitochondrial OS=Mus musculus OX=10090 GN=Trap1 PE=1 SV=1 - [TRAP1_MOUSE]	80.1585	6.68311	428.848	11.05	706	1	5	6	11	1.68152e+08	0.000949012
	Sequence	Protein Group Accessions	Area	# PSMs	q-Value	IonScore	m/z [Da]	Charge	RT [min]	Modifications	# Missed Cleavages
	ELISNASDALEK	Q9CQN1	2015916	1	0	24.78	645.335	2	26.8602		0
	FFEDYGLFMR	Q9CQN1	2.34413e+06	2	0	60.96	662.806	2	49.7798		0
	GVVDSEDIPLNLSR	Q9CQN1;P07901;P11499	4.99072e+08	3	0	78.77	757.397	2	36.0465		0
	INTLQAIWMMDPK	Q9CQN1	1.12834e+06	2	0	62.1	780.9	2	52.9989		0
	AFLEALQNQAETSSK	Q9CQN1	3.03905e+06	2	0	77.49	818.914	2	35.1712		0
	LSEKETEDLMAWMR	Q9CQN1	1.2125e+06	1	0	13.99	580.277	3	46.5102		1
P16045	Galectin-1 OS=Mus musculus OX=10090 GN=Lgals1 PE=1 SV=3 - [LEG1_MOUSE]	14.8562	5.49072	988.87	67.41	135	1	8	8	31	1.59067e+08	0.00267449
	Sequence	Protein Group Accessions	Area	# PSMs	q-Value	IonScore	m/z [Da]	Charge	RT [min]	Modifications	# Missed Cleavages
	SFVLNLGK	P16045	2.25002e+08	2	0	45.52	439.259	2	35.3521		0
	LPDGHEFK	P16045	5.23991e+07	2	0	47.47	471.737	2	19.5809		0
	VRGEVASDAK	P16045	885392	1	0	32.27	516.278	2	15.852		1
	LPDGHEFKFPNR	P16045	4.93551e+06	1	0	13.7	486.249	3	26.5962		1
	DSNNLcLHFNPR	P16045	1.15755e+08	8	0	39.93	738.329	2	35.701	C6(Methylthio)	0
	FNAHGDANTIVcNTK	P16045	9.70496e+07	4	0	77.61	825.872	2	24.4687	C12(Methylthio)	0
	LNMEAINYMAADGDFK	P16045	1.36444e+08	8	0	119.18	901.909	2	44.3596		0
	LNMEAINYmAADGDFK	P16045	3.32054e+06	1	0	71.43	909.906	2	44.5067	M9(Oxidation)	0
	acGLVASNLNLKPGEcLK	P16045	5.19512e+06	4	0	71.36	982.478	2	62.957	N-Term(Acetyl); C2(Methylthio); C16(Methylthio)	0
Q64433	10 kDa heat shock protein, mitochondrial OS=Mus musculus OX=10090 GN=Hspe1 PE=1 SV=2 - [CH10_MOUSE]	10.9559	8.35303	420.686	63.73	102	1	7	7	15	1.46211e+08	0.00129411
	Sequence	Protein Group Accessions	Area	# PSMs	q-Value	IonScore	m/z [Da]	Charge	RT [min]	Modifications	# Missed Cleavages
	GGIMLPEK	Q64433	9.63512e+07	1	0	34.3	422.734	2	24.5121		0
	FLPLFDR	Q64433	6.25088e+07	2	0.003	23.42	454.255	2	43.0708		0
	SGEIEPVSVK	Q64433	1.21868e+08	2	0	44.59	522.782	2	21.1898		0
	VLLPEYGGTK	Q64433	2.20414e+08	1	0.001	18.57	538.803	2	27.0358		0
	VLQATVVAVGSGGK	Q64433	5.22413e+07	2	0	115.44	643.378	2	24.3886		0
	VGDKVLLPEYGGTK	Q64433	7.66365e+06	1	0	10.74	492.608	3	26.5983		1
	VVLDDKDYFLFR	Q64433	71143750	6	0	71.37	765.405	2	43.738		1
Q01768	Nucleoside diphosphate kinase B OS=Mus musculus OX=10090 GN=Nme2 PE=1 SV=1 - [NDKB_MOUSE]	17.3519	7.50342	525.27	57.24	152	1	5	7	26	1.44765e+08	0.00224312
	Sequence	Protein Group Accessions	Area	# PSMs	q-Value	IonScore	m/z [Da]	Charge	RT [min]	Modifications	# Missed Cleavages
	DRPFFPGLVK	Q01768	3.23212e+07	6	0	39.31	588.333	2	36.3171		0
	NIIHGSDSVESAEK	Q01768	5.2537e+07	4	0	59.58	743.364	2	19.3007		0
	EIHLWFKPEELIDYK	Q01768	1.05708e+07	3	0	18.27	490.76	4	67.1104		0
	YMNSGPVVAMVWEGLNVVK	Q01768	3.48305e+07	4	0	69.36	1047.03	2	67.1969		0
	NIIHGSDSVESAEKEIHLWFKPEELIDYK	Q01768	4.78474e+06	1	0	15.55	857.436	4	68.0845		1
	TFIAIKPDGVQR	P15532;Q01768	1.44872e+08	4	0	36.41	672.886	2	25.8416		0
	VMLGETNPADSKPGTIR	P15532;Q01768	2.36887e+08	4	0	81.21	893.461	2	23.297		0
P15532	Nucleoside diphosphate kinase A OS=Mus musculus OX=10090 GN=Nme1 PE=1 SV=1 - [NDKA_MOUSE]	17.1969	7.37158	402.051	63.16	152	1	6	8	20	1.41958e+08	0.00172548
	Sequence	Protein Group Accessions	Area	# PSMs	q-Value	IonScore	m/z [Da]	Charge	RT [min]	Modifications	# Missed Cleavages
	NIIHGSDSVK	P15532	9.73201e+06	2	0	31.97	535.286	2	18.059		0
	ScAQNWIYE	P15532	7.9615e+06	2	0	22.87	580.231	2	40.3073	C2(Methylthio)	0
	FLQASEDLLK	P15532	4.41157e+07	2	0	22.92	582.319	2	34.648		0
	EISLWFQPEELVEYK	P15532	3.22775e+06	2	0	42.44	955.483	2	64.226		0
	YMHSGPVVAMVWEGLNVVK	P15532	9.95273e+06	2	0	53.5	706.029	3	67.9159		0
	SAEKEISLWFQPEELVEYK	P15532	5.21397e+06	2	0	32.46	775.727	3	65.274		1
	TFIAIKPDGVQR	P15532;Q01768	1.44872e+08	4	0	36.41	672.886	2	25.8416		0
	VMLGETNPADSKPGTIR	P15532;Q01768	2.36887e+08	4	0	81.21	893.461	2	23.297		0
P63101	14-3-3 protein zeta/delta OS=Mus musculus OX=10090 GN=Ywhaz PE=1 SV=1 - [1433Z_MOUSE]	27.7537	4.79248	1307.32	54.29	245	1	11	14	39	1.38485e+08	0.00336468
	Sequence	Protein Group Accessions	Area	# PSMs	q-Value	IonScore	m/z [Da]	Charge	RT [min]	Modifications	# Missed Cleavages
	YDDMAAcMK	P63101	5.96806e+07	2	0	46.63	547.195	2	30.0271	C7(Methylthio)	0
	mDKNELVQK	P63101	1.31185e+08	2	0	56.89	573.795	2	21.573	N-Term(Acetyl)	1
	YLAEVAAGDDK	P63101	8.30543e+06	2	0	45	576.282	2	21.1951		0
	YLAEVAAGDDKK	P63101	4.38206e+07	4	0	63.75	640.33	2	19.3282		1
	FLIPNASQPESK	P63101	7.53716e+07	2	0	56.81	665.853	2	28.337		0
	DIcNDVLSLLEK	P63101	7.59706e+06	2	0	62.99	704.347	2	68.5789	C3(Methylthio)	0
	SVTEQGAELSNEER	P63101	4.10965e+07	2	0	98.41	774.862	2	19.7415		0
	GIVDQSQQAYQEAFEISK	P63101	3.21993e+07	4	0	96.81	1021	2	40.8709		0
	TAFDEAIAELDTLSEESYK	P63101	4.19833e+06	4	0	105.34	1066.5	2	64.1648		0
	KGIVDQSQQAYQEAFEISK	P63101	1.03414e+07	2	0	59.01	723.699	3	36.5446		1
	GIVDQSQQAYQEAFEISKK	P63101	4.65005e+07	2	0	29.35	723.7	3	38.4699		1
	EMQPTHPIR	Q9CQV8;P68254;P63101	1.25253e+07	2	0	35.2	554.782	2	17.7547		0
	NLLSVAYK	P62259;P61982;P68510;Q9CQV8;P68254;P63101	2.08898e+08	4	0	36.43	454.266	2	30.5587		0
	DSTLIMQLLR	P62259;P61982;P68510;Q9CQV8;P68254;P63101	1.77557e+07	4	0	60.08	595.334	2	53.96		0
	DSTLImQLLR	P62259;P61982;P68510;Q9CQV8;P68254;P63101	859422	1	0	35.45	603.331	2	54.0715	M6(Oxidation)	0
P35700	Peroxiredoxin-1 OS=Mus musculus OX=10090 GN=Prdx1 PE=1 SV=1 - [PRDX1_MOUSE]	22.1624	8.11865	623.233	59.8	199	1	13	15	42	1.33959e+08	0.0036235
	Sequence	Protein Group Accessions	Area	# PSMs	q-Value	IonScore	m/z [Da]	Charge	RT [min]	Modifications	# Missed Cleavages
	ADEGISFR	P35700	7.63236e+07	2	0	53.78	447.719	2	23.4539		0
	DISLSEYK	P35700	3.36347e+07	2	0	30.2	477.743	2	25.654		0
	IGYPAPNFK	P35700	6.93661e+07	2	0.004	20.69	503.772	2	27.395		0
	TIAQDYGVLK	P35700	1.56344e+08	2	0	56.74	554.306	2	27.6465		0
	ATAVMPDGQFK	P35700	7.80745e+07	2	0	37.51	582.789	2	24.1006		0
	LVQAFQFTDK	P35700	144810674	3	0	58.34	598.819	2	33.3873		0
	QITINDLPVGR	P35700;O08807	4.28521e+07	2	0	63.69	613.348	2	33.4978		0
	GLFIIDDKGILR	P35700	1.6611e+06	3	0	29.47	453.937	3	63.6973		1
	QGGLGPMNIPLISDPK	P35700	1.01494e+07	2	0	86.87	818.94	2	46.2643		0
	KQGGLGPMNIPLISDPK	P35700	3.34235e+07	4	0	27.27	588.994	3	41.2677		1
	QGGLGPMNIPLISDPKR	P35700	1.29006e+07	2	0	31.67	598.33	3	41.8897		1
	KQGGLGPMNIPLISDPKR	P35700	1.3045e+07	5	0	29.07	481.023	4	60.676		2
	ATAVMPDGQFKDISLSEYK	P35700	3.70674e+06	1	0	10.71	700.682	3	36.8804		1
	HGEVcPAGWKPGSDTIKPDVNK	P35700	1.67629e+07	8	0	35.36	596.04	4	59.1361	C5(Methylthio)	0
	GLFIIDDK	P35700;O08807	1.00723e+08	2	0	37.46	460.758	2	37.8261		0
P58771	Tropomyosin alpha-1 chain OS=Mus musculus OX=10090 GN=Tpm1 PE=1 SV=1 - [TPM1_MOUSE]	32.6607	4.7417	1191.94	51.41	284	1	11	21	60	1.31773e+08	0.00517643
	Sequence	Protein Group Accessions	Area	# PSMs	q-Value	IonScore	m/z [Da]	Charge	RT [min]	Modifications	# Missed Cleavages
	cAELEEELK	P58771	1.79308e+08	2	0	45.92	555.246	2	28.6518	C1(Methylthio)	0
	MEIQEIQLK	P58771	6.94274e+07	4	0	49.13	566.307	2	32.8526		0
	LVIIESDLER	P58771	1.46524e+07	2	0	37.15	593.838	2	33.3974		0
	DAQEKLELAEK	P58771	5.69174e+06	2	0	38.44	637.336	2	20.8034		1
	KLVIIESDLER	P58771	1.46577e+07	6	0	41.05	657.885	2	29.7452		1
	SKQLEDELVSLQK	P58771	4.65626e+07	4	0	93.68	758.916	2	31.0437		1
	SIDDLEDELYAQK	P58771	2.82922e+06	1	0	68.54	769.865	2	37.8591		0
	YSQKEDKYEEEIK	P58771	1.09695e+08	3	0	56.38	844.905	2	18.655		2
	KLVIIESDLERAEER	P58771	1.12288e+07	3	0	38.61	600.667	3	60.1525		2
	AQKDEEKMEIQEIQLK	P58771	6.67073e+07	7	0	43.35	654.006	3	27.9724		2
	GTEDELDKYSEALKDAQEK	P58771	1.47542e+07	2	0	34.46	723.679	3	32.1969		2
	IQLVEEELDR	P58771;P58774	7.26805e+07	2	0	54.9	622.33	2	31.8334		0
	ATDAEADVASLNR	P58771;P58774	2.77106e+07	2	0	100.33	666.823	2	22.9729		0
	RIQLVEEELDR	P58771;P58774	6.82578e+06	1	0	21.17	467.256	3	28.9398		1
	KATDAEADVASLNR	P58771;P58774	9.16113e+07	4	0	110.04	730.871	2	21.4042		1
	LEEAEKAADESER	P58771;P58774	1.21208e+07	2	0	59.63	738.845	2	17.4559		1
	ATDAEADVASLNRR	P58771;P58774	1.69755e+07	2	0.001	17.13	496.918	3	21.9312		1
	KATDAEADVASLNRR	P58771;P58774	6.18778e+07	2	0	34.24	539.616	3	20.6325		2
	IQLVEEELDRAQER	P58771;P58774	1.06315e+08	6	0	26.61	576.636	3	52.7978		1
	RIQLVEEELDRAQER	P58771;P58774	4.59738e+06	2	0	27.62	628.67	3	59.4265		2
	EDKYEEEIK	P58771;P58774;Q6IRU2	1.51598e+07	1	0	30.82	591.779	2	18.7946		1
P63038	60 kDa heat shock protein, mitochondrial OS=Mus musculus OX=10090 GN=Hspd1 PE=1 SV=1 - [CH60_MOUSE]	60.9174	6.17627	3246.43	67.36	573	1	34	34	100	1.25241e+08	0.00862738
	Sequence	Protein Group Accessions	Area	# PSMs	q-Value	IonScore	m/z [Da]	Charge	RT [min]	Modifications	# Missed Cleavages
	IPAMTIAK	P63038	1.2429e+08	2	0.003	25.14	422.752	2	24.2075		0
	VGEVIVTK	P63038	4.16198e+07	2	0	43.97	422.76	2	19.8834		0
	GANPVEIR	P63038	69075539	2	0	32.67	428.238	2	19.9838		0
	LSDGVAVLK	P63038	1.35763e+08	1	0	26.42	451.271	2	24.7269		0
	VGLQVVAVK	P63038	1.11618e+08	2	0	63.13	456.797	2	26.9257		0
	VTDALNATR	P63038	7.70421e+07	2	0	62.44	480.759	2	19.0298		0
	DIGNIISDAMK	P63038	1.55773e+06	2	0	32.26	588.801	2	44.9082		0
	NAGVEGSLIVEK	P63038	6.14124e+07	4	0	66.06	608.332	2	25.4469		0
	DRVTDALNATR	P63038	1.187e+06	1	0	19.05	616.324	2	22.8487		1
	VGGTSDVEVNEK	P63038	7.95848e+07	2	0	67.93	617.301	2	18.1006		0
	TVIIEQSWGSPK	P63038	1.1567e+08	2	0	70.32	672.861	2	30.4038		0
	VGGTSDVEVNEKK	P63038	1.22819e+07	2	0	40.01	681.35	2	17.2042		1
	GYISPYFINTSK	P63038	1.0484e+08	2	0	75.89	695.357	2	36.0849		0
	GVMLAVDAVIAELK	P63038	8.68033e+06	4	0	111.6	714.91	2	68.4137		0
	TLNDELEIIEGMK	P63038	5.37139e+07	4	0	94.06	752.882	2	47.8786		0
	TLNDELEIIEGmK	P63038	1.70612e+06	2	0	78.68	760.879	2	47.9526	M12(Oxidation)	0
	GVMLAVDAVIAELKK	P63038	1.18043e+07	2	0	78.09	778.958	2	68.6967		1
	cEFQDAYVLLSEK	P63038	4.58941e+07	6	0	100.54	795.863	2	49.5849	C1(Methylthio)	0
	VGEVIVTKDDAMLLK	P63038	8.56608e+07	6	0	66.07	815.958	2	33.8447		1
	AAVEEGIVLGGGcALLR	P63038	8.43851e+06	4	0	88.89	837.44	2	61.2709	C13(Methylthio)	0
	RGVMLAVDAVIAELKK	P63038	4.78347e+06	2	0	70.89	571.675	3	68.3702		2
	cEFQDAYVLLSEKK	P63038	1.28223e+07	4	0	33.03	573.609	3	44.3678	C1(Methylthio)	1
	cIPALDSLKPANEDQK	P63038	7.59534e+06	1	0	37.26	894.438	2	32.7665	C1(Methylthio)	0
	ISSVQSIVPALEIANAHR	P63038	7.99163e+07	4	0	54.68	635.69	3	42.1911		0
	TLNDELEIIEGMKFDR	P63038	2.61835e+06	3	0	24.79	641.656	3	61.6681		1
	KISSVQSIVPALEIANAHR	P63038	2.30225e+07	5	0	44.64	678.389	3	61.7468		1
	IQEITEQLDITTSEYEK	P63038	4.22117e+06	2	0	101.91	1020.51	2	37.6951		0
	ALMLQGVDLLADAVAVTMGPK	P63038	5.35722e+07	6	0	82.56	1057.07	2	68.8196		0
	ALMLQGVDLLADAVAVTmGPK	P63038	3.16101e+06	1	0	50.23	710.382	3	67.1226	M18(Oxidation)	0
	IQEITEQLDITTSEYEKEK	P63038	4.18222e+07	4	0	37.74	766.385	3	51.8171		1
	KPLVIIAEDVDGEALSTLVLNR	P63038	1.53876e+07	2	0	32.37	789.117	3	66.3293		0
	RIQEITEQLDITTSEYEKEK	P63038	1.25303e+06	2	0	53.78	818.419	3	58.4348		2
	ILQSSSEVGYDAMLGDFVNMVEK	P63038	1.90357e+07	4	0	83.74	1266.6	2	65.2093		0
	LVQDVANNTNEEAGDGTTTATVLAR	P63038	8.46778e+07	2	0	42.74	854.089	3	27.0852		0
	TALLDAAGVASLLTTAEAVVTEIPKEEK	P63038	3.41237e+06	2	0	51.77	947.522	3	68.6075		1
	DMAIATGGAVFGEEGLNLNLEDVQAHDLGK	P63038	8.55661e+06	2	0	50.67	1028.84	3	59.814		0
P43275	Histone H1.1 OS=Mus musculus OX=10090 GN=H1-1 PE=1 SV=2 - [H11_MOUSE]	21.7719	10.9312	489.291	29.58	213	1	4	6	18	1.2163e+08	0.00155293
	Sequence	Protein Group Accessions	Area	# PSMs	q-Value	IonScore	m/z [Da]	Charge	RT [min]	Modifications	# Missed Cleavages
	SLAAAGYDVEK	P43275	8.81863e+07	2	0	48.78	562.285	2	22.1176		0
	KKPAGPSVSELIVQAVSSSK	P43275	3.21797e+07	8	0	82.67	671.384	3	64.8622		1
	sETAPVAQAASTATEKPAAAK	P43275	5.07485e+07	2	0	22.33	681.352	3	23.8416	N-Term(Acetyl)	0
	sETAPVAQAASTATEKPAAAKK	P43275	11280338	2	0	27.93	724.051	3	22.0538	N-Term(Acetyl)	1
	SGVSLAALK	P15864;P43274;P43275	1.69467e+08	2	0	63.57	423.258	2	27.6483		0
	SGVSLAALKK	P15864;P43274;P43275	1.07238e+08	2	0	65.69	487.306	2	22.5383		1
P26041	Moesin OS=Mus musculus OX=10090 GN=Msn PE=1 SV=3 - [MOES_MOUSE]	67.7249	6.59521	2362.88	50.43	577	1	25	35	88	1.20681e+08	0.0075921
	Sequence	Protein Group Accessions	Area	# PSMs	q-Value	IonScore	m/z [Da]	Charge	RT [min]	Modifications	# Missed Cleavages
	AFSTWLK	P26041	2.18744e+07	2	0.002	25.57	426.734	2	34.9248		0
	EALLQASR	P26041	6.62511e+07	2	0	66	444.251	2	20.8315		0
	ISQLEMAR	P26041	1.03566e+08	2	0	51.64	474.252	2	21.9186		0
	ALTSELANAR	P26041	5.55514e+07	2	0	68.47	523.286	2	23.0717		0
	EDAVLEYLK	P26041	1.94511e+07	2	0	36.8	540.285	2	37.1274		0
	RALELEQER	P26041	4.01307e+06	2	0.002	23.39	572.31	2	19.6059		1
	QRIDEFESM	P26041	2.03742e+07	2	0	25.97	577.762	2	29.2523		1
	AQMVQEDLEK	P26041	129121645	2	0	35.41	595.79	2	21.2791		0
	LNKDQWEER	P26041	7.08517e+06	2	0	41.32	609.299	2	19.135		1
	AQQELEEQTR	P26041	3.59765e+06	1	0	49.64	616.3	2	17.6629		0
	ESEAVEWQQK	P26041	5.02155e+07	2	0	53.98	617.291	2	21.1327		0
	KAQQELEEQTR	P26041	5.30647e+06	3	0	81.17	680.347	2	17.087		1
	AQQELEEQTRR	P26041	1.83527e+07	1	0	20.48	463.236	3	17.1362		1
	TANDMIHAENMR	P26041	3.77491e+07	4	0	67.96	701.814	2	20.9577		0
	ALTSELANARDESK	P26041	6.23988e+06	1	0	82.89	752.885	2	21.651		1
	KAQQELEEQTRR	P26041	3.28442e+07	2	0	36.76	505.934	3	16.8442		2
	KTANDMIHAENMR	P26041	4.00269e+07	2	0	56.99	510.91	3	19.5899		1
	GMLREDAVLEYLK	P26041	3.2232e+07	7	0	41.55	512.941	3	42.7435		1
	EVWFFGLQYQDTK	P26041	2.89501e+06	4	0	68.34	830.904	2	53.899		0
	TQEQLASEMAELTAR	P26041	2.57043e+07	4	0	114.64	839.409	2	40.2038		0
	KTQEQLASEMAELTAR	P26041	5.5732e+07	4	0	119.07	903.457	2	34.824		1
	IAQDLEMYGVNYFSIK	P26041	1.88578e+07	5	0	79.14	945.969	2	56.9928		0
	FYPEDVSEELIQDITQR	P26041	1.93819e+07	4	0	82.98	1041.51	2	64.0217		0
	AKFYPEDVSEELIQDITQR	P26041	5.77081e+06	1	0	24.62	761.049	3	65.3391		1
	EGILNDDIYcPPETAVLLASYAVQSK	P26041	3.09191e+07	2	0	35.02	952.466	3	66.1822	C10(Methylthio)	0
	LFFLQVK	P26041;P26043	5.01511e+07	2	0	27.64	447.776	2	45.1679		0
	QLFDQVVK	P26041;P26043	3.48995e+07	2	0	43.05	488.777	2	29.3415		0
	ALELEQER	P26041;P26043	1.17025e+08	2	0	45.23	494.259	2	21.6717		0
	IGFPWSEIR	P26041;P26043	1.15898e+08	6	0	61.92	552.795	2	47.4089		0
	APDFVFYAPR	P26041;P26043	78113174	2	0	47.67	591.801	2	39.4593		0
	KAPDFVFYAPR	P26041;P26043	10328187	3	0	15.65	437.568	3	34.4094		1
	KPDTIEVQQMK	P26041;P26043	5.95472e+06	1	0	64.07	658.848	2	20.2156		0
	RKPDTIEVQQMK	P26041;P26043	7.81347e+07	2	0	36.68	491.6	3	19.0715		1
	ILALcMGNHELYMR	P26041;P26043	9.0993e+06	2	0	24.09	570.604	3	65.9662	C5(Methylthio)	0
	VTTMDAELEFAIQPNTTGK	P26041;P26043	4.15168e+06	1	0	53.96	1033.51	2	42.4394		0
P20065	Thymosin beta-4 OS=Mus musculus OX=10090 GN=Tmsb4x PE=1 SV=1 - [TYB4_MOUSE]	5.67586	5.05908	172.702	40	50	1	4	4	10	1.20217e+08	0.000862738
	Sequence	Protein Group Accessions	Area	# PSMs	q-Value	IonScore	m/z [Da]	Charge	RT [min]	Modifications	# Missed Cleavages
	TETQEKNPLPSK	P20065	3.83367e+07	2	0	21.09	457.908	3	17.6528		1
	KTETQEKNPLPSK	P20065	2.40914e+07	2	0	54.24	500.607	3	17.0212		2
	NPLPSKETIEQEK	P20065	1.94127e+08	3	0	53.82	756.9	2	20.2897		1
	TETQEKNPLPSKETIEQEK	P20065	1.28188e+08	3	0	40.92	743.714	3	20.2458		2
P07356	Annexin A2 OS=Mus musculus OX=10090 GN=Anxa2 PE=1 SV=2 - [ANXA2_MOUSE]	38.6518	7.69385	1892.7	66.96	339	1	21	21	55	1.16716e+08	0.00474506
	Sequence	Protein Group Accessions	Area	# PSMs	q-Value	IonScore	m/z [Da]	Charge	RT [min]	Modifications	# Missed Cleavages
	ELYDAGVK	P07356	4.90063e+07	1	0.001	29.55	447.731	2	20.7303		0
	WISIMTER	P07356	8.30151e+07	2	0	29.17	518.268	2	36.5824		0
	ELYDAGVKR	P07356	1.2552e+07	2	0.008	19.69	525.783	2	18.9442		1
	DALNIETAVK	P07356	6.47143e+07	2	0	57.72	537.295	2	28.2339		0
	QDIAFAYQR	P07356	4.03717e+07	2	0	70.86	556.28	2	26.1897		0
	sTVHEILcK	P07356	141404932	2	0	44.52	559.272	2	34.8583	N-Term(Acetyl); C8(Methylthio)	0
	TPAQYDASELK	P07356	1.25728e+08	2	0	70.72	611.801	2	20.837		0
	TNQELQEINR	P07356	7.07485e+07	2	0	66.71	622.816	2	20.3975		0
	SLYYYIQQDTK	P07356	5.57186e+07	2	0	60.67	711.352	2	34.1712		0
	SYSPYDMLESIK	P07356	2.04548e+07	2	0	50.88	716.837	2	46.7698		0
	GVDEVTIVNILTNR	P07356	2.60439e+07	6	0	82.73	771.928	2	51.994		0
	SYSPYDMLESIKK	P07356	4.70478e+07	1	0	10.13	520.925	3	40.9282		1
	SALSGHLETVILGLLK	P07356	2.91866e+07	4	0	81.97	825.994	2	68.4179		0
	GLGTDEDSLIEIIcSR	P07356	1.32817e+07	2	0	93.87	883.919	2	66.8788	C14(Methylthio)	0
	TKGVDEVTIVNILTNR	P07356	1.21286e+07	4	0	69.67	591.336	3	62.0633		1
	TDLEKDIISDTSGDFR	P07356	2.65485e+07	3	0	63.81	906.437	2	38.6713		1
	AEDGSVIDYELIDQDAR	P07356	1.71916e+07	2	0	90.83	954.946	2	38.0107		0
	TDLEKDIISDTSGDFRK	P07356	5.38532e+07	4	0	72.53	647.325	3	56.8664		2
	RAEDGSVIDYELIDQDAR	P07356	5.67946e+07	4	0	73.11	688.999	3	34.9671		1
	LSLEGDHSTPPSAYGSVKPYTNFDAER	P07356	6.18997e+07	5	0	40.2	735.352	4	56.0859		0
	EVKGDLENAFLNLVQcIQNKPLYFADR	P07356	4.08903e+06	1	0	15.52	796.661	4	68.5647	C16(Methylthio)	1
P62259	14-3-3 protein epsilon OS=Mus musculus OX=10090 GN=Ywhae PE=1 SV=1 - [1433E_MOUSE]	29.1554	4.7417	791.539	56.47	255	1	10	12	29	1.15629e+08	0.00250194
	Sequence	Protein Group Accessions	Area	# PSMs	q-Value	IonScore	m/z [Da]	Charge	RT [min]	Modifications	# Missed Cleavages
	QMVETELK	P62259	2.43816e+07	2	0	37.92	489.252	2	21.2883		0
	EAAENSLVAYK	P62259	3.44765e+07	2	0	28.93	597.803	2	22.7662		0
	HLIPAANTGESK	P62259	1.37156e+07	2	0	48.85	619.331	2	18.536		0
	YLAEFATGNDR	P62259	5.54891e+06	1	0	37.83	628.799	2	26.6309		0
	mDDREDLVYQAK	P62259	1.03512e+08	2	0	45.28	762.854	2	27.7491	N-Term(Acetyl)	1
	AASDIAMTELPPTHPIR	P62259	19035235	2	0	55.11	607.318	3	30.0448		0
	IISSIEQKEENKGGEDK	P62259	3.03591e+06	1	0.001	13.48	635.326	3	18.0871		2
	AAFDDAIAELDTLSEESYK	P62259	3.22869e+06	6	0	116.34	1044.49	2	61.4143		0
	DNLTLWTSDMQGDGEEQNK	P62259	1.84755e+06	1	0	65.09	1090.98	2	38.5047		0
	AAFDDAIAELDTLSEESYKDSTLIMQLLR	P62259	4.22718e+06	1	0.001	15.22	1086.87	3	68.7009		1
	NLLSVAYK	P62259;P61982;P68510;Q9CQV8;P68254;P63101	2.08898e+08	4	0	36.43	454.266	2	30.5587		0
	DSTLIMQLLR	P62259;P61982;P68510;Q9CQV8;P68254;P63101	1.77557e+07	4	0	60.08	595.334	2	53.96		0
	DSTLImQLLR	P62259;P61982;P68510;Q9CQV8;P68254;P63101	859422	1	0	35.45	603.331	2	54.0715	M6(Oxidation)	0
P58252	Elongation factor 2 OS=Mus musculus OX=10090 GN=Eef2 PE=1 SV=2 - [EF2_MOUSE]	95.2529	6.82959	2133.92	50.47	858	1	31	32	75	1.15023e+08	0.00647054
	Sequence	Protein Group Accessions	Area	# PSMs	q-Value	IonScore	m/z [Da]	Charge	RT [min]	Modifications	# Missed Cleavages
	FSVSPVVR	P58252	1.1234e+08	1	0.002	24.18	445.758	2	25.9867		0
	SDPVVSYR	P58252	5.39827e+07	2	0	33.9	461.736	2	19.9799		0
	GPLMMYISK	P58252	8.81129e+07	4	0	40.03	520.269	2	35.6871		0
	KSDPVVSYR	P58252	5.69388e+06	1	0.005	23.56	525.782	2	18.321		1
	GVQYLNEIK	P58252	2.0722e+07	2	0	39.94	532.292	2	27.6575		0
	IMGPNYTPGK	P58252	37718238	2	0	31.11	539.273	2	21.1915		0
	VNFTVDQIR	P58252	1.186e+08	2	0	60.74	546.295	2	29.7609		0
	VFSGVVSTGLK	P58252	1.14128e+08	2	0	52.62	547.316	2	28.2869		0
	STLTDSLVcK	P58252	80395697	2	0	46.75	556.77	2	34.4265	C9(Methylthio)	0
	VFDAIMNFR	P58252	1.98494e+06	2	0	51.13	556.781	2	43.0966		0
	YEWDVAEAR	P58252	8.65082e+07	2	0	55.5	569.762	2	29.0419		0
	EGALcEENMR	P58252	6.49548e+07	2	0	35.16	599.238	2	25.9371	C5(Methylthio)	0
	EDLYLKPIQR	P58252	9.59905e+06	2	0.001	22.02	637.859	2	25.6577		0
	cLYASVLTAQPR	P58252	6.83415e+07	2	0	37.46	684.344	2	37.1235	C1(Methylthio)	0
	DLEEDHAcIPIK	P58252	5.34927e+06	1	0.002	13.29	476.888	3	32.0932	C8(Methylthio)	0
	EGIPALDNFLDKL	P58252	2.31102e+07	2	0	48.26	722.888	2	66.7637		1
	ETVSEESNVLcLSK	P58252	6.24238e+07	2	0	105.98	792.368	2	35.2995	C11(Methylthio)	0
	LDSEDKDKEGKPLLK	P58252	2.15689e+07	2	0	33.88	572.311	3	17.7083		2
	YLAEKYEWDVAEAR	P58252	8.28252e+06	2	0	27.7	581.617	3	32.3969		1
	FDVHDVTLHADAIHR	P58252	6.13969e+06	4	0	50.97	582.629	3	59.0379		0
	AYLPVNESFGFTADLR	P58252	1.47389e+07	6	0	89.59	900.452	2	48.6011		0
	cELLYEGPPDDEAAMGIK	P58252	4.23701e+07	2	0	74.62	998.939	2	43.7551	C1(Methylthio)	0
	IWcFGPDGTGPNILTDITK	P58252	2.87867e+06	2	0	96.79	1047.51	2	66.2239	C3(Methylthio)	0
	ARPFPDGLAEDIDKGEVSAR	P58252	26241594	8	0	82.09	715.031	3	34.8718		1
	STAISLFYELSENDLNFIK	P58252	1.55665e+07	4	0	56.81	1102.56	2	67.1632		0
	ALLELQLEPEELYQTFQR	P58252	914963	1	0	25.05	1110.58	2	63.2575		0
	GVQYLNEIKDSVVAGFQWATK	P58252	9.62839e+06	2	0	28.47	785.077	3	66.6966		1
	WLPAGDALLQMITIHLPSPVTAQK	P58252	3.01026e+07	1	0	39.45	867.481	3	68.5197		0
	YVEPIEDVPcGNIVGLVGVDQFLVK	P58252	8.8019e+07	3	0	73.11	916.805	3	67.1786	C10(Methylthio)	0
	DGSGFLINLIDSPGHVDFSSEVTAALR	P58252	1.13947e+06	1	0	50.03	939.809	3	66.4829		0
	LMEPIYLVEIQcPEQVVGGIYGVLNR	P58252	1.26814e+07	2	0	78.38	993.512	3	68.0315	C12(Methylthio)	0
	GGGQIIPTAR	O08810;P58252	93358472	2	0	20.53	485.277	2	21.3302		0
P62827	GTP-binding nuclear protein Ran OS=Mus musculus OX=10090 GN=Ran PE=1 SV=3 - [RAN_MOUSE]	24.4076	7.48877	536.402	46.76	216	1	10	10	22	1.04713e+08	0.00189802
	Sequence	Protein Group Accessions	Area	# PSMs	q-Value	IonScore	m/z [Da]	Charge	RT [min]	Modifications	# Missed Cleavages
	HLTGEFEK	P62827	5.60354e+07	1	0.001	25.07	480.742	2	18.6789		0
	LVLVGDGGTGK	P62827	1.56821e+08	2	0	39.6	508.293	2	23.5023		0
	NLQYYDISAK	P62827	6.92348e+07	2	0	40.75	607.806	2	27.0491		0
	aAQGEPQVQFK	P62827	79020215	2	0	49.51	622.817	2	25.4892	N-Term(Acetyl)	0
	FNVWDTAGQEK	P62827	7.8298e+07	2	0	61.01	647.807	2	31.3143		0
	VcENIPIVLcGNK	P62827	9.42729e+06	2	0	65.48	747.353	2	50.4474	C2(Methylthio); C10(Methylthio)	0
	GPIKFNVWDTAGQEK	P62827	8.29902e+06	2	0	23.59	563.958	3	35.807		1
	SNYNFEKPFLWLAR	P62827	1.6089e+07	4	0	51.4	595.642	3	51.4908		0
	YVATLGVEVHPLVFHTNR	P62827	1.2749e+07	3	0	33.48	684.707	3	63.1026		0
	KYVATLGVEVHPLVFHTNR	P62827	1.42641e+07	2	0	50.19	545.804	4	66.1669		1
P26043	Radixin OS=Mus musculus OX=10090 GN=Rdx PE=1 SV=3 - [RADI_MOUSE]	68.5003	6.20166	732.344	28.82	583	1	5	15	30	1.03686e+08	0.00258821
	Sequence	Protein Group Accessions	Area	# PSMs	q-Value	IonScore	m/z [Da]	Charge	RT [min]	Modifications	# Missed Cleavages
	AFAAQEDLEK	P26043	7.50637e+06	1	0.002	15.73	561.278	2	22.5249		0
	QLQALSSELAQAR	P26043	3.16422e+06	1	0	58.82	707.886	2	31.7597		0
	NQEQLAAELAEFTAK	P26043	4.27157e+06	2	0	115.78	831.92	2	45.8532		0
	IAQDLEMYGVNYFEIK	P26043	916714	2	0	70.02	966.976	2	57.5128		0
	EAILNDEIYcPPETAVLLASYAVQAK	P26043	2.02678e+06	1	0	28.82	956.478	3	66.3318	C10(Methylthio)	0
	LFFLQVK	P26041;P26043	5.01511e+07	2	0	27.64	447.776	2	45.1679		0
	QLFDQVVK	P26041;P26043	3.48995e+07	2	0	43.05	488.777	2	29.3415		0
	ALELEQER	P26041;P26043	1.17025e+08	2	0	45.23	494.259	2	21.6717		0
	IGFPWSEIR	P26041;P26043	1.15898e+08	6	0	61.92	552.795	2	47.4089		0
	APDFVFYAPR	P26041;P26043	78113174	2	0	47.67	591.801	2	39.4593		0
	KAPDFVFYAPR	P26041;P26043	10328187	3	0	15.65	437.568	3	34.4094		1
	KPDTIEVQQMK	P26041;P26043	5.95472e+06	1	0	64.07	658.848	2	20.2156		0
	RKPDTIEVQQMK	P26041;P26043	7.81347e+07	2	0	36.68	491.6	3	19.0715		1
	ILALcMGNHELYMR	P26041;P26043	9.0993e+06	2	0	24.09	570.604	3	65.9662	C5(Methylthio)	0
	VTTMDAELEFAIQPNTTGK	P26041;P26043	4.15168e+06	1	0	53.96	1033.51	2	42.4394		0
P51881	ADP/ATP translocase 2 OS=Mus musculus OX=10090 GN=Slc25a5 PE=1 SV=3 - [ADT2_MOUSE]	32.9102	9.72998	788.259	49.33	298	1	7	13	30	1.03559e+08	0.00258821
	Sequence	Protein Group Accessions	Area	# PSMs	q-Value	IonScore	m/z [Da]	Charge	RT [min]	Modifications	# Missed Cleavages
	GLGDcLVK	P51881	4.18332e+07	2	0.002	18.39	425.712	2	34.3734	C5(Methylthio)	0
	tDAAVSFAK	P51881	33282305	2	0	63.03	476.243	2	26.8753	N-Term(Acetyl)	0
	EQGVLSFWR	P51881	4.42492e+07	4	0	67.96	561.291	2	44.987		0
	QIFLGGVDKR	P51881	3.26437e+06	1	0.009	19.67	566.827	2	24.8023		1
	AAYFGIYDTAK	P51881	2.03299e+07	2	0	52.02	610.304	2	33.5676		0
	DFLAGGVAAAISK	P51881	1.1953e+08	4	0	90.37	610.338	2	39.7306		0
	GTDIMYTGTLDcWR	P51881	2.4432e+06	2	0	40.73	839.357	2	49.639	C12(Methylthio)	0
	TAVAPIER	P51881;P48962	1.24643e+08	1	0.006	23.78	428.748	2	18.9289		0
	GNLANVIR	P51881;P48962	5.97956e+06	2	0	37.15	428.754	2	24.2593		0
	GAWSNVLR	P51881;P48962	6.65049e+07	2	0	25.56	451.746	2	30.6142		0
	LLLQVQHASK	P51881;P48962	3.64065e+07	2	0	33.95	568.843	2	22.3741		0
	YFPTQALNFAFK	P51881;P48962	6.12169e+07	4	0	71.18	723.875	2	50.6964		0
	YFAGNLASGGAAGATSLcFVYPLDFAR	P51881;P48962	5.48724e+06	2	0	37.08	929.11	3	66.699	C18(Methylthio)	0
P61982	14-3-3 protein gamma OS=Mus musculus OX=10090 GN=Ywhag PE=1 SV=2 - [1433G_MOUSE]	28.2849	4.89404	495.379	49.39	247	1	8	11	22	1.02847e+08	0.00189802
	Sequence	Protein Group Accessions	Area	# PSMs	q-Value	IonScore	m/z [Da]	Charge	RT [min]	Modifications	# Missed Cleavages
	AYSEAHEISK	P61982	2.33658e+06	1	0	38.81	567.775	2	17.1954		0
	vDREQLVQK	P61982	3.92294e+07	2	0	29.59	578.82	2	21.1476	N-Term(Acetyl)	1
	NcSETQYESK	P61982	6.77461e+06	1	0	23.72	617.74	2	18.4277	C2(Methylthio)	0
	YLAEVATGEKR	P61982	0	1	0	19.46	618.833	2	19.6487		1
	NVTELNEPLSNEER	P61982	1.70393e+07	2	0	75.97	822.398	2	25.2822		0
	TAFDDAIAELDTLNEDSYK	P61982	1.78394e+06	2	0	62.31	1065.99	2	55.1273		0
	IEKELEAVcQDVLSLLDNYLIK	P61982	344905	1	0	15.9	865.454	3	68.9653	C9(Methylthio)	1
	TAFDDAIAELDTLNEDSYKDSTLIMQLLR	P61982	1.62863e+06	1	0	32.66	1101.21	3	68.678		1
	YDDMAAAMK	P61982;Q9CQV8	6.04128e+07	2	0	52.62	508.215	2	22.0165		0
	NLLSVAYK	P62259;P61982;P68510;Q9CQV8;P68254;P63101	2.08898e+08	4	0	36.43	454.266	2	30.5587		0
	DSTLIMQLLR	P62259;P61982;P68510;Q9CQV8;P68254;P63101	1.77557e+07	4	0	60.08	595.334	2	53.96		0
	DSTLImQLLR	P62259;P61982;P68510;Q9CQV8;P68254;P63101	859422	1	0	35.45	603.331	2	54.0715	M6(Oxidation)	0
P62983	Ubiquitin-40S ribosomal protein S27a OS=Mus musculus OX=10090 GN=Rps27a PE=1 SV=2 - [RS27A_MOUSE]	17.9395	9.64209	219.75	42.31	156	1	5	5	12	9.98287e+07	0.00103529
	Sequence	Protein Group Accessions	Area	# PSMs	q-Value	IonScore	m/z [Da]	Charge	RT [min]	Modifications	# Missed Cleavages
	ESTLHLVLR	P62983	1.35623e+07	2	0	39.99	534.314	2	28.6119		0
	TLSDYNIQK	P62983	1.30434e+08	2	0	44.48	541.279	2	21.425		0
	IQDKEGIPPDQQR	P62983	9.63955e+07	5	0	59.09	762.395	2	17.506		1
	TITLEVEPSDTIENVK	P62983	7.26562e+07	2	0	36.74	894.468	2	36.0983		0
	EcPSDEcGAGVFMGSHFDR	P62983	9.30659e+06	1	0	15.97	712.596	3	43.3309	C2(Methylthio); C7(Methylthio)	0
Q9CQV8	14-3-3 protein beta/alpha OS=Mus musculus OX=10090 GN=Ywhab PE=1 SV=3 - [1433B_MOUSE]	28.0689	4.83057	544.559	37.4	246	1	5	9	22	9.88872e+07	0.00189802
	Sequence	Protein Group Accessions	Area	# PSMs	q-Value	IonScore	m/z [Da]	Charge	RT [min]	Modifications	# Missed Cleavages
	YLSEVASGENK	Q9CQV8	14722119	2	0	57.67	598.793	2	19.5333		0
	YLILNATQAESK	Q9CQV8	7.20269e+06	2	0	65.18	675.867	2	29.8298		0
	AVTEQGHELSNEER	Q9CQV8	2.73508e+07	2	0	75.74	799.876	2	17.7258		0
	TAFDEAIAELDTLNEESYK	Q9CQV8	1.83234e+06	2	0	56.2	1080.01	2	56.0091		0
	TAFDEAIAELDTLNEESYKDSTLIMQLLR	Q9CQV8	1.52886e+06	1	0	17.38	1110.55	3	68.6732		1
	YDDMAAAMK	P61982;Q9CQV8	6.04128e+07	2	0	52.62	508.215	2	22.0165		0
	EMQPTHPIR	Q9CQV8;P68254;P63101	1.25253e+07	2	0	35.2	554.782	2	17.7547		0
	NLLSVAYK	P62259;P61982;P68510;Q9CQV8;P68254;P63101	2.08898e+08	4	0	36.43	454.266	2	30.5587		0
	DSTLIMQLLR	P62259;P61982;P68510;Q9CQV8;P68254;P63101	1.77557e+07	4	0	60.08	595.334	2	53.96		0
	DSTLImQLLR	P62259;P61982;P68510;Q9CQV8;P68254;P63101	859422	1	0	35.45	603.331	2	54.0715	M6(Oxidation)	0
P09411	Phosphoglycerate kinase 1 OS=Mus musculus OX=10090 GN=Pgk1 PE=1 SV=4 - [PGK1_MOUSE]	44.522	7.89893	1111.59	55.16	417	1	18	18	53	9.68549e+07	0.00457251
	Sequence	Protein Group Accessions	Area	# PSMs	q-Value	IonScore	m/z [Da]	Charge	RT [min]	Modifications	# Missed Cleavages
	ELNYFAK	P09411	5.50075e+07	1	0.001	28.62	442.729	2	25.7341		0
	SLMDEVVK	P09411	9.4954e+07	2	0	24.99	460.742	2	29.7087		0
	VDFNVPMK	P09411	9.18762e+07	2	0	31.39	475.244	2	29.0284		0
	LTLDKLDVK	P09411	1.69708e+07	2	0	35.64	522.818	2	26.9997		1
	VLPGVDALSNV	P09411	9.23015e+07	2	0	47.12	542.306	2	42.0438		0
	YSLEPVAAELK	P09411	1.18144e+07	2	0	53.34	610.332	2	34.7001		0
	ITLPVDFVTADK	P09411	0	1	0.001	12.76	659.866	2	44.3362		0
	AHSSMVGVNLPQK	P09411	7.12452e+07	1	0	17.99	456.574	3	22.6709		0
	LGDVYVNDAFGTAHR	P09411	1.00767e+08	5	0	73.8	817.901	2	30.9474		0
	VSHVSTGGGASLELLEGK	P09411	1.09422e+07	4	0	31.58	580.976	3	52.5456		0
	ALESPERPFLAILGGAK	P09411	2.76133e+07	5	0	40.81	590.337	3	48.4289		0
	VLNNMEIGTSLYDEEGAK	P09411	3.20437e+07	3	0	85.33	991.973	2	36.4992		0
	ITLPVDFVTADKFDENAK	P09411	9.48434e+07	5	0	100.05	1012.02	2	45.5748		1
	TGQATVASGIPAGWMGLDcGTESSK	P09411	9.48226e+06	2	0	49.25	824.041	3	48.972	C19(Methylthio)	0
	WNTEDKVSHVSTGGGASLELLEGK	P09411	2.10376e+07	6	0	51.92	838.754	3	58.6979		1
	TGQATVASGIPAGWMGLDcGTESSKK	P09411	5.05852e+07	4	0	64.71	866.738	3	45.2225	C19(Methylthio)	1
	DcVGPEVENAcANPAAGTVILLENLR	P09411	1.18494e+07	2	0	57.99	920.768	3	66.2761	C2(Methylthio); C11(Methylthio)	0
	SVVLMSHLGRPDGVPMPDKYSLEPVAAELK	P09411	5.07243e+07	4	0	26.6	809.677	4	66.5652		1
P08113	Endoplasmin OS=Mus musculus OX=10090 GN=Hsp90b1 PE=1 SV=2 - [ENPL_MOUSE]	92.4183	4.81787	2273.34	40.02	802	1	28	30	83	9.46295e+07	0.00716073
	Sequence	Protein Group Accessions	Area	# PSMs	q-Value	IonScore	m/z [Da]	Charge	RT [min]	Modifications	# Missed Cleavages
	TFEINPR	P08113	6.07627e+07	2	0	36.4	438.732	2	23.4016		0
	LIINSLYK	P08113	2.79792e+07	1	0.002	13.1	482.297	2	33.7683		0
	SGTSEFLNK	P08113	6.08958e+07	2	0	46.15	491.745	2	21.4746		0
	SGYLLPDTK	P08113	5.72051e+07	2	0	45.28	497.266	2	25.836		0
	GLFDEYGSK	P08113	39390949	2	0	43.55	508.24	2	29.8161		0
	IYFMAGSSR	P08113	6.85081e+07	2	0	46.14	516.252	2	27.912		0
	FAFQAEVNR	P08113	2.72292e+07	2	0	52.87	541.275	2	27.8594		0
	LGVIEDHSNR	P08113	15900613	2	0.001	16.4	570.295	2	19.1549		0
	EAESSPFVER	P08113	4.31817e+07	2	0	40.73	575.772	2	21.8863		0
	EGVKFDESEK	P08113	1.0618e+07	1	0	45.25	584.28	2	18.8806		1
	SILFVPTSAPR	P08113	9.68516e+07	2	0	44.2	594.343	2	36.4886		0
	DISTNYYASQK	P08113	3.57912e+07	2	0	60.04	645.305	2	21.0892		0
	EFEPLLNWMK	P08113	7.98825e+06	3	0	34.01	653.829	2	54.5219		0
	GVVDSDDLPLNVSR	P08113	5.81155e+07	2	0	94.04	743.381	2	32.6363		0
	NLLHVTDTGVGMTR	P08113	2.88797e+07	4	0	41.4	757.394	2	29.2072		0
	EEASDYLELDTIK	P08113	1.60725e+07	2	0	77.99	763.368	2	37.3403		0
	EVEEDEYKAFYK	P08113	2.46199e+06	1	0	63.38	775.358	2	26.0664		1
	VFITDDFHDMMPK	P08113	2.57886e+07	6	0	66.05	798.365	2	43.4473		0
	RVFITDDFHDMMPK	P08113	1.57872e+07	4	0	44.93	584.613	3	62.7648		1
	EATEKEFEPLLNWMK	P08113	1.80026e+07	4	0	34.15	932.962	2	51.8241		1
	YSQFINFPIYVWSSK	P08113	2.11236e+06	3	0	76.07	939.974	2	63.9076		0
	KYSQFINFPIYVWSSK	P08113	8.65069e+06	3	0	70.17	669.685	3	65.775		1
	LISLTDENALAGNEELTVK	P08113	6.84157e+06	3	0	93.02	1015.54	2	41.069		0
	NLLHVTDTGVGMTREELVK	P08113	3.31427e+06	2	0	13.27	528.783	4	60.4794		1
	FQSSHHSTDITSLDQYVER	P08113	2.18446e+07	7	0	62.67	750.686	3	30.3298		0
	LTESPcALVASQYGWSGNMER	P08113	1.2438e+07	8	0	97.96	1173.02	2	53.5062	C6(Methylthio)	0
	GTTITLVLKEEASDYLELDTIK	P08113	2.57185e+06	2	0	35.53	818.109	3	65.6939		1
	IKEDEDDKTVMDLAVVLFETATLR	P08113	2.51248e+06	1	0	27.91	688.609	4	68.6475		2
	ELISNASDALDK	P08113;P11499	9.94364e+07	2	0	78.37	638.325	2	26.2447		0
	ELISNASDALDKIR	P08113;P11499	8.76003e+07	4	0	69.07	772.918	2	34.43		1
P06151	L-lactate dehydrogenase A chain OS=Mus musculus OX=10090 GN=Ldha PE=1 SV=3 - [LDHA_MOUSE]	36.4752	7.73779	782.824	49.7	332	1	15	15	28	9.14764e+07	0.00241567
	Sequence	Protein Group Accessions	Area	# PSMs	q-Value	IonScore	m/z [Da]	Charge	RT [min]	Modifications	# Missed Cleavages
	LVIITAGAR	P06151	4.42304e+07	2	0	50.76	457.295	2	26.084		0
	FIIPNIVK	P06151	7.90277e+07	1	0.005	18.9	472.302	2	41.8046		0
	DQLIVNLLK	P06151	4.82412e+06	2	0	29.03	528.326	2	45.1098		0
	SADTLWGIQK	P06151	8.63881e+07	2	0	54.62	559.796	2	32.1147		0
	VTLTPEEEAR	P06151	1.02918e+08	2	0	32.35	572.796	2	20.5991		0
	VIGSGcNLDSAR	P06151	8.5123e+07	2	0	77.16	619.287	2	27.7529	C6(Methylthio)	0
	QVVDSAYEVIK	P06151	6.54409e+07	1	0	47.24	625.834	2	28.3389		0
	aTLKDQLIVNLLK	P06151	830119	1	0	57.18	755.964	2	54.2413	N-Term(Acetyl)	1
	GEMMDLQHGSLFLK	P06151	2.63583e+07	2	0	46.3	803.392	2	40.3115		0
	DLADELALVDVMEDK	P06151	1.73575e+06	1	0	22.62	838.407	2	55.5971		0
	SLNPELGTDADKEQWK	P06151	4.96249e+07	4	0	77.4	915.949	2	26.4137		1
	LKGEMMDLQHGSLFLK	P06151	2.52861e+06	2	0	29.55	616.324	3	63.7447		1
	LLIVSNPVDILTYVAWK	P06151	2.46249e+07	4	0	97.34	972.564	2	68.178		0
	GYTSWAIGLSVADLAESIMK	P06151	2.17297e+06	1	0	11.32	1056.54	2	68.7381		0
	aTLKDQLIVNLLKEEQAPQNK	P06151	1.01309e+06	1	0	54.31	812.453	3	48.8813	N-Term(Acetyl)	2
P48962	ADP/ATP translocase 1 OS=Mus musculus OX=10090 GN=Slc25a4 PE=1 SV=4 - [ADT1_MOUSE]	32.8831	9.71533	690.254	49.33	298	1	7	13	28	9.12507e+07	0.00241567
	Sequence	Protein Group Accessions	Area	# PSMs	q-Value	IonScore	m/z [Da]	Charge	RT [min]	Modifications	# Missed Cleavages
	DEGANAFFK	P48962	1.24947e+07	2	0	50.32	499.732	2	28.762		0
	QIFLGGVDR	P48962	1.91082e+07	2	0.001	26.81	502.78	2	29.5007		0
	EQGFLSFWR	P48962	1.30364e+07	2	0	33.74	585.291	2	51.8087		0
	AAYFGVYDTAK	P48962	1.16204e+07	2	0	28.02	603.296	2	29.9251		0
	DFLAGGIAAAVSK	P48962	8.2604e+07	4	0	78.96	610.338	2	40.6573		0
	GADIMYTGTLDcWR	P48962	1.9951e+06	2	0	53.92	824.353	2	58.6895	C12(Methylthio)	0
	gDQALSFLKDFLAGGIAAAVSK	P48962	2.34212e+06	1	0	51.19	741.068	3	68.7055	N-Term(Acetyl)	1
	TAVAPIER	P51881;P48962	1.24643e+08	1	0.006	23.78	428.748	2	18.9289		0
	GNLANVIR	P51881;P48962	5.97956e+06	2	0	37.15	428.754	2	24.2593		0
	GAWSNVLR	P51881;P48962	6.65049e+07	2	0	25.56	451.746	2	30.6142		0
	LLLQVQHASK	P51881;P48962	3.64065e+07	2	0	33.95	568.843	2	22.3741		0
	YFPTQALNFAFK	P51881;P48962	6.12169e+07	4	0	71.18	723.875	2	50.6964		0
	YFAGNLASGGAAGATSLcFVYPLDFAR	P51881;P48962	5.48724e+06	2	0	37.08	929.11	3	66.699	C18(Methylthio)	0
P58774	Tropomyosin beta chain OS=Mus musculus OX=10090 GN=Tpm2 PE=1 SV=1 - [TPM2_MOUSE]	32.8166	4.70361	664.865	31.34	284	1	2	14	31	9.02023e+07	0.00267449
	Sequence	Protein Group Accessions	Area	# PSMs	q-Value	IonScore	m/z [Da]	Charge	RT [min]	Modifications	# Missed Cleavages
	LDKENAIDR	P58774;P58771	1.48085e+07	2	0	42.11	537.283	2	17.7449		1
	MELQEMQLK	P58774	8.42457e+06	2	0	25.81	575.286	2	31.2564		0
	DAQEKLEQAEK	P58774	1.31152e+06	1	0	33.39	644.824	2	18.452		1
	cGDLEEELK	P58774;Q6IRU2	28664926	2	0	47.35	541.23	2	29.1832	C1(Methylthio)	0
	IQLVEEELDR	P58771;P58774	7.26805e+07	2	0	54.9	622.33	2	31.8334		0
	ATDAEADVASLNR	P58771;P58774	2.77106e+07	2	0	100.33	666.823	2	22.9729		0
	RIQLVEEELDR	P58771;P58774	6.82578e+06	1	0	21.17	467.256	3	28.9398		1
	KATDAEADVASLNR	P58771;P58774	9.16113e+07	4	0	110.04	730.871	2	21.4042		1
	LEEAEKAADESER	P58771;P58774	1.21208e+07	2	0	59.63	738.845	2	17.4559		1
	ATDAEADVASLNRR	P58771;P58774	1.69755e+07	2	0.001	17.13	496.918	3	21.9312		1
	KATDAEADVASLNRR	P58771;P58774	6.18778e+07	2	0	34.24	539.616	3	20.6325		2
	IQLVEEELDRAQER	P58771;P58774	1.06315e+08	6	0	26.61	576.636	3	52.7978		1
	RIQLVEEELDRAQER	P58771;P58774	4.59738e+06	2	0	27.62	628.67	3	59.4265		2
	EDKYEEEIK	P58771;P58774;Q6IRU2	1.51598e+07	1	0	30.82	591.779	2	18.7946		1
P10107	Annexin A1 OS=Mus musculus OX=10090 GN=Anxa1 PE=1 SV=2 - [ANXA1_MOUSE]	38.71	7.37158	2132.63	62.43	346	1	22	22	59	8.99749e+07	0.00509016
	Sequence	Protein Group Accessions	Area	# PSMs	q-Value	IonScore	m/z [Da]	Charge	RT [min]	Modifications	# Missed Cleavages
	ALYEAGER	P10107	5.75762e+07	2	0	48.71	454.728	2	19.1203		0
	aMVSEFLK	P10107	3.22715e+07	2	0	38.9	483.752	2	51.7478	N-Term(Acetyl)	0
	amVSEFLK	P10107	2.28122e+06	2	0.001	30.95	491.749	2	51.8712	N-Term(Acetyl); M2(Oxidation)	0
	RVFQNYGK	P10107	2.07024e+07	2	0	36.71	506.272	2	18.3824		1
	SEIDMNEIK	P10107	5.33347e+07	2	0	42.67	539.758	2	24.671		0
	DITSDTSGDFR	P10107	19512858	2	0	59.96	607.27	2	22.9748		0
	TPAQFDADELR	P10107	125245308	2	0	88.45	631.805	2	26.4544		0
	cATSTPAFFAEK	P10107	5.23031e+07	2	0	22.54	659.793	2	33.187	C1(Methylthio)	0
	DITSDTSGDFRK	P10107	2.57253e+07	2	0	58.1	671.318	2	20.4962		1
	ALDLELKGDIEK	P10107	2.54906e+06	1	0	16.1	448.585	3	51.5777		1
	GVDEATIIDILTK	P10107	3.04148e+07	2	0	83.73	694.388	2	54.3977		0
	GTDVNVFTTILTSR	P10107	3.18115e+07	2	0	102.37	762.407	2	51.7457		0
	GVDEATIIDILTKR	P10107	4.56556e+06	7	0	65.24	772.438	2	64.2404		1
	ALTGHLEEVVLAMLK	P10107	1.58172e+07	4	0	79.91	812.461	2	68.42		0
	KGTDVNVFTTILTSR	P10107	1.84094e+07	4	0	46.34	551.305	3	62.8959		1
	FLENQEQEYVQAVK	P10107	8.7103e+07	2	0	109.69	862.928	2	30.0796		0
	GLGTDEDTLIEILTTR	P10107	2.00469e+07	6	0	109.8	873.961	2	58.4621		0
	KALTGHLEEVVLAMLK	P10107	5.06597e+06	2	0	55.35	584.675	3	68.3679		1
	RKGTDVNVFTTILTSR	P10107	2.59673e+06	2	0	42.2	603.339	3	66.0251		2
	cQDLSVNQDLADTDAR	P10107	3.9922e+07	2	0	112.07	905.391	2	28.9262	C1(Methylthio)	0
	YGISLcQAILDETKGDYEK	P10107	1.21363e+07	2	0	36.21	731.347	3	67.1898	C6(Methylthio)	1
	KYGISLcQAILDETKGDYEK	P10107	3.945e+06	2	0	50.62	774.046	3	67.7449	C7(Methylthio)	2
	GGPGSAVSPYPSFNVSSDVAALHK	P10107	771048	3	0	43.73	782.057	3	39.6617		0
P10639	Thioredoxin OS=Mus musculus OX=10090 GN=Txn PE=1 SV=3 - [THIO_MOUSE]	11.6676	4.91943	264.31	42.86	105	1	4	4	9	8.9462e+07	0.000776464
	Sequence	Protein Group Accessions	Area	# PSMs	q-Value	IonScore	m/z [Da]	Charge	RT [min]	Modifications	# Missed Cleavages
	cMPTFQFYK	P10639	9.85531e+07	3	0	36.23	605.759	2	42.632	C1(Methylthio)	0
	EKLEASITEYA	P10639	3.42336e+07	2	0	49.16	627.317	2	30.7732		1
	EAFQEALAAAGDK	P10639	1.35599e+08	2	0	93.83	660.824	2	31.672		0
	MIKPFFHSLcDK	P10639	1.14129e+07	2	0	29.96	504.578	3	67.2789	C10(Methylthio)	0
P14602	Heat shock protein beta-1 OS=Mus musculus OX=10090 GN=Hspb1 PE=1 SV=3 - [HSPB1_MOUSE]	22.9997	6.55127	496.362	57.42	209	1	9	9	24	8.80695e+07	0.00207057
	Sequence	Protein Group Accessions	Area	# PSMs	q-Value	IonScore	m/z [Da]	Charge	RT [min]	Modifications	# Missed Cleavages
	EGVVEITGK	P14602	3.43272e+07	2	0	59.01	466.258	2	21.2992		0
	RVPFSLLR	P14602	2.28353e+06	2	0.002	22.2	494.309	2	60.7105		1
	QLSSGVSEIR	P14602	5.78054e+07	2	0	66.46	538.29	2	21.4288		0
	LFDQAFGVPR	P14602	1.15552e+08	3	0	60.15	575.307	2	36.6942		0
	TKEGVVEITGK	P14602	8.32545e+06	2	0	34.42	580.83	2	19.5387		1
	AQIGGPEAGKSEQSGAK	P14602	1.97979e+07	2	0	21.21	538.941	3	16.8587		1
	VSLDVNHFAPEELTVK	P14602	9.08512e+07	4	0	50.34	899.473	2	38.7269		0
	AVTQSAEITIPVTFEAR	P14602	3.98929e+07	3	0	51.82	916.992	2	41.4795		0
	KYTLPPGVDPTLVSSSLSPEGTLTVEAPLPK	P14602	7.76979e+06	4	0	53.67	1065.25	3	58.1783		1
P26350	Prothymosin alpha OS=Mus musculus OX=10090 GN=Ptma PE=1 SV=2 - [PTMA_MOUSE]	12.2471	3.78955	938.991	26.13	111	1	5	5	15	8.76942e+07	0.00129411
	Sequence	Protein Group Accessions	Area	# PSMs	q-Value	IonScore	m/z [Da]	Charge	RT [min]	Modifications	# Missed Cleavages
	VAEDDEDDDVDTK	P26350	8.51426e+06	2	0	98.21	733.295	2	17.3155		0
	sDAAVDTSSEITTK	P26350	1.49335e+08	4	0	93.13	733.848	2	23.9641	N-Term(Acetyl)	0
	VAEDDEDDDVDTKK	P26350	6.2551e+07	4	0	91.6	797.343	2	16.8072		1
	RVAEDDEDDDVDTK	P26350	1.24231e+07	2	0	59.36	811.346	2	17.0472		1
	RVAEDDEDDDVDTKK	P26350	5.11966e+07	3	0	106.51	583.931	3	16.4542		2
P68254	14-3-3 protein theta OS=Mus musculus OX=10090 GN=Ywhaq PE=1 SV=1 - [1433T_MOUSE]	27.7608	4.77979	521.584	28.16	245	1	3	6	22	8.53651e+07	0.00189802
	Sequence	Protein Group Accessions	Area	# PSMs	q-Value	IonScore	m/z [Da]	Charge	RT [min]	Modifications	# Missed Cleavages
	YDDMATcMK	P68254	2.59088e+07	2	0	43.32	562.2	2	28.3893	C7(Methylthio)	0
	AVTEQGAELSNEER	P68254	2.12885e+07	2	0	98.14	766.865	2	19.3991		0
	TAFDEAIAELDTLNEDSYK	P68254	3.24981e+06	7	0	58.4	1073	2	55.8845		0
	EMQPTHPIR	Q9CQV8;P68254;P63101	1.25253e+07	2	0	35.2	554.782	2	17.7547		0
	NLLSVAYK	P62259;P61982;P68510;Q9CQV8;P68254;P63101	2.08898e+08	4	0	36.43	454.266	2	30.5587		0
	DSTLIMQLLR	P62259;P61982;P68510;Q9CQV8;P68254;P63101	1.77557e+07	4	0	60.08	595.334	2	53.96		0
	DSTLImQLLR	P62259;P61982;P68510;Q9CQV8;P68254;P63101	859422	1	0	35.45	603.331	2	54.0715	M6(Oxidation)	0
P68510	14-3-3 protein eta OS=Mus musculus OX=10090 GN=Ywhah PE=1 SV=2 - [1433F_MOUSE]	28.194	4.89404	406.718	25.2	246	1	4	6	16	8.42111e+07	0.00138038
	Sequence	Protein Group Accessions	Area	# PSMs	q-Value	IonScore	m/z [Da]	Charge	RT [min]	Modifications	# Missed Cleavages
	YDDMASAMK	P68510	1.72637e+07	2	0	34	516.212	2	21.3373		0
	gDREQLLQR	P68510	2.59797e+07	2	0	41.31	578.807	2	21.5484	N-Term(Acetyl)	1
	NSVVEASEAAYK	P68510	8.35067e+06	1	0	45.74	634.312	2	21.99		0
	AVTELNEPLSNEDR	P68510	7.90762e+06	2	0	89.62	793.888	2	24.7955		0
	NLLSVAYK	P62259;P61982;P68510;Q9CQV8;P68254;P63101	2.08898e+08	4	0	36.43	454.266	2	30.5587		0
	DSTLIMQLLR	P62259;P61982;P68510;Q9CQV8;P68254;P63101	1.77557e+07	4	0	60.08	595.334	2	53.96		0
	DSTLImQLLR	P62259;P61982;P68510;Q9CQV8;P68254;P63101	859422	1	0	35.45	603.331	2	54.0715	M6(Oxidation)	0
P48036	Annexin A5 OS=Mus musculus OX=10090 GN=Anxa5 PE=1 SV=1 - [ANXA5_MOUSE]	35.7302	4.95752	1297.07	53.92	319	1	16	16	42	8.24771e+07	0.0036235
	Sequence	Protein Group Accessions	Area	# PSMs	q-Value	IonScore	m/z [Da]	Charge	RT [min]	Modifications	# Missed Cleavages
	FITIFGTR	P48036	4.57195e+07	4	0	26.26	477.774	2	41.9682		0
	TPEELSAIK	P48036	6.67837e+07	2	0	73.27	494.272	2	23.0735		0
	QEIAQEFK	P48036	3.27196e+07	2	0	51.91	496.756	2	22.4198		0
	VLTEIIASR	P48036	1.15675e+08	2	0	62.61	501.303	2	27.9103		0
	SEIDLFNIR	P48036	6.49725e+07	2	0	53.33	553.796	2	44.6385		0
	ALLLLcGGEDD	P48036	1.08398e+07	2	0	38.11	582.767	2	55.5174	C6(Methylthio)	0
	GTVTDFPGFDGR	P48036	6.16043e+07	2	0	75.74	634.799	2	33.3309		0
	NFATSLYSMIK	P48036	1.71721e+07	4	0	44.69	637.827	2	53.1789		0
	NFATSLYSmIK	P48036	970615	2	0	44.34	645.823	2	53.2529	M9(Oxidation)	0
	KNFATSLYSMIK	P48036	3.10245e+06	2	0	24.71	468.251	3	43.5353		1
	DLVDDLKSELTGK	P48036	2.98969e+06	2	0	25.53	478.256	3	50.1996		1
	ETSGNLEQLLLAVVK	P48036	669705	1	0	65.82	807.459	2	66.1219		0
	GLGTDEDSILNLLTSR	P48036	9.07166e+06	4	0	127.98	852.444	2	56.5673		0
	SIPAYLAETLYYAMK	P48036	1.7421e+07	3	0	97.57	867.445	2	67.2742		0
	WGTDEEKFITIFGTR	P48036	2.60648e+06	4	0	57.81	600.637	3	47.9181		1
	DLVDDLKSELTGKFEK	P48036	8.21976e+06	2	0	18.72	612.991	3	65.7177		2
	QVYEEEYGSNLEDDVVGDTSGYYQR	P48036	5.40037e+06	2	0	90.98	972.422	3	40.6844		0
P99027	60S acidic ribosomal protein P2 OS=Mus musculus OX=10090 GN=Rplp2 PE=1 SV=3 - [RLA2_MOUSE]	11.6438	4.53857	571.159	73.91	115	1	6	6	17	7.69776e+07	0.00146666
	Sequence	Protein Group Accessions	Area	# PSMs	q-Value	IonScore	m/z [Da]	Charge	RT [min]	Modifications	# Missed Cleavages
	NIEDVIAQGVGK	P99027	1.20728e+08	2	0	84.79	621.838	2	36.2089		0
	ILDSVGIEADDDRLNK	P99027	80757411	3	0	73.61	886.955	2	27.9806		1
	YVASYLLAALGGNSSPSAK	P99027	2.46582e+07	6	0	101.46	934.992	2	50.9344		0
	KILDSVGIEADDDRLNK	P99027	4.60183e+06	1	0	18.7	634.338	3	26.8047		2
	LASVPAGGAVAVSAAPGSAAPAAGSAPAAAEEK	P99027	2.94474e+07	4	0	62.55	925.483	3	26.7815		0
	LASVPAGGAVAVSAAPGSAAPAAGSAPAAAEEKKDEK	P99027	1.60985e+07	1	0	26.16	819.43	4	23.9976		2
P09405	Nucleolin OS=Mus musculus OX=10090 GN=Ncl PE=1 SV=2 - [NUCL_MOUSE]	76.6768	4.75439	1613.89	29.28	707	1	20	20	50	7.65909e+07	0.00431369
	Sequence	Protein Group Accessions	Area	# PSMs	q-Value	IonScore	m/z [Da]	Charge	RT [min]	Modifications	# Missed Cleavages
	ALELTGLK	P09405	7.83696e+07	2	0	40.6	422.762	2	29.608		0
	GIAYIEFK	P09405	0	2	0	37.88	470.761	2	34.8601		0
	NDLAVVDVR	P09405	6.54867e+07	2	0	61.89	500.775	2	26.0821		0
	LELQGSNSR	P09405	1.08813e+07	2	0	36.99	502.261	2	18.7849		0
	FAISELFAK	P09405	8.24738e+07	4	0	54.78	513.287	2	49.0176		0
	ETLEEVFEK	P09405	5.27533e+07	2	0	35.19	562.28	2	36.8492		0
	SVSLYYTGEK	P09405	6.20515e+07	2	0	39.85	573.787	2	25.0222		0
	EVFEDAMEIR	P09405	3.81423e+06	1	0.001	10.54	619.789	2	35.0427		0
	EAMEDGEIDGNK	P09405	1.01111e+07	2	0	62.02	654.276	2	19.2323		0
	GLSEDTTEETLK	P09405	7.91439e+06	2	0	63.56	661.82	2	21.7975		0
	SEADAEKNLEEK	P09405	1.97333e+07	4	0	72.09	681.823	2	17.8569		1
	TLVLSNLSYSATK	P09405	6.89294e+07	2	0	77.51	698.888	2	34.4408		0
	GFGFVDFNSEEDAK	P09405	6.67796e+07	2	0	61.34	781.345	2	41.2508		0
	GYAFIEFASFEDAK	P09405	6.06273e+06	4	0	82.7	797.875	2	59.8757		0
	FGYVDFESAEDLEK	P09405	3.58338e+07	2	0	86.87	824.873	2	41.808		0
	KFGYVDFESAEDLEK	P09405	3.03818e+07	2	0	34.83	592.949	3	37.4423		1
	GLSEDTTEETLKESFEGSVR	P09405	7.57323e+06	2	0	42.63	738.686	3	52.8757		1
	VEGSEPTTPFNLFIGNLNPNK	P09405	1.05586e+07	6	0	119.08	1144.58	2	56.938		0
	QKVEGSEPTTPFNLFIGNLNPNK	P09405	2.93306e+06	3	0	54.54	848.775	3	53.6043		1
	NLSFNITEDELKEVFEDAMEIR	P09405	1.21737e+07	2	0	50.07	881.428	3	68.0668		1
Q61937	Nucleophosmin OS=Mus musculus OX=10090 GN=Npm1 PE=1 SV=1 - [NPM_MOUSE]	32.5398	4.76709	828.008	40.07	292	1	8	8	30	7.64629e+07	0.00258821
	Sequence	Protein Group Accessions	Area	# PSMs	q-Value	IonScore	m/z [Da]	Charge	RT [min]	Modifications	# Missed Cleavages
	GPSSVEDIK	Q61937	9.38892e+07	2	0	57.22	466.241	2	19.1239		0
	VDNDENEHQLSLR	Q61937	6.56457e+07	2	0	38.49	784.87	2	20.4031		0
	MTDQEAIQDLWQWR	Q61937	2.91359e+07	6	0	70.29	910.427	2	54.5864		0
	mTDQEAIQDLWQWR	Q61937	862024	1	0	43.37	918.424	2	54.7412	M1(Oxidation)	0
	DELHIVEAEAMNYEGSPIK	Q61937	8.23826e+06	2	0	46.71	715.678	3	44.4225		0
	MSVQPTVSLGGFEITPPVVLR	Q61937	6.69758e+07	8	0	95.65	1114.11	2	55.6039		0
	ADKDYHFKVDNDENEHQLSLR	Q61937	6.6083e+06	2	0	27.68	515.446	5	61.574		2
	TVSLGAGAKDELHIVEAEAMNYEGSPIK	Q61937	6.85237e+07	4	0	77.01	977.16	3	64.0859		1
	mEDSMDMDMSPLRPQNYLFGcELK	Q61937	4.30316e+06	2	0	40.03	980.081	3	65.4754	N-Term(Acetyl); C21(Methylthio)	0
	TVSLGAGAKDELHIVEAEAmNYEGSPIK	Q61937	2.19142e+06	1	0	18	737.119	4	62.3526	M20(Oxidation)	1
P27773	Protein disulfide-isomerase A3 OS=Mus musculus OX=10090 GN=Pdia3 PE=1 SV=2 - [PDIA3_MOUSE]	56.6427	6.21436	1398.18	50.3	505	1	23	23	54	7.60481e+07	0.00465879
	Sequence	Protein Group Accessions	Area	# PSMs	q-Value	IonScore	m/z [Da]	Charge	RT [min]	Modifications	# Missed Cleavages
	LNFAVASR	P27773	4.15734e+07	2	0	52.73	439.248	2	25.4341		0
	DASVVGFFR	P27773	4.44175e+06	2	0	36.56	499.259	2	40.1388		0
	TADGIVSHLK	P27773	16849544	2	0	39.35	520.79	2	21.6352		0
	YGVSGYPTLK	P27773	5.75684e+07	2	0	41.96	542.787	2	26.7201		0
	FVMQEEFSR	P27773	5.93065e+07	2	0	49.03	586.774	2	30.2873		0
	LAPEYEAAATR	P27773	7.06094e+07	2	0	61.03	596.304	2	20.5306		0
	LSKDPNIVIAK	P27773	8.98382e+06	2	0	51.35	599.364	2	21.2468		1
	DGEEAGAYDGPR	P27773	8.84136e+06	2	0	65.24	618.76	2	18.9063		0
	FAHTNIESLVK	P27773	3.12445e+07	3	0	25.86	420.231	3	28.2978		0
	GFPTIYFSPANK	P27773	4.05381e+07	2	0	38.75	671.346	2	40.9961		0
	SEPIPESNEGPVK	P27773	4.09657e+07	2	0	43.81	691.844	2	20.5396		0
	DLFSDGHSEFLK	P27773	2.15056e+07	2	0	48.47	697.833	2	36.7056		0
	ELNDFISYLQR	P27773	3.66814e+07	2	0	63.72	699.357	2	47.2894		0
	FISDKDASVVGFFR	P27773	5.67882e+07	6	0	85.07	794.413	2	41.6549		1
	EATNPPIIQEEKPK	P27773	9.82284e+07	3	0	29.03	797.429	2	20.5605		0
	DLLTAYYDVDYEK	P27773	4.62078e+07	4	0	78.77	804.378	2	43.4147		0
	MDATANDVPSPYEVK	P27773	2.13459e+07	2	0	53.15	818.881	2	26.2055		0
	IFRDGEEAGAYDGPR	P27773	4.28242e+07	2	0	56.58	551.593	3	21.4499		1
	ALEQFLQEYFDGNLK	P27773	2.39196e+06	2	0	92.31	907.952	2	65.2279		0
	ALEQFLQEYFDGNLKR	P27773	1.39312e+07	2	0	42.61	657.671	3	66.4409		1
	TFSHELSDFGLESTTGEVPVVAIR	P27773	5.61189e+06	2	0	46.8	864.438	3	60.6002		0
	KTFSHELSDFGLESTTGEVPVVAIR	P27773	2.00327e+07	2	0	26.26	680.605	4	62.8866		1
	FIQDSIFGLcPHMTEDNKDLIQGK	P27773	2.64261e+07	2	0	24.6	699.585	4	67.333	C10(Methylthio)	1
Q6ZWY8	Thymosin beta-10 OS=Mus musculus OX=10090 GN=Tmsb10 PE=1 SV=3 - [TYB10_MOUSE]	5.02255	5.36377	103.213	63.64	44	1	2	2	3	7.586e+07	0.000258821
	Sequence	Protein Group Accessions	Area	# PSMs	q-Value	IonScore	m/z [Da]	Charge	RT [min]	Modifications	# Missed Cleavages
	aDKPDMGEIASFDK	Q6ZWY8	1.29104e+08	2	0	58.48	783.361	2	33.4405	N-Term(Acetyl)	0
	NTLPTKETIEQEKR	Q6ZWY8	2.26156e+07	1	0	19.45	562.972	3	18.8785		2
P34884	Macrophage migration inhibitory factor OS=Mus musculus OX=10090 GN=Mif PE=1 SV=2 - [MIF_MOUSE]	12.4962	7.34229	230.071	23.48	115	1	3	3	6	7.53092e+07	0.000517643
	Sequence	Protein Group Accessions	Area	# PSMs	q-Value	IonScore	m/z [Da]	Charge	RT [min]	Modifications	# Missed Cleavages
	LHISPDR	P34884	21758838	1	0.006	10.27	419.232	2	18.293		0
	LLcGLLSDR	P34884	2.50666e+07	2	0	71.35	518.27	2	49.4467	C3(Methylthio)	0
	PMFIVNTNVPR	P34884	179102206	3	0	81.83	644.348	2	35.1931		0
Q9WVA4	Transgelin-2 OS=Mus musculus OX=10090 GN=Tagln2 PE=1 SV=4 - [TAGL2_MOUSE]	22.3812	8.23584	945.557	70.35	199	1	12	12	28	7.50995e+07	0.00241567
	Sequence	Protein Group Accessions	Area	# PSMs	q-Value	IonScore	m/z [Da]	Charge	RT [min]	Modifications	# Missed Cleavages
	NMAcVQR	Q9WVA4	3.75492e+07	2	0	31.64	434.185	2	20.4945	C4(Methylthio)	0
	IQASSMAFK	Q9WVA4	4.83452e+07	2	0	33.6	491.756	2	23.328		0
	NVIGLQMGTNR	Q9WVA4	4.26997e+07	2	0	63.82	601.818	2	28.3408		0
	TLMNLGGLAVAR	Q9WVA4	9.90384e+07	2	0	59.29	608.348	2	40.7622		0
	NFSDNQLQEGK	Q9WVA4	4.85313e+07	2	0	66.87	640.3	2	20.4512		0
	GASQAGMTGYGMPR	Q9WVA4	3.04093e+07	2	0	59.56	692.312	2	23.4165		0
	LINSLYPEGQAPVK	Q9WVA4	18608316	2	0	42.12	764.922	2	29.981		0
	DDGLFSGDPNWFPK	Q9WVA4	5.41788e+07	4	0	53.63	797.863	2	50.0673		0
	LINSLYPEGQAPVKK	Q9WVA4	7.20813e+07	3	0	48.93	828.969	2	25.5191		1
	QMEQISQFLQAAER	Q9WVA4	1.8689e+07	4	0	108.19	839.915	2	47.0049		0
	EDVGQPQPGRENFQK	Q9WVA4	1.27816e+07	1	0	22.66	576.947	3	18.7314		1
	YGINTTDIFQTVDLWEGK	Q9WVA4	1.18323e+07	2	0	111.03	1050.52	2	64.0957		0
P49312	Heterogeneous nuclear ribonucleoprotein A1 OS=Mus musculus OX=10090 GN=Hnrnpa1 PE=1 SV=2 - [ROA1_MOUSE]	34.1753	9.23193	992.11	51.25	320	1	11	12	35	7.40932e+07	0.00301958
	Sequence	Protein Group Accessions	Area	# PSMs	q-Value	IonScore	m/z [Da]	Charge	RT [min]	Modifications	# Missed Cleavages
	DYFEQYGK	P49312	3.15944e+07	2	0	22.47	525.232	2	25.2278		0
	IEVIEIMTDR	P49312	5.93526e+07	2	0	69.86	609.824	2	41.416		0
	SESPKEPEQLR	P49312	6.82166e+07	4	0	33.58	650.331	2	18.0242		1
	EDSQRPGAHLTVK	P49312	4.74808e+07	2	0	21.1	479.919	3	17.6426		0
	SSGPYGGGGQYFAKPR	P49312	9.47103e+07	3	0	94.06	814.895	2	22.2874		0
	NQGGYGGSSSSSSYGSGR	P49312	7.77987e+06	2	0	118.72	847.854	2	17.2917		0
	GFAFVTFDDHDSVDK	P49312	2.83202e+07	4	0	18.03	567.258	3	39.5806		0
	LFIGGLSFETTDESLR	P49312	7.24515e+06	4	0	111.06	892.958	2	58.704		0
	KLFIGGLSFETTDESLR	P49312	8.19726e+06	2	0	46.57	638.339	3	62.4466		1
	SHFEQWGTLTDcVVMR	P49312	1.11998e+07	4	0	38.32	652.293	3	64.4712	C12(Methylthio)	0
	KIFVGGIKEDTEEHHLR	P49312;O88569	3.80297e+06	2	0	16.84	502.77	4	67.0655		2
	GFGFVTYATVEEVDAAMNARPHK	P49312	3.43074e+07	4	0	59.03	628.309	4	67.159		0
Q8BTM8	Filamin-A OS=Mus musculus OX=10090 GN=Flna PE=1 SV=5 - [FLNA_MOUSE]	281.046	6.03662	3962.46	40.16	2647	1	69	74	158	7.07859e+07	0.0136313
	Sequence	Protein Group Accessions	Area	# PSMs	q-Value	IonScore	m/z [Da]	Charge	RT [min]	Modifications	# Missed Cleavages
	cSGPGLER	Q8BTM8	2.18497e+07	2	0	46.95	432.689	2	19.7911	C1(Methylthio)	0
	AGVAPLQVK	Q8BTM8	34908214	2	0	35.47	441.773	2	22.3238		0
	AEFTVETR	Q8BTM8	2.079e+07	2	0	56.93	476.74	2	21.7272		0
	SNFTVDcSK	Q8BTM8	1.69789e+07	2	0	25.85	523.718	2	26.2623	C7(Methylthio)	0
	LSPFMADIR	Q8BTM8	3.82199e+07	2	0	45.84	525.276	2	36.8531		0
	TPcEEILVK	Q8BTM8	5.00257e+07	2	0	37.68	539.269	2	36.2111	C3(Methylthio)	0
	LDVQFSGLAK	Q8BTM8	0	1	0	41.13	539.3	2	33.3347		0
	SPFEVYVDK	Q8BTM8	3.5806e+07	2	0	49.77	542.271	2	30.185		0
	GTVEPQLEAR	Q8BTM8	6.64126e+07	2	0	41.19	550.29	2	20.536		0
	RAEFTVETR	Q8BTM8	5.3578e+06	2	0	24.31	554.791	2	19.9628		1
	ALTQTGGPHVK	Q8BTM8	7.6694e+06	2	0	37.75	554.809	2	17.4391		0
	DKGEYTLVVK	Q8BTM8	2.62215e+07	2	0	44.54	576.319	2	22.9884		1
	VPVHDVTDASK	Q8BTM8	1.89112e+07	2	0	62.68	584.304	2	17.4431		0
	IVSPSGAAVPcK	Q8BTM8	5.02581e+07	2	0	34.79	587.802	2	25.6364	C11(Methylthio)	0
	cSGPGLSPGMVR	Q8BTM8	2.72508e+07	2	0	47.02	603.775	2	26.8734	C1(Methylthio)	0
	EAPQDFHPDR	Q8BTM8	0	1	0	27.29	606.275	2	18.4882		0
	EATTEFSVDAR	Q8BTM8	2.6286e+07	2	0	80.72	613.289	2	23.0912		0
	AWGPGLEGGIVGK	Q8BTM8	46975956	2	0	79.18	620.838	2	34.5839		0
	LTVSSLQESGLK	Q8BTM8	1.58352e+07	2	0	53.5	631.353	2	28.6594		0
	GKLDVQFSGLAK	Q8BTM8	7.11216e+06	3	0	35.78	631.858	2	29.6382		1
	YGGQPVPNFPSK	Q8BTM8	38911292	2	0	54.21	645.828	2	24.7917		0
	VNVGAGSHPNKVK	Q8BTM8	476413	1	0.008	16.35	436.246	3	16.3077		1
	VEPGLGADNSVVR	Q8BTM8	2.47856e+07	2	0	52.94	656.848	2	23.0752		0
	LIALLEVLSQKK	Q8BTM8	4363115	2	0	30.81	452.293	3	67.0633		1
	YGGDEIPFSPYR	Q8BTM8	3.25713e+07	2	0	57.37	700.827	2	35.7319		0
	WGDEHIPGSPYR	Q8BTM8	2.15993e+07	1	0	13.85	471.89	3	25.9409		0
	IANLQTDLSDGLR	Q8BTM8	4.6507e+07	2	0	85.91	708.378	2	35.8908		0
	RLTVSSLQESGLK	Q8BTM8	4813634	1	0	22.57	709.405	2	26.0118		1
	MDcQEcPEGYR	Q8BTM8	6.42336e+06	2	0	57.05	711.735	2	31.3295	C3(Methylthio); C6(Methylthio)	0
	EAGAGGLAIAVEGPSK	Q8BTM8	1.52821e+07	2	0	73.66	713.881	2	28.5587		0
	AYGPGIEPTGNMVK	Q8BTM8	3.07026e+07	2	0	48.56	717.358	2	25.9884		0
	ANLPQSFQVDTSK	Q8BTM8	4.15695e+07	2	0	80.36	717.864	2	27.1945		0
	AGNNMLLVGVHGPR	Q8BTM8	1.82122e+07	1	0	25.13	478.926	3	28.7748		0
	AFGPGLQGGNAGSPAR	Q8BTM8	1.79611e+07	2	0	73.43	728.869	2	22.5362		0
	SPFSVGVSPSLDLSK	Q8BTM8	5.23034e+07	2	0	65.82	760.404	2	39.6223		0
	AEVGVPAEFGIWTR	Q8BTM8	4.48895e+07	4	0	36.69	766.399	2	47.007		0
	GAGTGGLGLAVEGPSEAK	Q8BTM8	3.58098e+07	2	0	83.45	785.908	2	27.93		0
	YNDQHIPGSPFTAR	Q8BTM8	1.12044e+07	1	0	11.82	534.927	3	25.9087		0
	YSPSEAGLHEMDIR	Q8BTM8	4.78915e+06	1	0	38.51	802.874	2	27.7224		0
	VHGPGIQSGTTNKPNK	Q8BTM8	1.01695e+07	2	0	31.31	545.625	3	16.5945		0
	TGVAVNKPAEFTVDAK	Q8BTM8	8.04108e+07	3	0	58.89	823.942	2	24.5777		0
	VTAQGPGLEPSGNIANK	Q8BTM8	2.92254e+07	2	0	82.3	826.935	2	21.9803		0
	VTYTPMAPGSYLISIK	Q8BTM8	3.95329e+07	2	0	54.99	870.966	2	46.1347		0
	TFSVWYVPEVTGTHK	Q8BTM8	4.34871e+07	3	0	53.22	584.298	3	43.3539		0
	DVDIIDHHDNTYTVK	Q8BTM8	3.43544e+07	2	0	23.31	595.62	3	24.2267		0
	VAQPSITDNKDGTVTVR	Q8BTM8	4.34339e+07	2	0	40.03	600.987	3	22.2375		1
	VATVPQHATSGPGPADVSK	Q8BTM8	6.12093e+07	2	0	47.22	606.983	3	18.7867		0
	SPYTVTVGQAcNPAAcR	Q8BTM8	5.61709e+06	2	0	77.66	915.393	2	41.4018	C11(Methylthio); C16(Methylthio)	0
	EGSYSISVLYGEEEVPR	Q8BTM8	1.74883e+07	2	0	87.62	957.461	2	39.742		0
	DAGEGLLAVQITDPEGKPK	Q8BTM8	2.93756e+07	3	0	49.77	969.514	2	36.1336		0
	HTAMVSWGGVSIPNSPFR	Q8BTM8	1.28797e+07	3	0	25.13	648.325	3	60.0941		0
	VSGLGDKVDVGKDQEFTVK	Q8BTM8	6569507	1	0	36.49	674.357	3	26.4805		2
	cAPGVVGPTEADIDFDIIR	Q8BTM8	3.12914e+06	2	0	57.88	1017.49	2	49.6515	C1(Methylthio)	0
	LVSNHSLHETSSVFVDSLTK	Q8BTM8	9.7111e+06	6	0	59.25	734.046	3	60.2867		0
	VHSPSGALEEcYVTEIDQDK	Q8BTM8	4.59298e+06	2	0	56.77	756.006	3	41.6659	C11(Methylthio)	0
	SAGQGEVLVYVEDPAGHQEEAK	Q8BTM8	2.81347e+07	2	0	48.42	771.705	3	31.4844		0
	YIPVQQGPVGVNVTYGGDHIPK	Q8BTM8	5.61526e+07	2	0	16.02	780.079	3	32.3906		0
	ASGPGLNTTGVPASLPVEFTIDAK	Q8BTM8	7.3308e+06	2	0	54.98	1171.62	2	47.62		0
	QMQLENVSVALEFLDRESIK	Q8BTM8	1.51655e+06	1	0	12.07	783.742	3	65.6753		1
	KDGScGVAYVVQEPGDYEVSVK	Q8BTM8	0	2	0	29.82	792.368	3	36.342	C5(Methylthio)	1
	FNEEHIPDSPFVVPVASPSGDAR	Q8BTM8	3.79131e+07	4	0	33.56	823.068	3	41.3805		0
	YWPQEAGEYAVHVLcNSEDIR	Q8BTM8	8.70767e+06	2	0	20.58	842.379	3	67.0516	C15(Methylthio)	0
	GLVEPVDVVDNADGTQTVNYVPSR	Q8BTM8	2.38229e+07	2	0	17.58	848.758	3	38.1027		0
	LQVEPAVDTSGVQcYGPGIEGQGVFR	Q8BTM8	5.17682e+06	3	0	98.79	1376.66	2	45.8227	C14(Methylthio)	0
	VHSPSGALEEcYVTEIDQDKYAVR	Q8BTM8	1.4501e+07	4	0	55.56	689.573	4	42.5862	C11(Methylthio)	1
	VGSAADIPINISETDLSLLTATVVPPSGR	Q8BTM8	6.91718e+06	2	0	27.07	965.189	3	64.5366		0
	FGGEHVPNSPFQVTALAGDQPTVQTPLR	Q8BTM8	2.029e+07	4	0	61.86	988.505	3	43.3839		0
	cAPGVVGPTEADIDFDIIRNDNDTFTVK	Q8BTM8	1.4948e+06	2	0	13.59	1023.48	3	60.5735	C1(Methylthio)	1
	FVPREEGPYEVEVTYDGVPVPGSPFPLEAVAPTKPSK	Q8BTM8	1.53141e+07	1	0	36.1	997.013	4	62.8889		1
	NDNDTFTVK	Q8VHX6;Q8BTM8	1.04869e+07	2	0	26.63	527.246	2	20.7959		0
	GQHVPGSPFQFTVGPLGEGGAHK	Q8VHX6;Q8BTM8	1.3661e+07	3	0	21.96	576.794	4	38.6145		0
	LLGWIQNK	Q8VHX6;Q8BTM8;Q80X90	0	2	0	15.9	486.287	2	35.0937		0
	IQQNTFTR	Q8VHX6;Q8BTM8;Q80X90	6.55344e+07	2	0	34.43	504.267	2	18.9807		0
	LIALLEVLSQK	Q8VHX6;Q8BTM8;Q80X90	1.00423e+07	4	0	80.4	613.89	2	66.1428		0
P08249	Malate dehydrogenase, mitochondrial OS=Mus musculus OX=10090 GN=Mdh2 PE=1 SV=3 - [MDHM_MOUSE]	35.5888	8.67529	1228.7	55.62	338	1	14	14	39	6.93991e+07	0.00336468
	Sequence	Protein Group Accessions	Area	# PSMs	q-Value	IonScore	m/z [Da]	Charge	RT [min]	Modifications	# Missed Cleavages
	ANTFVAELK	P08249	4.76891e+07	2	0	53.46	496.774	2	28.6631		0
	IQEAGTEVVK	P08249	6.85605e+07	2	0.001	28.29	537.294	2	18.8212		0
	MIAEAIPELK	P08249	8.09024e+07	2	0	25.78	557.812	2	34.2123		0
	VNVPVIGGHAGK	P08249	1.04835e+07	2	0	20.42	574.333	2	23.2401		0
	IFGVTTLDIVR	P08249	3.75074e+07	4	0	54.21	617.364	2	46.9456		0
	GcDVVVIPAGVPR	P08249	5.87346e+07	2	0	50.38	664.347	2	40.2265	C2(Methylthio)	0
	EGVVEcSFVQSK	P08249	1.46785e+07	2	0	28.23	679.31	2	36.7699	C6(Methylthio)	0
	TIIPLISQcTPK	P08249	5.85771e+07	5	0	43.11	680.372	2	50.1905	C9(Methylthio)	0
	AGAGSATLSMAYAGAR	P08249	2.00997e+07	2	0	103.91	727.857	2	26.9957		0
	GYLGPEQLPDcLK	P08249	4.68718e+07	2	0	40.57	739.855	2	45.9017	C11(Methylthio)	0
	VDFPQDQLATLTGR	P08249	1.01267e+07	4	0	83.42	780.905	2	40.473		0
	ETEcTYFSTPLLLGK	P08249	1.97585e+07	4	0	87.22	874.419	2	53.1064	C4(Methylthio)	0
	VAVLGASGGIGQPLSLLLK	P08249	1.00459e+07	4	0	102.59	897.049	2	63.8131		0
	LTLYDIAHTPGVAADLSHIETR	P08249	4.16055e+07	2	0	25.98	599.067	4	64.0145		0
Q61753	D-3-phosphoglycerate dehydrogenase OS=Mus musculus OX=10090 GN=Phgdh PE=1 SV=3 - [SERA_MOUSE]	56.5491	6.53662	1432.55	33.96	533	1	13	13	34	6.69e+07	0.00293331
	Sequence	Protein Group Accessions	Area	# PSMs	q-Value	IonScore	m/z [Da]	Charge	RT [min]	Modifications	# Missed Cleavages
	TLGILGLGR	Q61753	5.18004e+07	4	0	50.64	450.287	2	39.5893		0
	QADVNLVNAK	Q61753	16867395	1	0	31.39	536.293	2	20.8406		0
	GGIVDEGALLR	Q61753	6.19655e+07	2	0	72.26	550.309	2	32.5303		0
	VTADVINAAEK	Q61753	5.52639e+07	2	0	69.87	565.806	2	21.9203		0
	ILQDGGLQVVEK	Q61753	4.79885e+07	2	0	96.26	649.87	2	27.3616		0
	GTIQVVTQGTSLK	Q61753	8.34707e+07	2	0	84	666.38	2	26.0312		0
	VLISDSLDPccR	Q61753	1.39954e+07	2	0	77.33	706.806	2	48.663	C10(Methylthio); C11(Methylthio)	0
	AGTGVDNVDLEAATR	Q61753	4.62862e+07	2	0	91.05	744.868	2	25.5342		0
	cGEEIAVQFVDMVK	Q61753	1.07788e+07	5	0	95.48	807.373	2	53.889	C1(Methylthio)	0
	NAGTcLSPAVIVGLLR	Q61753	9.7779e+06	2	0	75.78	815.444	2	66.5764	C5(Methylthio)	0
	EELIAELQDcEGLIVR	Q61753	1.52431e+06	2	0	72.73	938.463	2	66.1795	C10(Methylthio)	0
	ALVDHENVIScPHLGASTK	Q61753	2.95786e+06	4	0	26.93	679.667	3	34.243	C11(Methylthio)	0
	ALQSGQcAGAALDVFTEEPPRDR	Q61753	1.98201e+07	4	0	57.7	826.391	3	58.0972	C7(Methylthio)	1
Q60605	Myosin light polypeptide 6 OS=Mus musculus OX=10090 GN=Myl6 PE=1 SV=3 - [MYL6_MOUSE]	16.9191	4.65283	644.262	55.63	151	1	7	7	18	6.58812e+07	0.00155293
	Sequence	Protein Group Accessions	Area	# PSMs	q-Value	IonScore	m/z [Da]	Charge	RT [min]	Modifications	# Missed Cleavages
	HVLVTLGEK	Q60605	5.18395e+07	2	0	28.18	498.298	2	22.0671		0
	EAFQLFDR	Q60605	6.62171e+07	2	0	55.81	513.256	2	37.9366		0
	ILYSQcGDVMR	Q60605	6.56773e+07	2	0	68.36	665.801	2	35.8479	C6(Methylthio)	0
	ALGQNPTNAEVLK	Q60605	6.57494e+07	2	0	50.86	677.871	2	23.1812		0
	cDFTEDQTAEFK	Q60605	2.89394e+07	2	0	64.3	761.298	2	43.9043	N-Term(Acetyl); C1(Methylthio)	0
	NKDQGTYEDYVEGLR	Q60605	5.95464e+07	4	0	88.02	893.917	2	30.3224		1
	VLDFEHFLPMLQTVAK	Q60605	4.54553e+07	4	0	53.77	944.506	2	67.3376		0
P60843	Eukaryotic initiation factor 4A-I OS=Mus musculus OX=10090 GN=Eif4a1 PE=1 SV=1 - [IF4A1_MOUSE]	46.1246	5.47803	1205.07	44.09	406	1	12	14	40	6.49212e+07	0.00345095
	Sequence	Protein Group Accessions	Area	# PSMs	q-Value	IonScore	m/z [Da]	Charge	RT [min]	Modifications	# Missed Cleavages
	VFDMLNR	P60843	2.91625e+07	2	0	40.22	447.728	2	30.4507		0
	VLITTDLLAR	P60843	5.21992e+07	2	0	64.03	557.845	2	39.7858		0
	ATQALVLAPTR	P60843	1.2998e+07	2	0	21.83	570.84	2	25.3899		0
	GYDVIAQAQSGTGK	P60843	3.8216e+07	2	0	111.8	697.85	2	23.7881		0
	GFKDQIYDIFQK	P60843	1.74624e+07	7	0	70.99	751.388	2	43.3819		1
	MFVLDEADEMLSR	P60843	2.87449e+07	4	0	105.63	778.36	2	51.3703		0
	MFVLDEADEmLSR	P60843	2.57862e+06	2	0	61.91	786.358	2	51.5061	M10(Oxidation)	0
	DFTVSAMHGDMDQK	P60843	2.55761e+07	3	0	66.69	791.339	2	26.472		0
	KGVAINMVTEEDKR	P60843	2.39236e+07	2	0	58.23	530.616	3	21.681		2
	LQMEAPHIIVGTPGR	P60843	77912562	4	0	38.41	540.296	3	32.4989		0
	DFTVSAMHGDMDQKER	P60843	7.85532e+06	1	0	22.7	622.941	3	24.3864		1
	GIDVQQVSLVINYDLPTNR	P60843	2.43421e+06	2	0	14.77	1072.57	2	55.5481		0
	LNSNTQVVLLSATMPSDVLEVTKK	P60843	2.57106e+06	2	0	47.76	863.139	3	48.2118		1
	KVDWLTEK	P60843;Q91VC3	6.01079e+06	2	0	16.41	509.782	2	24.9424		1
	GIYAYGFEKPSAIQQR	P60843;Q91VC3	64651936	3	0	81.33	914.475	2	30.2153		0
P47911	60S ribosomal protein L6 OS=Mus musculus OX=10090 GN=Rpl6 PE=1 SV=3 - [RL6_MOUSE]	33.4889	10.6968	209.403	20.95	296	1	6	6	13	6.46287e+07	0.00112156
	Sequence	Protein Group Accessions	Area	# PSMs	q-Value	IonScore	m/z [Da]	Charge	RT [min]	Modifications	# Missed Cleavages
	HLTDAYFK	P47911	2.31381e+07	2	0	12.48	497.753	2	22.7717		0
	AVDLQILPK	P47911	7.54769e+07	4	0	30.88	498.808	2	34.9754		0
	YYPTEDVPR	P47911	5.02296e+07	1	0	12.88	570.273	2	22.5138		0
	AVPQLQGYLR	P47911	68179685	2	0	18.38	572.827	2	33.0332		0
	HQEGEIFDTEK	P47911	9.53751e+06	2	0	73.27	666.807	2	21.3507		0
	SSITPGTVLIILTGR	P47911	1.82951e+06	2	0	76.74	764.459	2	66.1644		0
P14211	Calreticulin OS=Mus musculus OX=10090 GN=Calr PE=1 SV=1 - [CALR_MOUSE]	47.9649	4.48779	508.296	51.2	416	1	12	12	31	6.36611e+07	0.00267449
	Sequence	Protein Group Accessions	Area	# PSMs	q-Value	IonScore	m/z [Da]	Charge	RT [min]	Modifications	# Missed Cleavages
	LFPSGLDQK	P14211	51992064	1	0.003	12.02	502.774	2	27.6557		0
	FYGDLEKDK	P14211	2.76881e+07	2	0	30.3	557.774	2	20.8894		1
	GQTLVVQFTVK	P14211	7.46364e+06	1	0	20.76	610.356	2	36.4083		0
	EQFLDGDAWTNR	P14211	7.44754e+07	2	0	50.2	726.332	2	34.5921		0
	HEQNIDcGGGYVK	P14211	2.56641e+07	3	0	36.88	733.315	2	23.0891	C7(Methylthio)	0
	IKDPDAAKPEDWDER	P14211	6.45159e+07	4	0	26.92	446.966	4	21.0354		1
	DMHGDSEYNIMFGPDIcGPGTK	P14211	4.20496e+07	4	0	65.44	810.667	3	59.4776	C17(Methylthio)	0
	IDNSQVESGSLEDDWDFLPPKK	P14211	4.05356e+07	6	0	44.52	840.402	3	42.6156		1
	IDDPTDSKPEDWDKPEHIPDPDAK	P14211	1.4774e+07	1	0	13.97	690.821	4	26.4742		0
	cKDDEFTHLYTLIVRPDNTYEVK	P14211	2.80996e+07	2	0	31.71	712.094	4	66.8682	C1(Methylthio)	1
	KPEDWDEEMDGEWEPPVIQNPEYK	P14211	2.1796e+07	4	0	46.27	987.437	3	43.7443		0
	SGTIFDNFLITNDEAYAEEFGNETWGVTK	P14211	7.29465e+06	1	0	13.06	1090.17	3	65.2695		0
P56480	ATP synthase subunit beta, mitochondrial OS=Mus musculus OX=10090 GN=Atp5f1b PE=1 SV=2 - [ATPB_MOUSE]	56.2655	5.33838	1437.06	65.41	529	1	20	20	49	6.35054e+07	0.00422742
	Sequence	Protein Group Accessions	Area	# PSMs	q-Value	IonScore	m/z [Da]	Charge	RT [min]	Modifications	# Missed Cleavages
	IGLFGGAGVGK	P56480	3.58668e+07	2	0	38.41	488.284	2	33.7144		0
	VVDLLAPYAK	P56480	5.93524e+07	2	0	43.54	544.821	2	37.5542		0
	TIAMDGTEGLVR	P56480	4.05853e+07	2	0	54.1	631.824	2	28.8141		0
	IMNVIGEPIDER	P56480	4.71652e+07	2	0	66.71	693.358	2	32.8094		0
	FTQAGSEVSALLGR	P56480	3.85698e+07	2	0	85.05	718.381	2	39.2333		0
	VALTGLTVAEYFR	P56480	1.10285e+07	4	0	89.27	720.399	2	50.2498		0
	TVLIMELINNVAK	P56480	1.64773e+07	2	0	68.32	729.423	2	66.9909		0
	VALVYGQMNEPPGAR	P56480	1.75636e+07	2	0	101.8	801.41	2	28.4636		0
	LVLEVAQHLGESTVR	P56480	4.42048e+06	4	0	66.6	825.964	2	56.5355		0
	IMDPNIVGNEHYDVAR	P56480	8.28615e+07	2	0	31.13	614.965	3	28.6536		0
	VLDSGAPIKIPVGPETLGR	P56480	4.83023e+07	2	0	43.35	640.371	3	38.53		1
	AIAELGIYPAVDPLDSTSR	P56480	1.35989e+07	2	0	69.61	994.521	2	46.5856		0
	FLSQPFQVAEVFTGHMGK	P56480	3.16426e+07	4	0	49.18	675.008	3	52.9204		0
	EGNDLYHEMIESGVINLK	P56480	6.69874e+06	3	0	34	687.67	3	47.2349		0
	IPSAVGYQPTLATDMGTMQER	P56480	2.06945e+07	4	0	81.9	1133.55	2	37.628		0
	TREGNDLYHEMIESGVINLK	P56480	2.64631e+06	3	0	52.16	773.388	3	62.2309		1
	SLQDIIAILGMDELSEEDKLTVSR	P56480	1.08298e+07	2	0	53.37	892.466	3	67.9182		1
	QFAPIHAEAPEFIEMSVEQEILVTGIK	P56480	2.26465e+06	1	0	44.64	1009.52	3	66.7685		0
	GFQQILAGEYDHLPEQAFYMVGPIEEAVAK	P56480	1.10928e+07	2	0	22	1117.55	3	67.135		0
	KGSITSVQAIYVPADDLTDPAPATTFAHLDATTVLSR	P56480	1.40293e+07	2	0	45.98	961.5	4	63.2748		1
Q9D8N0	Elongation factor 1-gamma OS=Mus musculus OX=10090 GN=Eef1g PE=1 SV=3 - [EF1G_MOUSE]	50.0292	6.7417	715.571	26.77	437	1	10	10	28	6.19936e+07	0.00241567
	Sequence	Protein Group Accessions	Area	# PSMs	q-Value	IonScore	m/z [Da]	Charge	RT [min]	Modifications	# Missed Cleavages
	QAFPNTNR	Q9D8N0	0	1	0.005	12.85	474.238	2	18.341		0
	ILGLLDTHLK	Q9D8N0	9.4201e+06	2	0	51.48	561.847	2	37.4675		0
	STFVLDEFKR	Q9D8N0	10358640	1	0	39.66	621.329	2	33.946		1
	ALIAAQYSGAQVR	Q9D8N0	5.54854e+07	2	0	91.48	674.372	2	25.5399		0
	KLDPGSEETQTLVR	Q9D8N0	7.88606e+07	4	0	68.46	786.917	2	22.1943		1
	aAGTLYTYPENWR	Q9D8N0	5.16349e+07	2	0	59.26	792.378	2	42.6528	N-Term(Acetyl)	0
	WFLTcINQPQFR	Q9D8N0	9.32657e+06	2	0	54.82	799.885	2	55.307	C5(Methylthio)	0
	EYFSWEGTFQHVGK	Q9D8N0	3.47979e+07	6	0	47.5	857.898	2	58.3372		0
	AAAPAPEEEMDEcEQALAAEPK	Q9D8N0	5.48482e+06	4	0	76.13	1173.5	2	50.2824	C13(Methylthio)	0
	KAAAPAPEEEMDEcEQALAAEPK	Q9D8N0	3.25066e+07	4	0	22.39	825.368	3	58.0102	C14(Methylthio)	1
P62852	40S ribosomal protein S25 OS=Mus musculus OX=10090 GN=Rps25 PE=1 SV=1 - [RS25_MOUSE]	13.7337	10.1108	200.592	29.6	125	1	5	5	8	5.99626e+07	0.000690191
	Sequence	Protein Group Accessions	Area	# PSMs	q-Value	IonScore	m/z [Da]	Charge	RT [min]	Modifications	# Missed Cleavages
	AQVIYTR	P62852	9.13326e+06	1	0.001	20.28	425.742	2	19.0827		0
	AALQELLSK	P62852	5.98433e+07	2	0	61.55	486.79	2	34.1443		0
	LNNLVLFDK	P62852	1.45352e+07	2	0	49.74	538.311	2	37.9922		0
	LITPAVVSER	P62852	1.05509e+08	1	0.001	17.98	542.822	2	26.1451		0
	DKLNNLVLFDK	P62852	8.50747e+06	2	0	47.42	659.873	2	36.8174		1
P97351	40S ribosomal protein S3a OS=Mus musculus OX=10090 GN=Rps3a PE=1 SV=3 - [RS3A_MOUSE]	29.8657	9.72998	794.374	60.23	264	1	15	15	37	5.95929e+07	0.00319213
	Sequence	Protein Group Accessions	Area	# PSMs	q-Value	IonScore	m/z [Da]	Charge	RT [min]	Modifications	# Missed Cleavages
	MMEIMTR	P97351	4.92041e+07	2	0	37	456.211	2	25.9355		0
	APAMFNIR	P97351	5.46385e+07	2	0	42.84	460.244	2	31.7783		0
	TTDGYLLR	P97351	1.94493e+07	2	0	52.55	469.751	2	24.786		0
	LFcVGFTK	P97351	1.03878e+07	2	0	31.48	480.738	2	44.3056	C3(Methylthio)	0
	LITEDVQGK	P97351	55776152	2	0	32.06	501.777	2	19.8871		0
	ADGYEPPVQESV	P97351	1.44751e+07	2	0	39.8	645.796	2	26.0893		0
	LMELHGEGGSSGK	P97351	6.83641e+07	4	0	48.01	651.312	2	19.3356		0
	LIPDSIGKDIEK	P97351	1.22208e+07	1	0.006	14.06	664.378	2	27.1965		1
	KTSYAQHQQVR	P97351	1.11715e+06	1	0	39.38	449.237	3	15.8191		1
	EVQTNDLKEVVNK	P97351	5.31025e+06	1	0	48.68	758.406	2	21.9972		1
	NcLTNFHGMDLTR	P97351	1.95052e+07	3	0	17.55	523.232	3	40.2802	C2(Methylthio)	0
	KWQTMIEAHVDVK	P97351	1.81716e+06	1	0	15.68	528.944	3	59.6314		1
	AcQSIYPLHDVFVR	P97351	2.43591e+07	6	0	52.63	565.278	3	43.2391	C2(Methylthio)	0
	VFEVSLADLQNDEVAFR	P97351	2.56661e+06	4	0	80.41	976.493	2	52.1345		0
	VFEVSLADLQNDEVAFRK	P97351	3346082	4	0	32.69	694.029	3	47.1932		1
P62270	40S ribosomal protein S18 OS=Mus musculus OX=10090 GN=Rps18 PE=1 SV=3 - [RS18_MOUSE]	17.7079	10.9897	190.471	21.71	152	1	4	4	9	5.87981e+07	0.000776464
	Sequence	Protein Group Accessions	Area	# PSMs	q-Value	IonScore	m/z [Da]	Charge	RT [min]	Modifications	# Missed Cleavages
	LREDLER	P62270	1.192e+07	1	0.001	25.67	465.754	2	17.9669		1
	IAFAITAIK	P62270	1.65661e+07	2	0	48.96	474.3	2	38.7101		0
	IPDWFLNR	P62270	5.68084e+07	4	0	38.9	530.782	2	43.7964		0
	VITIMQNPR	P62270	1.0302e+08	2	0	53.39	536.302	2	25.3828		0
P17751	Triosephosphate isomerase OS=Mus musculus OX=10090 GN=Tpi1 PE=1 SV=4 - [TPIS_MOUSE]	32.1713	5.74463	736.728	45.82	299	1	9	9	28	5.86093e+07	0.00241567
	Sequence	Protein Group Accessions	Area	# PSMs	q-Value	IonScore	m/z [Da]	Charge	RT [min]	Modifications	# Missed Cleavages
	IAVAAQNcYK	P17751	31804699	2	0	55.87	563.773	2	24.2112	C8(Methylthio)	0
	SNVNDGVAQSTR	P17751	1.88515e+06	2	0	60.9	624.303	2	17.1475		0
	IIYGGSVTGATcK	P17751	4.86832e+07	3	0	48.3	658.324	2	27.3912	C12(Methylthio)	0
	HVFGESDELIGQK	P17751	1.09623e+07	2	0	26.15	486.912	3	25.8052		0
	TATPQQAQEVHEK	P17751	5.70763e+07	4	0	71.85	733.866	2	16.6055		0
	DLGATWVVLGHSER	P17751	3.96252e+07	5	0	76.44	770.4	2	39.0782		0
	VVLAYEPVWAIGTGK	P17751	7.00685e+07	5	0	71.64	801.948	2	47.5829		0
	VSHALAEGLGVIAcIGEK	P17751	1.70043e+07	3	0	38.23	604.984	3	65.7109	C14(Methylthio)	0
	ELASQPDVDGFLVGGASLKPEFVDIINAK	P17751	1.49913e+07	2	0	46.92	1010.53	3	64.1135		0
P25444	40S ribosomal protein S2 OS=Mus musculus OX=10090 GN=Rps2 PE=1 SV=3 - [RS2_MOUSE]	31.2117	10.2427	608.487	38.23	293	1	10	10	28	5.8359e+07	0.00241567
	Sequence	Protein Group Accessions	Area	# PSMs	q-Value	IonScore	m/z [Da]	Charge	RT [min]	Modifications	# Missed Cleavages
	ATFDAISK	P25444	3.54258e+07	2	0	30.74	426.727	2	21.7237		0
	GTGIVSAPVPK	P25444	6.41949e+07	2	0	32.82	513.303	2	22.2337		0
	GcTATLGNFAK	P25444	2.6474e+07	2	0	50.1	564.762	2	32.3748	C2(Methylthio)	0
	AEDKEWIPVTK	P25444	5.61721e+07	4	0	50.31	658.349	2	24.8526		1
	TYSYLTPDLWK	P25444	4.25904e+07	2	0	42.78	693.851	2	44.5274		0
	SPYQEFTDHLVK	P25444	5.47099e+07	4	0	38.92	732.362	2	34.505		0
	SLEEIYLFSLPIK	P25444	4.98147e+06	3	0	59.98	776.437	2	57.8892		0
	LLMMAGIDDcYTSAR	P25444	3.57905e+06	4	0	55.71	853.373	2	49.2751	C10(Methylthio)	0
	KLLMMAGIDDcYTSAR	P25444	8.4915e+06	4	0	41.84	611.95	3	44.6574	C11(Methylthio)	1
	ESEIIDFFLGASLKDEVLK	P25444	4.03942e+06	1	0	19.38	718.384	3	67.8452		1
P14206	40S ribosomal protein SA OS=Mus musculus OX=10090 GN=Rpsa PE=1 SV=4 - [RSSA_MOUSE]	32.8174	4.86865	885.794	52.54	295	1	12	12	25	5.7569e+07	0.00215685
	Sequence	Protein Group Accessions	Area	# PSMs	q-Value	IonScore	m/z [Da]	Charge	RT [min]	Modifications	# Missed Cleavages
	LLVVTDPR	P14206	8.76476e+07	2	0	45.79	456.779	2	24.7763		0
	sGALDVLQMK	P14206	6.37344e+06	2	0	47.89	552.292	2	44.3143	N-Term(Acetyl)	0
	SDGIYIINLK	P14206	5.87731e+06	1	0	18.36	568.322	2	40.1299		0
	FAAATGATPIAGR	P14206	5.52927e+07	2	0	71.67	602.328	2	21.8697		0
	KSDGIYIINLK	P14206	3.31235e+06	1	0	18.61	632.369	2	35.1216		1
	YVDIAIPcNNK	P14206	1.60227e+07	2	0	30.07	648.311	2	37.1815	C8(Methylthio)	0
	GAHSVGLMWWMLAR	P14206	2.72603e+06	1	0	19.03	538.939	3	68.027		0
	FTPGTFTNQIQAAFR	P14206	2.97666e+07	4	0	111.9	849.934	2	48.4205		0
	AIVAIENPADVSVISSR	P14206	2.41463e+07	2	0	64.86	870.979	2	37.9013		0
	sGALDVLQMKEEDVLK	P14206	2.84226e+07	2	0	87.14	908.972	2	47.4607	N-Term(Acetyl)	1
	FLAAGTHLGGTNLDFQMEQYIYK	P14206	5.56156e+06	2	0	37.65	873.099	3	61.605		0
	ADHQPLTEASYVNLPTIALcNTDSPLR	P14206	8.53869e+06	4	0	57.5	995.82	3	63.9456	C20(Methylthio)	0
Q9D819	Inorganic pyrophosphatase OS=Mus musculus OX=10090 GN=Ppa1 PE=1 SV=1 - [IPYR_MOUSE]	32.6462	5.60498	604.217	54.67	289	1	12	12	25	5.70023e+07	0.00215685
	Sequence	Protein Group Accessions	Area	# PSMs	q-Value	IonScore	m/z [Da]	Charge	RT [min]	Modifications	# Missed Cleavages
	DFAVDIIK	Q9D819	6.92182e+06	1	0	22.75	460.758	2	37.1394		0
	AAPFTLEYR	Q9D819	7.82638e+07	2	0	39.55	534.279	2	32.8076		0
	YVANLFPYK	Q9D819	5.69576e+07	4	0.001	28.77	557.8	2	37.4445		0
	NKDFAVDIIK	Q9D819	1.92953e+07	2	0.001	25.64	581.827	2	29.8735		1
	VIAINVDDPDAANYK	Q9D819	1.02209e+07	2	0	71.23	809.41	2	30.4711		0
	GIScMNTTVSESPFK	Q9D819	3.57856e+07	2	0	115.87	823.865	2	40.3361	C4(Methylthio)	0
	LKPGYLEATVDWFR	Q9D819	1.40267e+07	3	0	39.41	565.635	3	65.7796		0
	VLGILAMIDEGETDWK	Q9D819	25220756	2	0	80.03	895.456	2	67.1569		0
	MEIATKDPLNPIKQDVK	Q9D819	5.8486e+06	1	0	26.44	647.356	3	28.2113		2
	YKVPDGKPENEFAFNAEFK	Q9D819	4.36137e+06	2	0	14.94	558.275	4	59.2085		1
	VIAINVDDPDAANYKDISDVER	Q9D819	2.10793e+07	2	0	34.69	811.404	3	35.1969		1
	GQYISPFHDVPIYADKDVFHMVVEVPR	Q9D819	1.16011e+07	2	0	27.89	790.4	4	67.5033		1
P14869	60S acidic ribosomal protein P0 OS=Mus musculus OX=10090 GN=Rplp0 PE=1 SV=3 - [RLA0_MOUSE]	34.1948	6.25244	781.52	44.16	317	1	10	10	20	5.63096e+07	0.00172548
	Sequence	Protein Group Accessions	Area	# PSMs	q-Value	IonScore	m/z [Da]	Charge	RT [min]	Modifications	# Missed Cleavages
	EDLTEIR	P14869	1.90133e+07	1	0.004	23.32	438.227	2	22.2284		0
	GNVGFVFTK	P14869	38155973	2	0	42.54	484.764	2	31.8892		0
	IIQLLDDYPK	P14869	7.2277e+07	2	0	62.49	609.343	2	39.0129		0
	GHLENNPALEK	P14869	3.29595e+07	2	0	74.94	611.315	2	18.1024		0
	cFIVGADNVGSK	P14869	3.48264e+07	2	0	47.71	628.294	2	32.4789	C1(Methylthio)	0
	TSFFQALGITTK	P14869	3.5511e+07	4	0	92.52	657.359	2	50.7541		0
	DMLLANKVPAAAR	P14869	2.80907e+06	1	0	31.22	685.385	2	26.9077		1
	GTIEILSDVQLIK	P14869	3.83117e+06	2	0	69.05	714.919	2	49.7607		0
	AGAIAPcEVTVPAQNTGLGPEK	P14869	1.35525e+07	2	0	54.89	1085.04	2	38.6096	C7(Methylthio)	0
	AFLADPSAFAAAAPAAAATTAAPAAAAAPAK	P14869	5.84958e+07	2	0	56.91	899.473	3	42.5819		0
O88569	Heterogeneous nuclear ribonucleoproteins A2/B1 OS=Mus musculus OX=10090 GN=Hnrnpa2b1 PE=1 SV=2 - [ROA2_MOUSE]	37.3797	8.95361	752.336	37.39	353	1	12	12	30	5.63045e+07	0.00258821
	Sequence	Protein Group Accessions	Area	# PSMs	q-Value	IonScore	m/z [Da]	Charge	RT [min]	Modifications	# Missed Cleavages
	LTDcVVMR	O88569	4.49334e+07	2	0	46.67	491.73	2	31.0361	C4(Methylthio)	0
	GGNFGFGDSR	O88569	6.16039e+07	2	0	55.19	507.225	2	24.2131		0
	DYFEEYGK	O88569	1.40152e+07	2	0	26.6	525.724	2	26.0423		0
	TLETVPLER	O88569	1.32026e+07	2	0	39.5	529.298	2	25.2441		0
	NYYEQWGK	O88569	4.75136e+07	2	0	31.51	544.246	2	24.8681		0
	QEMQEVQSSR	O88569	1.15016e+07	2	0	58.69	611.28	2	17.4291		0
	GGGGNFGPGPGSNFR	O88569	4.86966e+07	2	0	39.97	689.319	2	23.7289		0
	GFGFVTFDDHDPVDK	O88569	5.86131e+07	6	0	53.18	848.386	2	40.2081		0
	LFIGGLSFETTEESLR	O88569	7.24333e+06	4	0	79.27	899.965	2	51.1285		0
	KLFIGGLSFETTEESLR	O88569	7.00515e+06	1	0	49.85	643.011	3	63.277		1
	GFGFVTFDDHDPVDKIVLQK	O88569	6.36316e+06	2	0	17.94	759.724	3	65.2159		1
	GFGFVTFSSMAEVDAAMAARPHSIDGR	O88569	1.76216e+07	3	0	47.54	707.587	4	67.5737		0
P45591	Cofilin-2 OS=Mus musculus OX=10090 GN=Cfl2 PE=1 SV=1 - [COF2_MOUSE]	18.6978	7.88428	271.924	25.9	166	1	2	3	6	5.54919e+07	0.000517643
	Sequence	Protein Group Accessions	Area	# PSMs	q-Value	IonScore	m/z [Da]	Charge	RT [min]	Modifications	# Missed Cleavages
	aSGVTVNDEVIK	P45591	5.09846e+06	2	0	34.97	637.334	2	28.358	N-Term(Acetyl)	0
	QILVGDIGDTVEDPYTSFVK	P45591	2.12086e+06	2	0	105.48	1098.56	2	48.9792		0
	YALYDATYETK	P18760;P45591	1.59256e+08	2	0	59.65	669.317	2	27.3893		0
Q7TPR4	Alpha-actinin-1 OS=Mus musculus OX=10090 GN=Actn1 PE=1 SV=1 - [ACTN1_MOUSE]	103.004	5.37646	2981.53	53.36	892	1	26	38	90	5.47235e+07	0.00776464
	Sequence	Protein Group Accessions	Area	# PSMs	q-Value	IonScore	m/z [Da]	Charge	RT [min]	Modifications	# Missed Cleavages
	IMSIVDPNR	Q7TPR4	1.79065e+07	2	0	23.15	522.779	2	25.9509		0
	ATLPDADKER	Q7TPR4	8.83407e+06	2	0	46.36	558.288	2	17.6649		1
	NYITEDELR	Q7TPR4	3.70223e+06	1	0.001	25.68	576.782	2	25.8673		0
	DGLGFcALIHR	Q7TPR4	1.45093e+06	2	0	42.83	624.305	2	65.6343	C6(Methylthio)	0
	DYETATLSEIK	Q7TPR4	4.17026e+06	1	0	49.22	635.314	2	30.6897		0
	LAILGIHNEVSK	Q7TPR4	1.74294e+07	3	0	40.25	647.379	2	30.2737		0
	RDQALTEEHAR	Q7TPR4	3.34114e+06	2	0	57.68	442.557	3	16.3635		1
	GISQEQMNEFR	Q7TPR4	2.48397e+07	2	0	48.75	669.81	2	25.3314		0
	VPENTMHAMQQK	Q7TPR4	2.99583e+07	2	0	28.27	471.892	3	18.3328		0
	NVNIQNFHISWK	Q7TPR4	9.85062e+06	1	0	10.85	500.597	3	40.7443		0
	QKDYETATLSEIK	Q7TPR4	1.83578e+07	2	0	25.66	509.264	3	25.1311		1
	LVSIGAEEIVDGNVK	Q7TPR4	1.13342e+07	3	0	89.97	771.922	2	35.7542		0
	IcDQWDNLGALTQK	Q7TPR4	2.41376e+07	2	0	102.59	825.886	2	45.2378	C2(Methylthio)	0
	LLETIDQLYLEYAK	Q7TPR4	5.86087e+06	4	0	94.47	856.461	2	60.8972		0
	ETADTDTADQVMASFK	Q7TPR4	1.51256e+07	2	0	116.93	865.384	2	36.8026		0
	ILAGDKNYITEDELR	Q7TPR4	1.70981e+07	2	0	20.32	583.973	3	28.9087		1
	QFGAQANVIGPWIQTK	Q7TPR4	6.41613e+06	2	0	55.44	879.471	2	42.767		0
	MLDAEDIVGTARPDEK	Q7TPR4	6.07204e+07	3	0	62.93	880.431	2	32.6739		0
	KDDPLTNLNTAFDVAER	Q7TPR4	1.25672e+06	1	0	26.82	640.322	3	57.0282		1
	AGTQIENIEEDFRDGLK	Q7TPR4	1.4864e+07	3	0	21.67	645.654	3	44.8699		1
	MVSDINNAWGcLEQAEK	Q7TPR4	9.31092e+06	2	0	96.64	977.429	2	49.4036	C11(Methylthio)	0
	ISIEMHGTLEDQLSHLR	Q7TPR4	3.91962e+06	3	0	53.14	660.34	3	62.7065		0
	VLAVNQENEQLMEDYEK	Q7TPR4	1.89322e+07	2	0	128.77	1026.48	2	33.9587		0
	KAGTQIENIEEDFRDGLK	Q7TPR4	4.48451e+06	5	0	37.36	516.516	4	62.2465		2
	ASFNHFDRDHSGTLGPEEFK	Q7TPR4	1.91502e+06	1	0	11.59	573.518	4	60.7757		1
	IDQLEcDHQLIQEALIFDNK	Q7TPR4	9.65e+06	3	0	58.86	811.058	3	63.8085	C6(Methylthio)	0
	ALDFIASK	P57780;Q7TPR4	51672283	2	0	46.01	432.744	2	28.7028		0
	EGLLLWcQR	P57780;Q7TPR4	6.10675e+06	3	0	48.62	582.289	2	52.697	C7(Methylthio)	0
	ASIHEAWTDGK	P57780;Q7TPR4	8.47886e+06	2	0	39.17	607.793	2	20.9518		0
	LASDLLEWIR	P57780;Q7TPR4	1.42511e+07	4	0	82.83	608.34	2	62.8289		0
	LMLLLEVISGER	P57780;Q7TPR4	7.77112e+06	1	0	78.16	686.897	2	68.1867		0
	VGWEQLLTTIAR	P57780;Q7TPR4	2.32359e+07	4	0	87.26	693.891	2	65.1483		0
	GYEEWLLNEIR	P57780;Q7TPR4	1.43611e+07	4	0	65.72	711.358	2	50.9548		0
	TINEVENQILTR	P57780;Q7TPR4	5.17778e+07	2	0	73.96	715.386	2	32.8204		0
	LSNRPAFMPSEGR	P57780;Q7TPR4	4.43415e+07	2	0	21.99	487.915	3	23.3534		0
	FAIQDISVEETSAK	P57780;Q7TPR4	2.26903e+07	2	0	78.41	769.391	2	34.9205		0
	ELPPDQAEYcIAR	P57780;Q7TPR4	2.77113e+07	2	0	47.42	775.854	2	33.2489	C10(Methylthio)	0
	AIMTYVSSFYHAFSGAQK	P57780;Q7TPR4	2.1422e+07	4	0	84.47	1004.49	2	66.2712		0
Q8VDD5	Myosin-9 OS=Mus musculus OX=10090 GN=Myh9 PE=1 SV=4 - [MYH9_MOUSE]	226.232	5.65576	6283.35	47.3	1960	1	74	82	201	5.42154e+07	0.017341
	Sequence	Protein Group Accessions	Area	# PSMs	q-Value	IonScore	m/z [Da]	Charge	RT [min]	Modifications	# Missed Cleavages
	NcAAYLR	Q8VDD5	1.41789e+07	2	0	19.01	428.694	2	27.6159	C2(Methylthio)	0
	ASIAALEAK	Q8VDD5	5.52065e+07	2	0	57.63	437.255	2	22.7605		0
	FVSELWK	Q8VDD5	1.29253e+07	2	0.001	22.03	454.747	2	34.4823		0
	LVWVPSSK	Q8VDD5	1.1604e+07	1	0.008	14.1	458.268	2	28.2412		0
	DLEGLSQR	Q8VDD5	4.36058e+07	2	0	38.09	459.238	2	21.5465		0
	VVFQEFR	Q8VDD5	5.56357e+07	3	0	42.43	462.75	2	29.868		0
	EQEVSILK	Q8VDD5	4.57555e+07	2	0	37.18	473.266	2	23.8056		0
	QAcVLMIK	Q8VDD5	9.78459e+06	2	0.002	24.05	476.245	2	38.0198	C3(Methylthio)	0
	GALALEEKR	Q8VDD5	5.82359e+06	1	0.001	25.55	493.784	2	19.3834		1
	cQYLQAEK	Q8VDD5	3.07807e+07	2	0	41.76	514.73	2	22.4666	C1(Methylthio)	0
	VAAYDKLEK	Q8VDD5	2.58288e+07	2	0	33.27	518.787	2	18.9592		1
	KLVWVPSSK	Q8VDD5	9.53192e+06	1	0.005	16.03	522.315	2	25.4023		1
	LEVNLQAMK	Q8VDD5	3.25401e+07	2	0	49.92	523.289	2	30.8228		0
	DLGEELEALK	Q8VDD5	3.71576e+06	2	0	35.07	558.793	2	40.7783		0
	TEMEDLMSSK	Q8VDD5	2.26233e+07	1	0	46.77	585.754	2	27.4972		0
	ALELDSNLYR	Q8VDD5	2.8719e+07	2	0	54.12	597.311	2	32.2127		0
	ALEQQVEEMK	Q8VDD5	5.1804e+07	2	0	74.3	602.798	2	24.359		0
	TDLLLEPYNK	Q8VDD5	4.78498e+07	2	0	38.01	603.325	2	33.2059		0
	ASREEILAQAK	Q8VDD5	1.84447e+07	2	0	59.46	608.338	2	19.3852		1
	DLEAHIDTANK	Q8VDD5	5.97464e+06	2	0	62.78	613.805	2	20.0902		0
	THEAQIQEMR	Q8VDD5	1.10761e+07	2	0	51.14	621.799	2	18.4296		0
	EMEAELEDER	Q8VDD5	30282080	2	0	38.12	625.764	2	21.9221		0
	KEEELQAALAR	Q8VDD5	34294614	4	0	62.3	629.344	2	22.523		1
	YEILTPNSIPK	Q8VDD5	1.46037e+07	2	0	48.43	637.853	2	33.6239		0
	EQADFAIEALAK	Q8VDD5	5.15073e+07	2	0	76.94	653.338	2	38.2059		0
	QLEEAEEEAQR	Q8VDD5	1.6158e+07	2	0	57.01	666.308	2	18.6408		0
	EMEAELEDERK	Q8VDD5	1.33576e+07	2	0	29.42	689.812	2	19.7648		1
	EQLEEEEEAKR	Q8VDD5	1.93556e+07	2	0	35.6	695.328	2	17.5955		1
	KVEAQLQELQVK	Q8VDD5	3.95221e+06	2	0	65.62	706.909	2	25.0982		1
	QIATLHAQVTDMK	Q8VDD5	3.16252e+07	2	0	20.6	485.926	3	23.5643		0
	VISGVLQLGNIAFK	Q8VDD5	2.30128e+07	4	0	80.55	729.938	2	50.376		0
	IAQLEEQLDNETK	Q8VDD5	3.22361e+07	2	0	86.27	765.887	2	27.4264		0
	ELEDATETADAMNR	Q8VDD5	3.00018e+07	2	0	96.76	783.342	2	22.7103		0
	VSHLLGINVTDFTR	Q8VDD5	2.7722e+07	4	0	38.03	524.622	3	42.189		0
	NTDQASMPDNTAAQK	Q8VDD5	1.90595e+07	2	0	79.84	796.356	2	17.7197		0
	IMGIPEDEQMGLLR	Q8VDD5	4.45435e+07	2	0	48.83	801.406	2	43.8537		0
	MEDGVGcLETAEEAK	Q8VDD5	1.12105e+07	2	0	90.71	814.336	2	35.3614	C7(Methylthio)	0
	VAEFTTNLMEEEEK	Q8VDD5	3.2543e+07	2	0	92.82	835.386	2	34.4802		0
	NFINNPLAQADWAAK	Q8VDD5	3.02394e+07	2	0	70.69	836.926	2	44.372		0
	TEMEDLMSSKDDVGK	Q8VDD5	4.71604e+07	4	0	69.38	842.874	2	27.1527		1
	QLLQANPILEAFGNAK	Q8VDD5	1.18096e+07	4	0	83.52	863.979	2	53.5166		0
	NLPIYSEEIVEMYK	Q8VDD5	1.00996e+07	2	0	66.45	864.432	2	47.5355		0
	QTLENERGELANEVK	Q8VDD5	9.65379e+06	2	0	50.77	865.437	2	23.3659		1
	LEEDQIIMEDQNcK	Q8VDD5	2.6449e+06	2	0	94.02	877.376	2	33.0922	C13(Methylthio)	0
	KMEDGVGcLETAEEAK	Q8VDD5	1.31204e+07	1	0	15.03	585.924	3	31.6868	C8(Methylthio)	1
	KQELEEIcHDLEAR	Q8VDD5	1.04653e+07	3	0	48.25	586.943	3	65.0983	C8(Methylthio)	1
	LTEMETMQSQLMAEK	Q8VDD5	3.67821e+07	3	0	91.93	885.411	2	37.2267		0
	IAQLEEQLDNETKER	Q8VDD5	3.19871e+07	2	0	74.43	908.458	2	27.0183		1
	HSQAVEELADQLEQTK	Q8VDD5	13943974	2	0	67.07	609.302	3	34.9772		0
	ANLQIDQINTDLNLER	Q8VDD5	5.90165e+06	2	0	114.23	935.488	2	40.8942		0
	KLEEDQIIMEDQNcK	Q8VDD5	2.15343e+07	2	0	42.15	627.951	3	29.7144	C14(Methylthio)	1
	VAEFTTNLMEEEEKSK	Q8VDD5	2.58556e+07	2	0	17.94	628.968	3	31.5637		1
	HEMPPHIYAITDTAYR	Q8VDD5	0	2	0	29.81	638.978	3	57.9359		0
	LQVELDSVTGLLSQSDSK	Q8VDD5	5.13677e+06	3	0	111.68	960.002	2	47.703		0
	LQQELDDLLVDLDHQR	Q8VDD5	1.75821e+07	5	0	38.71	650.669	3	50.7518		0
	HSQAVEELADQLEQTKR	Q8VDD5	4.67125e+06	2	0	64.98	661.337	3	57.5681		1
	TFHIFYYLLSGAGEHLK	Q8VDD5	1.5198e+06	2	0	29.08	499.764	4	68.7739		0
	KANLQIDQINTDLNLER	Q8VDD5	1.35812e+07	2	0	48.89	666.693	3	36.5469		1
	IIGLDQVAGMSETALPGAFK	Q8VDD5	1.7416e+07	8	0	111.16	1009.54	2	52.5718		0
	ELETQISELQEDLESER	Q8VDD5	4.93583e+06	3	0	60.81	1024.49	2	47.8418		0
	SMEAEMIQLQEELAAAER	Q8VDD5	1.97364e+07	8	0	88.14	1024.98	2	61.8605		0
	QAQQERDELADEIANSSGK	Q8VDD5	1.62163e+07	2	0	68.13	696.998	3	25.394		1
	NMDPLNDNIATLLHQSSDK	Q8VDD5	1.03119e+07	3	0	24.59	709.344	3	45.3985		0
	SMMQDREDQSILcTGESGAGK	Q8VDD5	1.37351e+07	2	0	61.83	763.657	3	31.1022	C13(Methylthio)	1
	IRELETQISELQEDLESER	Q8VDD5	6.48209e+06	4	0	55.55	773.056	3	61.4627		1
	MQQNIQELEEQLEEEESAR	Q8VDD5	1.69446e+07	1	0	44.43	778.357	3	43.2978		0
	YLYVDKNFINNPLAQADWAAK	Q8VDD5	2.95985e+06	3	0	57.95	818.754	3	48.0217		1
	KMQQNIQELEEQLEEEESAR	Q8VDD5	919322	1	0	37.79	821.055	3	57.0213		1
	IAQLEEELEEEQGNTELINDR	Q8VDD5	1.89134e+07	2	0	69.97	824.729	3	40.6201		0
	LQLQEQLQAETELcAEAEELR	Q8VDD5	3.08536e+06	2	0	34.6	830.735	3	62.0783	C14(Methylthio)	0
	DFSALESQLQDTQELLQEENR	Q8VDD5	6.61054e+06	5	0	87.96	1247.09	2	54.1116		0
	KLEGDSTDLSDQIAELQAQIAELK	Q8VDD5	5.03637e+06	2	0	65.11	872.452	3	64.2067		1
	RKLEGDSTDLSDQIAELQAQIAELK	Q8VDD5	2.43124e+06	1	0	58.07	693.616	4	65.5447		2
	DLGEELEALKTELEDTLDSTAAQQELR	Q8VDD5	8.90377e+06	2	0	61.91	1006.5	3	67.8614		1
	FDQLLAEEK	Q61879;Q8VDD5	1.81692e+07	1	0	49.75	546.782	2	25.9962		0
	KFDQLLAEEK	Q61879;Q8VDD5	1.8178e+07	4	0	54.18	610.83	2	25.1623		1
	ADFcIIHYAGK	Q61879;Q8VDD5	8.55217e+06	1	0	25.86	428.535	3	38.86	C4(Methylthio)	0
	LDPHLVLDQLR	Q61879;Q8VDD5	4.1261e+07	6	0	39.69	659.878	2	39.5977		0
	VDYKADEWLMK	Q61879;Q8VDD5	6.59788e+06	2	0	14.38	466.564	3	33.5122		1
	EDQSILcTGESGAGK	Q61879;Q8VDD5	4.17667e+06	2	0	54.63	770.835	2	27.7161	C7(Methylthio)	0
	TQLEELEDELQATEDAK	Q61879;Q8VDD5	8.10515e+06	4	0	122.71	981.463	2	46.0215		0
	VEDMAELTcLNEASVLHNLK	Q61879;Q8VDD5	1.0298e+07	4	0	41.84	759.03	3	64.3404	C9(Methylthio)	0
P05064	Fructose-bisphosphate aldolase A OS=Mus musculus OX=10090 GN=Aldoa PE=1 SV=2 - [ALDOA_MOUSE]	39.3313	8.08936	1189.03	52.75	364	1	15	15	41	5.41865e+07	0.00353723
	Sequence	Protein Group Accessions	Area	# PSMs	q-Value	IonScore	m/z [Da]	Charge	RT [min]	Modifications	# Missed Cleavages
	cQYVTEK	P05064	2.09401e+07	2	0.001	13.7	458.7	2	19.4813	C1(Methylthio)	0
	ELSDIAHR	P05064	2.20931e+07	1	0	29.94	470.746	2	18.7778		0
	AAQEEYIKR	P05064	9.85788e+06	2	0	65	554.293	2	17.6489		1
	ALANSLAcQGK	P05064	4.31124e+07	2	0	65.57	561.276	2	24.8307	C8(Methylthio)	0
	GILAADESTGSIAK	P05064	7.26538e+07	2	0	74.49	666.854	2	24.8178		0
	ADDGRPFPQVIK	P05064	4.3573e+07	4	0	27.9	671.859	2	26.3729		0
	PHPYPALTPEQK	P05064	46332558	2	0	24.89	459.91	3	21.197		0
	LQSIGTENTEENRR	P05064	4.14549e+07	2	0	17.15	549.608	3	18.2583		1
	FSNEEIAMATVTALR	P05064	2.98854e+07	7	0	109.62	826.92	2	45.5505		0
	RLQSIGTENTEENRR	P05064	1.6399e+07	2	0	35.22	601.642	3	17.6734		2
	FSNEEIAMATVTALRR	P05064	9.30645e+06	1	0.002	24.73	603.649	3	42.3133		1
	VNPcIGGVILFHETLYQK	P05064	1.49386e+07	2	0	26.93	693.024	3	67.5376	C4(Methylthio)	0
	IGEHTPSALAIMENANVLAR	P05064	3.18444e+07	4	0	73.36	703.037	3	61.5264		0
	YTPSGQSGAAASESLFISNHAY	P05064	1.08679e+07	4	0	142.95	1129.52	2	37.3991		0
	ALSDHHVYLEGTLLKPNMVTPGHAcTQK	P05064	1.92423e+07	4	0	34.28	777.387	4	67.0225	C25(Methylthio)	0
O35639	Annexin A3 OS=Mus musculus OX=10090 GN=Anxa3 PE=1 SV=4 - [ANXA3_MOUSE]	36.3616	5.75732	1196.35	56.97	323	1	17	17	38	5.28246e+07	0.00327841
	Sequence	Protein Group Accessions	Area	# PSMs	q-Value	IonScore	m/z [Da]	Charge	RT [min]	Modifications	# Missed Cleavages
	aSIWVGPR	O35639	3.73633e+07	2	0	36.41	464.255	2	38.0988	N-Term(Acetyl)	0
	ALLTLADGR	O35639	3.92797e+07	2	0	32.56	465.274	2	29.8697		0
	LTFDEYR	O35639	5.11665e+07	1	0.002	31.05	472.23	2	26.7184		0
	TLINILTER	O35639	6.41136e+07	2	0	42.28	536.821	2	42.9052		0
	SEIDLLDIR	O35639	3.47396e+07	2	0	77.62	537.295	2	42.6885		0
	GAGTDEFTLNR	O35639	4.31938e+07	2	0	80.79	590.784	2	25.1786		0
	DAQILYNAGENK	O35639	7653960	2	0	57.54	668.331	2	22.872		0
	EISQAYYTVYK	O35639	2.5844e+07	2	0	48.53	682.84	2	27.3458		0
	EISQAYYTVYKK	O35639	2.9229e+06	1	0	35.04	746.889	2	23.6877		1
	SLGDDISSETSGDFR	O35639	1.01384e+07	2	0	95.31	793.353	2	30.8323		0
	DYPGFSPSVDAEAIR	O35639	2.2074e+07	2	0	66.19	812.386	2	35.0304		0
	GTGTDEDALIEILTTR	O35639	2.11439e+07	8	0	106.41	852.937	2	61.0724		0
	SLGDDISSETSGDFRK	O35639	3.1829e+07	2	0	60.23	857.399	2	27.169		1
	WGTDEDKFTEVLcLR	O35639	3.42832e+06	2	0	49.29	619.955	3	50.2603	C13(Methylthio)	1
	GELSGHFEDLLLAIVHcAR	O35639	199991	1	0	29.76	709.356	3	68.8221	C17(Methylthio)	0
	HYGYSLYSAIQSDTSGDYR	O35639	1.09364e+07	4	0	53.14	728.328	3	37.0504		0
	DIEDSIKGELSGHFEDLLLAIVHcAR	O35639	1.6774e+06	1	0	33.18	732.366	4	68.7668	C24(Methylthio)	1
P37804	Transgelin OS=Mus musculus OX=10090 GN=Tagln PE=1 SV=3 - [TAGL_MOUSE]	22.5614	8.80713	822.1	61.19	201	1	13	13	27	5.25029e+07	0.00232939
	Sequence	Protein Group Accessions	Area	# PSMs	q-Value	IonScore	m/z [Da]	Charge	RT [min]	Modifications	# Missed Cleavages
	AAEDYGVIK	P37804	4.71117e+07	2	0	48.02	483.251	2	21.6258		0
	LGFQVWLK	P37804	5.51517e+06	2	0	67.89	495.792	2	46.5375		0
	GDPNWFMK	P37804	2.64769e+07	2	0	24.25	497.726	2	34.4905		0
	YDEELEER	P37804	4.69366e+06	2	0	30.19	541.736	2	19.5035		0
	TLMALGSLAVTK	P37804	6.58413e+07	4	0	74.29	602.852	2	40.2061		0
	aNKGPSYGMSR	P37804	2.44012e+06	1	0.001	15.73	605.288	2	19.1508	N-Term(Acetyl)	1
	KYDEELEER	P37804	3.22159e+07	2	0	83.31	605.783	2	18.6726		1
	QMEQVAQFLK	P37804	3.72311e+07	2	0	61.41	611.318	2	35.8949		0
	VPENPPSMVFK	P37804	2.27894e+07	2	0	22.7	622.821	2	29.3491		0
	DFTDSQLQEGK	P37804	3.55032e+07	2	0	76.54	634.293	2	21.8261		0
	LVNSLYPEGSKPVK	P37804	1.50618e+07	3	0	28.45	510.956	3	23.0871		0
	TDMFQTVDLYEGK	P37804	4.45556e+07	2	0	82.05	773.859	2	40.6095		0
	TDMFQTVDLYEGKDMAAVQR	P37804	2.74474e+06	1	0	16.01	773.366	3	41.8331		1
P62082	40S ribosomal protein S7 OS=Mus musculus OX=10090 GN=Rps7 PE=2 SV=1 - [RS7_MOUSE]	22.1133	10.0962	175.29	38.66	194	1	8	8	13	5.12204e+07	0.00112156
	Sequence	Protein Group Accessions	Area	# PSMs	q-Value	IonScore	m/z [Da]	Charge	RT [min]	Modifications	# Missed Cleavages
	ELNITAAK	P62082	3.33636e+07	2	0	30.42	430.247	2	21.1863		0
	HVVFIAQR	P62082	93358472	1	0.004	16.77	485.285	2	21.1552		0
	VETFSGVYK	P62082	2.26075e+07	2	0.001	34.48	515.266	2	24.3155		0
	AIIIFVPVPQLK	P62082	3.77301e+06	1	0.001	30.67	669.432	2	54.4449		0
	DVNFEFPEFQL	P62082	6.2317e+06	2	0	42.4	692.825	2	61.2665		0
	LTGKDVNFEFPEFQL	P62082	4.6825e+06	2	0	37.35	892.449	2	55.4588		1
	TLTAVHDAILEDLVFPSEIVGK	P62082	2.69392e+07	2	0	27.38	789.767	3	66.9378		0
	TLTAVHDAILEDLVFPSEIVGKR	P62082	4.45686e+06	1	0	12.4	631.601	4	67.7495		1
P14148	60S ribosomal protein L7 OS=Mus musculus OX=10090 GN=Rpl7 PE=1 SV=2 - [RL7_MOUSE]	31.3998	10.8872	267.629	31.85	270	1	8	8	14	5.0568e+07	0.00120783
	Sequence	Protein Group Accessions	Area	# PSMs	q-Value	IonScore	m/z [Da]	Charge	RT [min]	Modifications	# Missed Cleavages
	SVNELIYK	P14148	3.27699e+07	2	0	56.66	483.269	2	25.1349		0
	KVPAVPETLK	P14148	1.96023e+07	1	0.004	13.93	541.335	2	21.7807		1
	IALTDNSLIAR	P14148	6.79371e+07	2	0	70	593.843	2	32.0522		0
	EANNFLWPFK	P14148	7.24316e+06	2	0	46.49	633.32	2	52.6423		0
	KAGNFYVPAEPK	P14148	6.05845e+06	1	0	48.88	660.853	2	22.9496		1
	FKEANNFLWPFK	P14148	2.71053e+06	2	0	26.09	514.27	3	49.6162		1
	IVEPYIAWGYPNLK	P14148	2.15087e+06	1	0	17.79	554.968	3	48.0265		0
	TTHFVEGGDAGNREDQINR	P14148	5.09968e+07	3	0	28.35	529.75	4	18.8741		1
P42932	T-complex protein 1 subunit theta OS=Mus musculus OX=10090 GN=Cct8 PE=1 SV=3 - [TCPQ_MOUSE]	59.5175	5.61768	1332.44	48.18	548	1	21	21	39	4.98763e+07	0.00336468
	Sequence	Protein Group Accessions	Area	# PSMs	q-Value	IonScore	m/z [Da]	Charge	RT [min]	Modifications	# Missed Cleavages
	TVGATALPK	P42932	2.3246e+07	1	0.004	12.13	429.258	2	19.8944		0
	YNIMLVR	P42932	15722565	2	0	38.9	454.755	2	33.0193		0
	AVDDGVNTFK	P42932	3.26171e+07	2	0	58.89	533.264	2	21.7254		0
	ELEVQHPAAK	P42932	6.57264e+06	1	0	33.96	561.301	2	17.8034		0
	LATNAAVTVLR	P42932	2.23601e+07	2	0	65.73	564.84	2	27.2379		0
	DVDEVSSLLR	P42932	1.61373e+07	2	0	54.9	566.796	2	35.8987		0
	QYGSETFLAK	P42932	8.66246e+06	2	0	25.15	572.288	2	25.6422		0
	FAEAFEAIPR	P42932	4.14045e+07	2	0	65.4	575.798	2	34.751		0
	GEENLMDAQVK	P42932	1.4288e+07	2	0	59.79	617.293	2	23.7958		0
	AIAGTGANVIVTGGK	P42932	2.45337e+07	2	0	90.4	664.881	2	24.0527		0
	LFVTNDAATILR	P42932	3.92829e+07	2	0	84.67	667.377	2	40.1758		0
	LVPGGGATEIELAK	P42932	6.89415e+07	2	0	41.14	677.883	2	28.6055		0
	GSTDNLMDDIER	P42932	2.43028e+07	2	0	58.62	683.301	2	33.1725		0
	DMLEASILDTYLGK	P42932	5.92489e+06	3	0	92.01	784.898	2	53.8914		0
	IGLSVSEVISGYEIAcK	P42932	981009	1	0	59.65	907.458	2	64.5725	C16(Methylthio)	0
	IAVYScPFDGMITETK	P42932	1.67034e+07	3	0	72.42	910.918	2	52.0832	C6(Methylthio)	0
	ILGSGIYSSSVLHGMVFK	P42932	3.16742e+06	1	0	36.96	632.342	3	63.6078		0
	QITSYGETcPGLEQYAIK	P42932	5.30237e+06	2	0	74.76	1023.98	2	43.0477	C9(Methylthio)	0
	QITSYGETcPGLEQYAIKK	P42932	7.29354e+06	1	0	17.32	725.688	3	37.741	C9(Methylthio)	1
	TAEELMNFSKGEENLMDAQVK	P42932	1.11522e+07	2	0	44.24	795.376	3	41.6972		1
	LTPPVQEEMGHcDSVYLSEVGDTQVVVFK	P42932	2.10879e+06	2	0	36.44	1084.85	3	62.2278	C12(Methylthio)	0
P62754	40S ribosomal protein S6 OS=Mus musculus OX=10090 GN=Rps6 PE=1 SV=1 - [RS6_MOUSE]	28.663	10.8433	365.026	22.49	249	1	6	6	13	4.93494e+07	0.00112156
	Sequence	Protein Group Accessions	Area	# PSMs	q-Value	IonScore	m/z [Da]	Charge	RT [min]	Modifications	# Missed Cleavages
	LIEVDDER	P62754	6.81425e+07	2	0	27.42	494.751	2	21.1845		0
	DIPGLTDTTVPR	P62754	1.42587e+07	2	0	40.56	642.844	2	31.1981		0
	LNISFPATGcQK	P62754	3.74807e+07	2	0	35.79	662.823	2	38.2078	C10(Methylthio)	0
	MATEVAADALGEEWK	P62754	42424924	4	0	119.78	810.883	2	38.2709		0
	KGEKDIPGLTDTTVPR	P62754	8.13694e+06	2	0	41.85	576.317	3	23.8655		2
	MATEVAADALGEEWKGYVVR	P62754	2.10321e+06	1	0	24.13	732.365	3	44.6147		1
P57780	Alpha-actinin-4 OS=Mus musculus OX=10090 GN=Actn4 PE=1 SV=1 - [ACTN4_MOUSE]	104.911	5.41455	1895.77	36.73	912	1	13	25	55	4.92639e+07	0.00474506
	Sequence	Protein Group Accessions	Area	# PSMs	q-Value	IonScore	m/z [Da]	Charge	RT [min]	Modifications	# Missed Cleavages
	DYETATLSDIK	P57780	1.25642e+07	2	0	56.12	628.305	2	29.0883		0
	SFSTALYGESDL	P57780	5.90357e+06	2	0	32.08	645.299	2	41.7036		0
	GISQEQMQEFR	P57780	1.6021e+07	2	0	62	676.817	2	25.4687		0
	LVSIGAEEIVDGNAK	P57780	5.49687e+06	2	0	75.03	757.907	2	33.0765		0
	ETTDTDTADQVIASFK	P57780	1.53844e+07	2	0	96.21	871.411	2	39.1849		0
	MAPYQGPDAAPGALDYK	P57780	1.26884e+07	2	0	81.67	882.917	2	29.0959		0
	DDPVTNLNNAFEVAEK	P57780	3.43001e+06	1	0	16.11	888.428	2	41.3349		0
	IcDQWDNLGSLTHSR	P57780	1.38828e+07	2	0	28.14	597.604	3	41.5519	C2(Methylthio)	0
	MLDAEDIVNTARPDEK	P57780	2.9696e+06	1	0	58.36	908.942	2	33.9083		0
	KDDPVTNLNNAFEVAEK	P57780	7.55649e+06	2	0	43.78	635.319	3	36.1361		1
	AGTQIENIDEDFRDGLK	P57780	7.77219e+06	2	0	22.48	640.982	3	37.6749		1
	VLAVNQENEHLMEDYER	P57780	1.55677e+07	2	0	30.48	696.993	3	29.9872		0
	SIVDYKPSLDLLEQQHQLIQEALIFDNK	P57780	2.8829e+06	1	0	16.73	825.191	4	66.7589		0
	ALDFIASK	P57780;Q7TPR4	51672283	2	0	46.01	432.744	2	28.7028		0
	EGLLLWcQR	P57780;Q7TPR4	6.10675e+06	3	0	48.62	582.289	2	52.697	C7(Methylthio)	0
	ASIHEAWTDGK	P57780;Q7TPR4	8.47886e+06	2	0	39.17	607.793	2	20.9518		0
	LASDLLEWIR	P57780;Q7TPR4	1.42511e+07	4	0	82.83	608.34	2	62.8289		0
	LMLLLEVISGER	P57780;Q7TPR4	7.77112e+06	1	0	78.16	686.897	2	68.1867		0
	VGWEQLLTTIAR	P57780;Q7TPR4	2.32359e+07	4	0	87.26	693.891	2	65.1483		0
	GYEEWLLNEIR	P57780;Q7TPR4	1.43611e+07	4	0	65.72	711.358	2	50.9548		0
	TINEVENQILTR	P57780;Q7TPR4	5.17778e+07	2	0	73.96	715.386	2	32.8204		0
	LSNRPAFMPSEGR	P57780;Q7TPR4	4.43415e+07	2	0	21.99	487.915	3	23.3534		0
	FAIQDISVEETSAK	P57780;Q7TPR4	2.26903e+07	2	0	78.41	769.391	2	34.9205		0
	ELPPDQAEYcIAR	P57780;Q7TPR4	2.77113e+07	2	0	47.42	775.854	2	33.2489	C10(Methylthio)	0
	AIMTYVSSFYHAFSGAQK	P57780;Q7TPR4	2.1422e+07	4	0	84.47	1004.49	2	66.2712		0
P62962	Profilin-1 OS=Mus musculus OX=10090 GN=Pfn1 PE=1 SV=2 - [PROF1_MOUSE]	14.9475	8.27979	611.076	73.57	140	1	8	8	20	4.90969e+07	0.00172548
	Sequence	Protein Group Accessions	Area	# PSMs	q-Value	IonScore	m/z [Da]	Charge	RT [min]	Modifications	# Missed Cleavages
	TLVLLMGK	P62962	3.45037e+07	3	0	45.06	437.775	2	37.351		0
	cYEMASHLR	P62962	1.50265e+07	1	0	29.56	578.24	2	22.6312	C1(Methylthio)	0
	DSPSVWAAVPGK	P62962	7.48795e+07	2	0	60.68	607.315	2	30.7175		0
	TFVSITPAEVGVLVGK	P62962	4.75886e+06	2	0	72.31	808.968	2	57.6987		0
	DSLLQDGEFTMDLR	P62962	3.79073e+07	4	0	88.19	820.386	2	55.2936		0
	STGGAPTFNVTVTMTAK	P62962	9.1278e+06	2	0	54.15	841.924	2	34.4604		0
	TFVSITPAEVGVLVGKDR	P62962	1.08736e+07	4	0	20.67	630.023	3	60.2312		1
	aGWNAYIDSLMADGTcQDAAIVGYK	P62962	3.65722e+06	2	0	51.67	907.74	3	64.2162	N-Term(Acetyl); C16(Methylthio)	0
P61358	60S ribosomal protein L27 OS=Mus musculus OX=10090 GN=Rpl27 PE=1 SV=2 - [RL27_MOUSE]	15.7877	10.5649	43.7077	14.71	136	1	2	2	4	4.86095e+07	0.000345095
	Sequence	Protein Group Accessions	Area	# PSMs	q-Value	IonScore	m/z [Da]	Charge	RT [min]	Modifications	# Missed Cleavages
	YSVDIPLDK	P61358	6.78382e+07	2	0	34.28	525.279	2	31.0868		0
	VYNYNHLMPTR	P61358	2.93807e+07	2	0	15.91	469.9	3	25.5084		0
Q60864	Stress-induced-phosphoprotein 1 OS=Mus musculus OX=10090 GN=Stip1 PE=1 SV=1 - [STIP1_MOUSE]	62.5424	6.80029	1171.23	43.83	543	1	19	19	49	4.84281e+07	0.00422742
	Sequence	Protein Group Accessions	Area	# PSMs	q-Value	IonScore	m/z [Da]	Charge	RT [min]	Modifications	# Missed Cleavages
	GDYPQAMK	Q60864	1.2687e+07	2	0	19.88	455.211	2	18.9404		0
	LILEQMQK	Q60864	3.35343e+07	2	0	27.61	501.786	2	26.6231		0
	SLLSDPTYR	Q60864	4.77983e+07	2	0	41.08	526.274	2	26.2504		0
	cMMAQYNR	Q60864	1.99579e+07	2	0	24.66	531.703	2	22.7159	C1(Methylthio)	0
	LMDVGLIAIR	Q60864	2.73676e+07	2	0	64.19	550.829	2	44.6488		0
	LmDVGLIAIR	Q60864	1.72713e+06	1	0	44.68	558.826	2	44.843	M2(Oxidation)	0
	DPQALSEHLK	Q60864	1.64774e+07	2	0	50.84	569.299	2	20.7393		0
	mEQVNELKEK	Q60864	2.18158e+07	2	0	41.84	645.324	2	26.6139	N-Term(Acetyl)	1
	LDPQNHVLYSNR	Q60864	4.22484e+06	2	0	39.88	728.371	2	20.7531		0
	LAYINPDLALEEK	Q60864	6.02973e+07	2	0	72.73	744.902	2	38.4157		0
	FMNPFNLPNLYQK	Q60864	9.03303e+06	4	0	75.56	813.411	2	53.6621		0
	KAAALEFLNRFEEAK	Q60864	2.18843e+06	2	0	19.84	579.649	3	65.6679		2
	KFMNPFNLPNLYQK	Q60864	5.98679e+06	4	0	25.71	585.308	3	64.6734		1
	DcEEcIQLEPTFIK	Q60864	1.21687e+06	2	0	85.22	880.375	2	54.033	C2(Methylthio); C5(Methylthio)	0
	ELIEQLQNKPSDLGTK	Q60864	3.71888e+07	3	0	54.52	906.988	2	27.4746		0
	TYEEGLKHEANNLQLK	Q60864	6405952	1	0	12.43	629.658	3	25.4101		1
	AMADPEVQQIMSDPAMR	Q60864	2.29631e+07	3	0	76.8	945.433	2	38.6074		0
	ALSAGNIDDALQcYSEAIK	Q60864	1.46713e+07	4	0	92.55	1014.47	2	51.9273	C13(Methylthio)	0
	KEPKPEPMEEDLPENKK	Q60864	2.3983e+07	2	0	20.63	510.259	4	19.0464		2
	AKELDPTNMTYITNQAAVHFEK	Q60864	17387717	5	0	46.42	841.085	3	38.6121		1
Q61553	Fascin OS=Mus musculus OX=10090 GN=Fscn1 PE=1 SV=4 - [FSCN1_MOUSE]	54.4739	6.88818	1043.5	34.28	493	1	13	13	32	4.78448e+07	0.00276076
	Sequence	Protein Group Accessions	Area	# PSMs	q-Value	IonScore	m/z [Da]	Charge	RT [min]	Modifications	# Missed Cleavages
	YFGGTEDR	Q61553	1.59603e+07	2	0	22.8	472.709	2	19.2224		0
	WSLQSEAHR	Q61553	8.95729e+06	2	0	38.93	557.276	2	22.1393		0
	FLVVAHDDGR	Q61553	1.98179e+07	2	0	49.71	564.794	2	21.6869		0
	YLTAEAFGFK	Q61553	2.43651e+07	2	0	36.59	573.795	2	41.196		0
	YLAPSGPSGTLK	Q61553	4.71853e+07	2	0.001	27.72	595.825	2	22.3308		0
	LScFAQSVSPAEK	Q61553	2.52107e+07	2	0	59.43	706.834	2	33.6967	C3(Methylthio)	0
	YLAADKDGNVTcER	Q61553	5.17349e+07	3	0	54.99	800.86	2	22.2493	C12(Methylthio)	1
	AcAETIDPASLWEY	Q61553	2.31993e+07	2	0	30.12	807.844	2	55.5835	C2(Methylthio)	0
	LVARPEPATGFTLEFR	Q61553	4.46142e+07	4	0	47.59	601.997	3	58.7937		0
	SSYDVFQLEFNDGAYNIK	Q61553	3.42918e+06	4	0	107.46	1055.49	2	57.2246		0
	QIWTLEQPPDEAGSAAVcLR	Q61553	4.91475e+06	4	0	70.79	1115.54	2	48.1613	C18(Methylthio)	0
	KQIWTLEQPPDEAGSAAVcLR	Q61553	3.25603e+06	1	0	52.99	786.725	3	43.2055	C19(Methylthio)	1
	VGKDELFALEQScAQVVLQAANER	Q61553	1.18599e+07	2	0	88.66	888.776	3	67.8039	C13(Methylthio)	1
Q80X90	Filamin-B OS=Mus musculus OX=10090 GN=Flnb PE=1 SV=3 - [FLNB_MOUSE]	277.651	5.70654	3817.68	36.2	2602	1	55	60	119	4.70691e+07	0.0102666
	Sequence	Protein Group Accessions	Area	# PSMs	q-Value	IonScore	m/z [Da]	Charge	RT [min]	Modifications	# Missed Cleavages
	AGLAPLEVR	Q80X90	2.48361e+07	1	0.003	15.68	463.276	2	28.3485		0
	YADEEIPR	Q80X90	1.93452e+06	1	0	31.45	496.738	2	20.4999		0
	VSFAGDAIPK	Q80X90	4.90773e+07	2	0	34.27	502.775	2	26.7737		0
	SSFLVDcSK	Q80X90	1.11518e+07	2	0	25.83	516.23	2	35.9082	C7(Methylthio)	0
	VYGQGLSEGR	Q80X90	2.28612e+07	2	0	58.43	533.27	2	19.3319		0
	AAGSGELGVTVK	Q80X90	1.33994e+07	2	0	70.19	544.801	2	21.7546		0
	TYSVEYLPK	Q80X90	2.65955e+07	2	0	44.91	550.287	2	28.0243		0
	LDVTILSPSR	Q80X90	1.1459e+07	1	0	43.78	550.82	2	33.4055		0
	IAGPGLSScVR	Q80X90	2.45935e+07	2	0	34.63	553.279	2	31.0378	C9(Methylthio)	0
	VVASGPGLEHGK	Q80X90	5.39332e+06	2	0	43.02	575.815	2	17.6192		0
	VVPcLVAPVAGR	Q80X90	9.72335e+06	1	0.001	11.63	613.841	2	40.0112	C4(Methylthio)	0
	ADIEMPFDPSK	Q80X90	9.45169e+06	1	0	23.06	625.292	2	35.552		0
	cLATGPGIAPTVK	Q80X90	2.37614e+07	2	0	70.5	637.336	2	27.4953	C1(Methylthio)	0
	VIVLFAGQHISK	Q80X90	1.6481e+06	2	0	21	437.931	3	57.2005		0
	SSTETcYSAIPK	Q80X90	9.3954e+06	2	0	29.36	666.794	2	29.1121	C6(Methylthio)	0
	MDcQEIPEGYK	Q80X90	9.52432e+06	2	0	60.95	679.774	2	30.4175	C3(Methylthio)	0
	IGNLQTDLSDGLR	Q80X90	2.23806e+07	2	0	70.85	701.37	2	34.9711		0
	TFEMSDFIVDTR	Q80X90	1.73239e+07	2	0	78.04	730.84	2	46.2493		0
	MDGTYAcSYTPLK	Q80X90	10016057	2	0	71.52	748.318	2	36.3857	C7(Methylthio)	0
	SPFTVGVAAPLDLSK	Q80X90	1.65236e+07	2	0	54.35	751.417	2	42.5242		0
	FADEHVPGSPFTVK	Q80X90	2.3395e+07	2	0	29.96	510.924	3	29.8775		0
	PVTEKDLAEDAPWK	Q80X90	7.61263e+06	1	0	18.05	533.607	3	31.592		1
	YGGELVPHFPAWVK	Q80X90	1.27303e+07	4	0	31.92	533.949	3	62.9214		0
	SPFEVQVGPEAGMQK	Q80X90	1.74818e+07	2	0	83.57	802.394	2	31.8006		0
	VDIQTEDLEDGTcK	Q80X90	4.07161e+06	2	0	77.85	806.35	2	30.2714	C13(Methylthio)	0
	APAVATVGSIcDLNLK	Q80X90	2.62433e+06	1	0	49.47	809.421	2	51.1909	C11(Methylthio)	0
	GAGIGGLGITVEGPSESK	Q80X90	9.56147e+06	1	0	54.46	814.929	2	35.3118		0
	IEYDDQNDGScDVK	Q80X90	3.94579e+06	2	0	89.87	823.82	2	23.5741	C11(Methylthio)	0
	AQITNPSGASTEcFVK	Q80X90	1.20329e+07	2	0	73.3	849.895	2	32.3864	C13(Methylthio)	0
	SGcTINNPAEFIVDPK	Q80X90	1.17418e+07	2	0	60.8	875.911	2	45.2534	C3(Methylthio)	0
	VMYTPMAPGNYLIGVK	Q80X90	2.29131e+07	2	0	56.76	877.455	2	45.4404		0
	APLNVQFSSPLPGEAVK	Q80X90	1.39787e+07	2	0	68.71	877.479	2	39.3063		0
	ILAQDGEGQPIDIQMK	Q80X90	1.64582e+07	2	0	95.75	878.452	2	31.8973		0
	VSYFPTVPGVYIVSTK	Q80X90	1.37602e+07	2	0	46.05	878.98	2	48.1542		0
	DLDIIDNYDYSHTVK	Q80X90	1.1621e+07	4	0	68.05	905.929	2	35.7162		0
	DNADGTYQVEYTPFEK	Q80X90	5.31644e+06	2	0	87.54	938.917	2	33.4114		0
	LENVSVALEFLDHESIK	Q80X90	5.47678e+06	2	0	25.95	648.342	3	64.3474		0
	YMIGVTYGGDNIPLSPYR	Q80X90	5.16844e+06	1	0	36.7	1008.5	2	44.1625		0
	GFLDGVYSFEYYPSTPGK	Q80X90	6.36465e+06	2	0	80.82	1013.98	2	50.566		0
	LVSPGSANETSSILVESVTR	Q80X90	1.11785e+07	4	0	90.09	1023.54	2	39.801		0
	IPYLPITNFNQNWQDGK	Q80X90	1.33604e+06	1	0	61.16	1024.52	2	49.7938		0
	ATVHDNKDGTYAVTYIPDK	Q80X90	3.41485e+06	1	0	40.72	703.347	3	23.3506		1
	DAGEGLLAVQITDQEGKPQR	Q80X90	8.22062e+06	2	0	28.69	709.034	3	33.8936		0
	AHGPGLEGGLVGKPAEFTIDTK	Q80X90	1.47259e+06	1	0	18.72	549.292	4	58.2657		0
	GFHVVEVTYDDVPIPNSPFK	Q80X90	2.85488e+06	1	0.002	12.91	754.049	3	46.174		0
	DGTYAVTYVPLTAGMYTLTMK	Q80X90	7.80698e+06	4	0	67.02	766.046	3	55.2603		0
	EATTDFTVDSRPLTQVGGDHIK	Q80X90	0	1	0	56.78	796.399	3	30.4283		0
	YTPTQQGNMQVLVTYGGDPIPK	Q80X90	6.8478e+06	2	0	33.27	803.072	3	39.4807		0
	AGSNMLLIGVHGPTTPcEEVSMK	Q80X90	3.56791e+06	2	0	51.31	806.382	3	45.7518	C17(Methylthio)	0
	LGSAADFLLDISETDLSTLTASIK	Q80X90	5.34166e+06	3	0	103.7	1241.15	2	68.5896		0
	VTASGPGLSAYGVPASLPVEFAIDAR	Q80X90	4.29176e+06	3	0	24.99	849.115	3	59.7563		0
	FNDEHIPDSPYLVPVIAPSDDAR	Q80X90	1.32945e+07	2	0	28	856.419	3	42.7092		0
	VHSPSGAVEEcHVSELEPDKYAVR	Q80X90	3.21841e+06	2	0	30.28	671.817	4	61.3573	C11(Methylthio)	1
	VLSDDEEDVDFDIIHNANDTFTVK	Q80X90	3.39255e+06	4	0	67.04	917.76	3	45.93		0
	IPEINSSDMSAHVTSPSGHVTEAEIVPMGK	Q80X90	5.1466e+06	1	0	24.37	780.879	4	34.7868		0
	EAGAGGLSIAVEGPSK	Q8VHX6;Q80X90	8.46382e+06	2	0	106.52	721.879	2	27.5771		0
	GAGTGGLGLTVEGPcEAK	Q8VHX6;Q80X90	1.04199e+07	2	0	71.18	831.895	2	37.7504	C15(Methylthio)	0
	LLGWIQNK	Q8VHX6;Q8BTM8;Q80X90	0	2	0	15.9	486.287	2	35.0937		0
	IQQNTFTR	Q8VHX6;Q8BTM8;Q80X90	6.55344e+07	2	0	34.43	504.267	2	18.9807		0
	LIALLEVLSQK	Q8VHX6;Q8BTM8;Q80X90	1.00423e+07	4	0	80.4	613.89	2	66.1428		0
P47963	60S ribosomal protein L13 OS=Mus musculus OX=10090 GN=Rpl13 PE=1 SV=3 - [RL13_MOUSE]	24.2905	11.5464	304.744	24.17	211	1	5	5	10	4.7036e+07	0.000862738
	Sequence	Protein Group Accessions	Area	# PSMs	q-Value	IonScore	m/z [Da]	Charge	RT [min]	Modifications	# Missed Cleavages
	GFSLEELR	P47963	2.92729e+07	2	0	43.17	475.751	2	36.7436		0
	TIGISVDPR	P47963	4.00119e+07	2	0	24.6	479.272	2	25.1388		0
	STESLQANVQR	P47963	2.60909e+07	2	0	75.68	616.815	2	19.028		0
	VDTWFNQPAR	P47963	4.04455e+07	2	0	71.3	617.305	2	30.8761		0
	LATQLTGPVMPIR	P47963	6.06507e+07	2	0	51.71	698.903	2	35.5337		0
P47962	60S ribosomal protein L5 OS=Mus musculus OX=10090 GN=Rpl5 PE=1 SV=3 - [RL5_MOUSE]	34.3787	9.77393	627.906	33.33	297	1	8	8	24	4.67514e+07	0.00207057
	Sequence	Protein Group Accessions	Area	# PSMs	q-Value	IonScore	m/z [Da]	Charge	RT [min]	Modifications	# Missed Cleavages
	QFSQYIK	P47962	3.33728e+07	2	0	28.53	457.242	2	24.1041		0
	EFNAEVHR	P47962	7.72093e+06	2	0	38.49	501.243	2	18.2782		0
	RFPGYDSESK	P47962	1.89789e+07	2	0	39.56	593.28	2	19.2908		1
	GAVDGGLSIPHSTK	P47962	4.94196e+07	4	0	86.36	669.854	2	22.7735		0
	YLMEEDEDAYKK	P47962	5.74618e+07	4	0	55.23	767.343	2	22.3383		1
	NNVTPDMMEEMYK	P47962	1.31664e+07	2	0	75.63	801.337	2	34.7019		0
	IEGDMIVcAAYAHELPK	P47962	9.21555e+06	4	0	45.16	635.969	3	61.7845	C8(Methylthio)	0
	VGLTNYAAAYcTGLLLAR	P47962	1.21863e+07	4	0	75.06	958.491	2	67.4187	C11(Methylthio)	0
P62242	40S ribosomal protein S8 OS=Mus musculus OX=10090 GN=Rps8 PE=1 SV=2 - [RS8_MOUSE]	24.1902	10.3159	411.709	45.19	208	1	9	9	15	4.67471e+07	0.00129411
	Sequence	Protein Group Accessions	Area	# PSMs	q-Value	IonScore	m/z [Da]	Charge	RT [min]	Modifications	# Missed Cleavages
	ADGYVLEGK	P62242	2.50025e+07	2	0	61.33	476.242	2	21.3489		0
	ELEFYLR	P62242	1.76284e+07	2	0.001	24.46	485.256	2	37.9958		0
	YELGRPAANTK	P62242	4.98165e+06	1	0.001	16.64	610.325	2	18.7083		0
	LTPEEEEILNK	P62242	7.12468e+07	2	0	27.57	657.843	2	27.44		0
	KYELGRPAANTK	P62242	2.21613e+07	1	0.001	21.17	449.917	3	17.6469		1
	NcIVLIDSTPYR	P62242	8.93037e+06	1	0	13.2	720.355	2	44.6028	C2(Methylthio)	0
	ISSLLEEQFQQGK	P62242	4.39919e+07	2	0	60.57	753.894	2	33.6557		0
	IIDVVYNASNNELVR	P62242	6.9012e+06	2	0	72.55	859.957	2	36.0187		0
	LDVGNFSWGSEccTR	P62242	1.42429e+06	2	0	71.33	883.344	2	51.634	C12(Methylthio); C13(Methylthio)	0
P43276	Histone H1.5 OS=Mus musculus OX=10090 GN=H1-5 PE=1 SV=2 - [H15_MOUSE]	22.5624	10.9165	185.247	18.39	223	1	5	5	8	4.56343e+07	0.000690191
	Sequence	Protein Group Accessions	Area	# PSMs	q-Value	IonScore	m/z [Da]	Charge	RT [min]	Modifications	# Missed Cleavages
	ALAAGGYDVEK	P43276	78012081	2	0	59.18	547.28	2	21.1809		0
	ATGPPVSELITK	P43276	4.5339e+07	2	0	41.2	606.845	2	29.3693		0
	KALAAGGYDVEK	P43276	3.55888e+06	1	0	35.65	611.327	2	19.3927		1
	KATGPPVSELITK	P43276	1.35518e+07	2	0	36.02	670.893	2	25.5626		1
	sETAPAETAAPAPVEK	P43276	0	1	0.002	18.83	805.9	2	20.852	N-Term(Acetyl)	0
P62245	40S ribosomal protein S15a OS=Mus musculus OX=10090 GN=Rps15a PE=1 SV=2 - [RS15A_MOUSE]	14.83	10.1255	177.586	46.92	130	1	5	5	10	4.53139e+07	0.000862738
	Sequence	Protein Group Accessions	Area	# PSMs	q-Value	IonScore	m/z [Da]	Charge	RT [min]	Modifications	# Missed Cleavages
	IVVNLTGR	P62245	4.35693e+07	2	0	42.35	436.272	2	25.6809		0
	MNVLADALK	P62245	6.67843e+07	2	0	44.84	487.77	2	35.2424		0
	FDVQLKDLEK	P62245	5.34832e+06	2	0	19.62	617.837	2	32.0262		1
	HGYIGEFEIIDDHR	P62245	1.82288e+06	2	0	30.25	567.606	3	60.3226		0
	QFGFIVLTTSAGIMDHEEAR	P62245	2.55883e+07	2	0	47.48	741.369	3	66.4478		0
P14131	40S ribosomal protein S16 OS=Mus musculus OX=10090 GN=Rps16 PE=1 SV=4 - [RS16_MOUSE]	16.435	10.2134	299.963	32.88	146	1	6	6	14	4.47065e+07	0.00120783
	Sequence	Protein Group Accessions	Area	# PSMs	q-Value	IonScore	m/z [Da]	Charge	RT [min]	Modifications	# Missed Cleavages
	TLLVADPR	P14131	4.91781e+07	2	0	36.51	442.763	2	23.9922		0
	ALVAYYQK	P14131	1.91359e+07	2	0	24.28	478.265	2	22.7275		0
	DILIQYDR	P14131	7.37566e+06	1	0	17.27	518.277	2	29.3472		0
	LLEPVLLLGK	P14131	5.39866e+07	4	0	42.01	547.863	2	60.4771		0
	GPLQSVQVFGR	P14131	3.09548e+07	2	0	76.59	594.33	2	35.0873		0
	EIKDILIQYDR	P14131	1.39319e+07	3	0	39.96	703.388	2	34.5136		1
Q9DBJ1	Phosphoglycerate mutase 1 OS=Mus musculus OX=10090 GN=Pgam1 PE=1 SV=3 - [PGAM1_MOUSE]	28.8139	7.18115	754.152	50.79	254	1	10	10	28	4.4646e+07	0.00241567
	Sequence	Protein Group Accessions	Area	# PSMs	q-Value	IonScore	m/z [Da]	Charge	RT [min]	Modifications	# Missed Cleavages
	HYGGLTGLNK	Q9DBJ1	38765596	1	0	33.51	530.283	2	20.388		0
	HGESAWNLENR	Q9DBJ1	8.51798e+06	1	0	67.64	656.805	2	22.7858		0
	ALPFWNEEIVPQIK	Q9DBJ1	4.59727e+07	4	0	66.12	842.46	2	53.1765		0
	DAGYEFDIcFTSVQK	Q9DBJ1	4.08538e+06	2	0	82.25	884.882	2	59.0747	C9(Methylthio)	0
	YADLTEDQLPScESLK	Q9DBJ1	9.96106e+06	2	0	75.25	929.417	2	42.114	C12(Methylthio)	0
	NLKPIKPMQFLGDEETVR	Q9DBJ1	15771481	8	0	59.67	705.714	3	62.1305		0
	TLWTVLDAIDQMWLPVVR	Q9DBJ1	1.5993e+06	2	0	60.79	719.391	3	68.8272		0
	NLKPIKPMQFLGDEETVRK	Q9DBJ1	9.544e+06	2	0	42.51	561.561	4	65.0936		1
	YADLTEDQLPScESLKDTIAR	Q9DBJ1	2.26685e+07	4	0	54.17	805.379	3	46.7159	C12(Methylthio)	1
	SYDVPPPPMEPDHPFYSNISK	Q9DBJ1	4.91997e+07	2	0	16.6	806.376	3	35.3055		0
P35980	60S ribosomal protein L18 OS=Mus musculus OX=10090 GN=Rpl18 PE=1 SV=3 - [RL18_MOUSE]	21.6312	11.7808	349.491	24.47	188	1	4	4	8	4.44136e+07	0.000690191
	Sequence	Protein Group Accessions	Area	# PSMs	q-Value	IonScore	m/z [Da]	Charge	RT [min]	Modifications	# Missed Cleavages
	GTVLLSGPR	P35980	4.38638e+07	2	0	51.69	450.269	2	23.459		0
	TNSTFNQVVLK	P35980	1.97082e+07	2	0	58.18	625.841	2	27.4478		0
	TAVVVGTVTDDVR	P35980	4.13618e+07	2	0	60.71	666.363	2	26.3124		0
	ILTFDQLALESPK	P35980	4.80154e+07	2	0	97.35	737.912	2	45.1055		0
Q6IRU2	Tropomyosin alpha-4 chain OS=Mus musculus OX=10090 GN=Tpm4 PE=1 SV=3 - [TPM4_MOUSE]	28.4504	4.67822	852.898	59.68	248	1	15	17	34	4.40377e+07	0.00293331
	Sequence	Protein Group Accessions	Area	# PSMs	q-Value	IonScore	m/z [Da]	Charge	RT [min]	Modifications	# Missed Cleavages
	TIDDLEEK	Q6IRU2	5.78715e+07	2	0	21.54	481.738	2	20.2346		0
	LVILEGELK	Q6IRU2	7.76157e+06	2	0	27.1	507.315	2	35.6991		0
[truncated: 5,015 more rows]
