# Supplementary material for: AUY922 induces retinal toxicity through attenuating TRPM1
Source: J Biomed Sci. 2021 Jul 23;28:55. doi: 10.1186/s12929-021-00751-5 (PMC8306347; doi:10.1186/s12929-021-00751-5)
Supplement: Supplementary file 9 — Additional file 9: Table S2. Differentially expressed proteins in AUY922-treated cells. [file 12929_2021_751_MOESM9_ESM.xlsx]

## Sheet: Sheet1
Accession	Description	Gene name	ΣCoverage	Σ# Proteins	Σ# Unique Peptides	Σ# Peptides	Σ# PSMs	# AAs	MW [kDa]	calc. pI	AUY922/DMSO
											iTRAQ ratio	Trend
P14602	Heat shock protein beta-1 OS=Mus musculus OX=10090 GN=Hspb1 PE=1 SV=3 - [HSPB1_MOUSE]	Hspb1	48.8	1	7	7	22	209	22.9997	6.55127	2.39104	up-regulated
P23927	Alpha-crystallin B chain OS=Mus musculus OX=10090 GN=Cryab PE=1 SV=2 - [CRYAB_MOUSE]	Cryab	32	1	5	5	10	175	20.0564	7.32764	2.09346	up-regulated
E9PVA8	eIF-2-alpha kinase activator GCN1 OS=Mus musculus OX=10090 GN=Gcn1 PE=1 SV=1 - [GCN1_MOUSE]	Gcn1	1.12	1	2	2	2	2671	292.834	7.35693	1.80292	up-regulated
P62274	40S ribosomal protein S29 OS=Mus musculus OX=10090 GN=Rps29 PE=1 SV=2 - [RS29_MOUSE]	Rps29	28.57	1	2	2	2	56	6.6723	10.1255	1.79748	up-regulated
P97371	Proteasome activator complex subunit 1 OS=Mus musculus OX=10090 GN=Psme1 PE=1 SV=2 - [PSME1_MOUSE]	Psme1	10.44	1	2	2	4	249	28.655	5.97314	1.65091	up-regulated
O70435	Proteasome subunit alpha type-3 OS=Mus musculus OX=10090 GN=Psma3 PE=1 SV=3 - [PSA3_MOUSE]	Psma3	17.25	1	3	3	3	255	28.3871	5.43994	1.57664	up-regulated
P07091	Protein S100-A4 OS=Mus musculus OX=10090 GN=S100a4 PE=1 SV=1 - [S10A4_MOUSE]	S100a4	24.75	1	2	2	5	101	11.7137	5.31299	1.5745	up-regulated
P16627	Heat shock 70 kDa protein 1-like OS=Mus musculus OX=10090 GN=Hspa1l PE=1 SV=4 - [HS71L_MOUSE]	Hspa1l	20.59	1	1	11	35	641	70.5932	6.23975	1.54424	up-regulated
P63017	Heat shock cognate 71 kDa protein OS=Mus musculus OX=10090 GN=Hspa8 PE=1 SV=1 - [HSP7C_MOUSE]	Hspa8	78.79	1	33	41	209	646	70.8272	5.51611	1.49859	up-regulated
Q64433	10 kDa heat shock protein, mitochondrial OS=Mus musculus OX=10090 GN=Hspe1 PE=1 SV=2 - [CH10_MOUSE]	Hspe1	60.78	1	7	7	28	102	10.9559	8.35303	1.4975	up-regulated
Q61699	Heat shock protein 105 kDa OS=Mus musculus OX=10090 GN=Hsph1 PE=1 SV=2 - [HS105_MOUSE]	Hsph1	33.33	1	20	21	48	858	96.3464	5.52881	1.46008	up-regulated
Q6GSS7	Histone H2A type 2-A OS=Mus musculus OX=10090 GN=Hist2h2aa1 PE=1 SV=3 - [H2A2A_MOUSE]	Hist2h2aa1	63.08	2	3	8	40	130	14.0869	10.9019	1.45155	up-regulated
O54962	Barrier-to-autointegration factor OS=Mus musculus OX=10090 GN=Banf1 PE=1 SV=1 - [BAF_MOUSE]	Banf1	40.45	1	2	2	3	89	10.096	6.0874	1.43749	up-regulated
P07901	Heat shock protein HSP 90-alpha OS=Mus musculus OX=10090 GN=Hsp90aa1 PE=1 SV=4 - [HS90A_MOUSE]	Hsp90aa1	49.39	1	24	39	150	733	84.7348	5.0083	1.3964	up-regulated
P83940	Elongin-C OS=Mus musculus OX=10090 GN=Eloc PE=1 SV=1 - [ELOC_MOUSE]	Eloc	30.36	1	2	2	4	112	12.465	4.77979	1.36862	up-regulated
Q9CS42	Ribose-phosphate pyrophosphokinase 2 OS=Mus musculus OX=10090 GN=Prps2 PE=1 SV=4 - [PRPS2_MOUSE]	Prps2	8.49	2	2	2	4	318	34.764	6.60986	1.3685	up-regulated
P02340	Cellular tumor antigen p53 OS=Mus musculus OX=10090 GN=Tp53 PE=1 SV=4 - [P53_MOUSE]	Tp53	8.97	1	2	2	4	390	43.4305	7.2251	1.35462	up-regulated
P62075	Mitochondrial import inner membrane translocase subunit Tim13 OS=Mus musculus OX=10090 GN=Timm13 PE=1 SV=1 - [TIM13_MOUSE]	Timm13	53.68	1	4	4	8	95	10.4509	8.17725	1.3522	up-regulated
Q9D819	Inorganic pyrophosphatase OS=Mus musculus OX=10090 GN=Ppa1 PE=1 SV=1 - [IPYR_MOUSE]	Ppa1	41.52	1	9	9	28	289	32.6462	5.60498	1.35117	up-regulated
Q921F4	Heterogeneous nuclear ribonucleoprotein L-like OS=Mus musculus OX=10090 GN=Hnrnpll PE=1 SV=3 - [HNRLL_MOUSE]	Hnrnpll	7.28	1	3	3	4	591	64.0843	5.84619	1.34547	up-regulated
Q61081	Hsp90 co-chaperone Cdc37 OS=Mus musculus OX=10090 GN=Cdc37 PE=1 SV=1 - [CDC37_MOUSE]	Cdc37	17.68	1	5	5	10	379	44.5649	5.33838	1.34117	up-regulated
P28658	Ataxin-10 OS=Mus musculus OX=10090 GN=Atxn10 PE=1 SV=2 - [ATX10_MOUSE]	Atxn10	7.79	1	3	3	6	475	53.6725	5.24951	1.32831	up-regulated
Q8K4Z5	Splicing factor 3A subunit 1 OS=Mus musculus OX=10090 GN=Sf3a1 PE=1 SV=1 - [SF3A1_MOUSE]	Sf3a1	4.68	1	3	3	6	791	88.4894	5.22412	1.3218	up-regulated
Q9D0M5	Dynein light chain 2, cytoplasmic OS=Mus musculus OX=10090 GN=Dynll2 PE=1 SV=1 - [DYL2_MOUSE]	Dynll2	44.94	1	2	3	7	89	10.3431	7.37158	1.31264	up-regulated
Q8K2T1	NmrA-like family domain-containing protein 1 OS=Mus musculus OX=10090 GN=Nmral1 PE=1 SV=1 - [NMRL1_MOUSE]	Nmral1	10.36	1	2	2	2	309	34.3546	6.85889	1.30888	up-regulated
Q9CQC6	Basic leucine zipper and W2 domain-containing protein 1 OS=Mus musculus OX=10090 GN=Bzw1 PE=1 SV=1 - [BZW1_MOUSE]	Bzw1	14.56	1	5	5	9	419	48.0127	5.92236	1.30815	up-regulated
P97379	Ras GTPase-activating protein-binding protein 2 OS=Mus musculus OX=10090 GN=G3bp2 PE=1 SV=2 - [G3BP2_MOUSE]	G3bp2	7.88	1	2	3	3	482	54.0548	5.61768	1.30132	up-regulated
O70318	Band 4.1-like protein 2 OS=Mus musculus OX=10090 GN=Epb41l2 PE=1 SV=2 - [E41L2_MOUSE]	Epb41l2	3.74	1	2	2	2	988	109.873	5.42725	1.29988	up-regulated
P50543	Protein S100-A11 OS=Mus musculus OX=10090 GN=S100a11 PE=1 SV=1 - [S10AB_MOUSE]	S100a11	27.55	1	2	2	18	98	11.0755	5.45264	1.29907	up-regulated
Q8BK64	Activator of 90 kDa heat shock protein ATPase homolog 1 OS=Mus musculus OX=10090 GN=Ahsa1 PE=1 SV=2 - [AHSA1_MOUSE]	Ahsa1	20.12	1	6	6	11	338	38.0932	5.52881	1.29722	up-regulated
P17710	Hexokinase-1 OS=Mus musculus OX=10090 GN=Hk1 PE=1 SV=3 - [HXK1_MOUSE]	Hk1	3.59	1	1	3	5	974	108.234	6.80029	1.29642	up-regulated
P49722	Proteasome subunit alpha type-2 OS=Mus musculus OX=10090 GN=Psma2 PE=1 SV=3 - [PSA2_MOUSE]	Psma2	38.46	1	6	6	13	234	25.9103	7.43018	1.29309	up-regulated
Q6P1B1	Xaa-Pro aminopeptidase 1 OS=Mus musculus OX=10090 GN=Xpnpep1 PE=1 SV=1 - [XPP1_MOUSE]	Xpnpep1	6.26	1	3	3	6	623	69.547	5.5415	1.28961	up-regulated
P34884	Macrophage migration inhibitory factor OS=Mus musculus OX=10090 GN=Mif PE=1 SV=2 - [MIF_MOUSE]	Mif	17.39	1	2	2	11	115	12.4962	7.34229	1.28698	up-regulated
Q80VD1	Protein FAM98B OS=Mus musculus OX=10090 GN=Fam98b PE=1 SV=1 - [FA98B_MOUSE]	Fam98b	6.99	1	2	2	2	429	45.3208	8.49951	1.28413	up-regulated
P17751	Triosephosphate isomerase OS=Mus musculus OX=10090 GN=Tpi1 PE=1 SV=4 - [TPIS_MOUSE]	Tpi1	36.79	1	9	9	28	299	32.1713	5.74463	1.27396	up-regulated
P42125	Enoyl-CoA delta isomerase 1, mitochondrial OS=Mus musculus OX=10090 GN=Eci1 PE=1 SV=2 - [ECI1_MOUSE]	Eci1	9.69	1	2	2	4	289	32.2298	8.98291	1.27362	up-regulated
Q9ERK4	Exportin-2 OS=Mus musculus OX=10090 GN=Cse1l PE=1 SV=1 - [XPO2_MOUSE]	Cse1l	3.19	1	2	2	4	971	110.384	5.77002	1.26059	up-regulated
P28352	DNA-(apurinic or apyrimidinic site) lyase OS=Mus musculus OX=10090 GN=Apex1 PE=1 SV=2 - [APEX1_MOUSE]	Apex1	9.15	1	2	2	4	317	35.4681	7.91357	1.25957	up-regulated
P63038	60 kDa heat shock protein, mitochondrial OS=Mus musculus OX=10090 GN=Hspd1 PE=1 SV=1 - [CH60_MOUSE]	Hspd1	75.74	1	34	34	116	573	60.9174	6.17627	1.25858	up-regulated
P12787	Cytochrome c oxidase subunit 5A, mitochondrial OS=Mus musculus OX=10090 GN=Cox5a PE=1 SV=2 - [COX5A_MOUSE]	Cox5a	36.3	1	3	3	6	146	16.0913	6.53662	1.25449	up-regulated
P62827	GTP-binding nuclear protein Ran OS=Mus musculus OX=10090 GN=Ran PE=1 SV=3 - [RAN_MOUSE]	Ran	42.59	1	8	8	24	216	24.4076	7.48877	1.25262	up-regulated
Q60864	Stress-induced-phosphoprotein 1 OS=Mus musculus OX=10090 GN=Stip1 PE=1 SV=1 - [STIP1_MOUSE]	Stip1	40.7	1	24	24	60	543	62.5424	6.80029	1.24971	up-regulated
P16110	Galectin-3 OS=Mus musculus OX=10090 GN=Lgals3 PE=1 SV=3 - [LEG3_MOUSE]	Lgals3	8.33	1	2	2	6	264	27.4975	8.38232	1.2461	up-regulated
Q91WS0	CDGSH iron-sulfur domain-containing protein 1 OS=Mus musculus OX=10090 GN=Cisd1 PE=1 SV=1 - [CISD1_MOUSE]	Cisd1	20.37	1	2	2	2	108	12.0892	9.05615	1.2421	up-regulated
Q99KK7	Dipeptidyl peptidase 3 OS=Mus musculus OX=10090 GN=Dpp3 PE=1 SV=2 - [DPP3_MOUSE]	Dpp3	8.27	1	3	3	5	738	82.8461	5.37646	1.24184	up-regulated
Q9DCX2	ATP synthase subunit d, mitochondrial OS=Mus musculus OX=10090 GN=Atp5pd PE=1 SV=3 - [ATP5H_MOUSE]	Atp5pd	27.95	1	3	3	8	161	18.7376	5.69385	1.23553	up-regulated
P28667	MARCKS-related protein OS=Mus musculus OX=10090 GN=Marcksl1 PE=1 SV=2 - [MRP_MOUSE]	Marcksl1	14	1	2	2	4	200	20.1534	4.61475	1.2269	up-regulated
Q9R0P3	S-formylglutathione hydrolase OS=Mus musculus OX=10090 GN=Esd PE=1 SV=1 - [ESTD_MOUSE]	Esd	45.04	1	6	6	12	282	31.2993	7.12256	1.22668	up-regulated
Q8BGD9	Eukaryotic translation initiation factor 4B OS=Mus musculus OX=10090 GN=Eif4b PE=1 SV=1 - [IF4B_MOUSE]	Eif4b	6.22	1	3	3	6	611	68.7992	5.66846	1.22615	up-regulated
P62774	Myotrophin OS=Mus musculus OX=10090 GN=Mtpn PE=1 SV=2 - [MTPN_MOUSE]	Mtpn	22.88	1	2	2	6	118	12.8526	5.51611	1.22347	up-regulated
P62317	Small nuclear ribonucleoprotein Sm D2 OS=Mus musculus OX=10090 GN=Snrpd2 PE=1 SV=1 - [SMD2_MOUSE]	Snrpd2	22.88	1	2	2	4	118	13.5182	9.90576	1.22326	up-regulated
P37040	NADPH--cytochrome P450 reductase OS=Mus musculus OX=10090 GN=Por PE=1 SV=2 - [NCPR_MOUSE]	Por	8.55	1	4	4	8	678	76.9953	5.52881	1.21768	up-regulated
Q8BH04	Phosphoenolpyruvate carboxykinase [GTP], mitochondrial OS=Mus musculus OX=10090 GN=Pck2 PE=1 SV=1 - [PCKGM_MOUSE]	Pck2	6.56	1	3	3	5	640	70.4825	7.28369	1.21711	up-regulated
P10711	Transcription elongation factor A protein 1 OS=Mus musculus OX=10090 GN=Tcea1 PE=1 SV=2 - [TCEA1_MOUSE]	Tcea1	17.61	1	5	5	12	301	33.859	8.38232	1.21345	up-regulated
P57759	Endoplasmic reticulum resident protein 29 OS=Mus musculus OX=10090 GN=Erp29 PE=1 SV=2 - [ERP29_MOUSE]	Erp29	8.4	1	2	2	6	262	28.8051	6.15088	1.21343	up-regulated
Q9CZ13	Cytochrome b-c1 complex subunit 1, mitochondrial OS=Mus musculus OX=10090 GN=Uqcrc1 PE=1 SV=2 - [QCR1_MOUSE]	Uqcrc1	9.58	1	3	3	7	480	52.8185	6.21436	1.20886	up-regulated
Q9CQ60	6-phosphogluconolactonase OS=Mus musculus OX=10090 GN=Pgls PE=1 SV=1 - [6PGL_MOUSE]	Pgls	16.73	1	3	3	3	257	27.2374	5.84619	1.20593	up-regulated
Q9EPL8	Importin-7 OS=Mus musculus OX=10090 GN=Ipo7 PE=1 SV=2 - [IPO7_MOUSE]	Ipo7	4.62	1	3	3	5	1038	119.41	4.81787	1.20574	up-regulated
Q9CQ71	Replication protein A 14 kDa subunit OS=Mus musculus OX=10090 GN=Rpa3 PE=1 SV=1 - [RFA3_MOUSE]	Rpa3	21.49	1	2	2	2	121	13.575	4.84326	1.2057	up-regulated
P19157	Glutathione S-transferase P 1 OS=Mus musculus OX=10090 GN=Gstp1 PE=1 SV=2 - [GSTP1_MOUSE]	Gstp1	30	1	4	4	14	210	23.5941	7.86963	1.20335	up-regulated
Q8BY71	Histone acetyltransferase type B catalytic subunit OS=Mus musculus OX=10090 GN=Hat1 PE=1 SV=1 - [HAT1_MOUSE]	Hat1	5.53	1	2	2	2	416	49.2469	6.32861	1.20295	up-regulated
P48036	Annexin A5 OS=Mus musculus OX=10090 GN=Anxa5 PE=1 SV=1 - [ANXA5_MOUSE]	Anxa5	55.8	1	16	16	47	319	35.7302	4.95752	1.1996	up-regulated
Q8BVE3	V-type proton ATPase subunit H OS=Mus musculus OX=10090 GN=Atp6v1h PE=1 SV=1 - [VATH_MOUSE]	Atp6v1h	8.7	1	2	2	2	483	55.8191	6.60986	0.832947	down-regulated
P62717	60S ribosomal protein L18a OS=Mus musculus OX=10090 GN=Rpl18a PE=1 SV=1 - [RL18A_MOUSE]	Rpl18a	34.66	1	6	6	19	176	20.7189	10.7114	0.832227	down-regulated
Q99JB2	Stomatin-like protein 2, mitochondrial OS=Mus musculus OX=10090 GN=Stoml2 PE=1 SV=1 - [STML2_MOUSE]	Stoml2	10.76	1	2	2	5	353	38.3612	8.86572	0.831098	down-regulated
P07742	Ribonucleoside-diphosphate reductase large subunit OS=Mus musculus OX=10090 GN=Rrm1 PE=1 SV=2 - [RIR1_MOUSE]	Rrm1	4.29	1	2	2	3	792	90.1525	6.69775	0.83104	down-regulated
Q9R0N0	Galactokinase OS=Mus musculus OX=10090 GN=Galk1 PE=1 SV=2 - [GALK1_MOUSE]	Galk1	5.1	1	2	2	2	392	42.2685	5.26221	0.830851	down-regulated
Q9CX34	Protein SGT1 homolog OS=Mus musculus OX=10090 GN=Sugt1 PE=1 SV=3 - [SGT1_MOUSE]	Sugt1	8.33	1	2	2	4	336	38.135	5.45264	0.829375	down-regulated
P63242	Eukaryotic translation initiation factor 5A-1 OS=Mus musculus OX=10090 GN=Eif5a PE=1 SV=2 - [IF5A1_MOUSE]	Eif5a	77.92	1	9	9	19	154	16.8214	5.23682	0.829018	down-regulated
Q99LE6	ATP-binding cassette sub-family F member 2 OS=Mus musculus OX=10090 GN=Abcf2 PE=1 SV=1 - [ABCF2_MOUSE]	Abcf2	4.46	1	2	2	4	628	71.7358	7.04932	0.828447	down-regulated
P35980	60S ribosomal protein L18 OS=Mus musculus OX=10090 GN=Rpl18 PE=1 SV=3 - [RL18_MOUSE]	Rpl18	31.91	1	5	5	17	188	21.6312	11.7808	0.827903	down-regulated
P47753	F-actin-capping protein subunit alpha-1 OS=Mus musculus OX=10090 GN=Capza1 PE=1 SV=4 - [CAZA1_MOUSE]	Capza1	23.78	1	2	4	8	286	32.9193	5.5542	0.826951	down-regulated
Q6IRU2	Tropomyosin alpha-4 chain OS=Mus musculus OX=10090 GN=Tpm4 PE=1 SV=3 - [TPM4_MOUSE]	Tpm4	57.66	1	15	17	38	248	28.4504	4.67822	0.825547	down-regulated
Q08943	FACT complex subunit SSRP1 OS=Mus musculus OX=10090 GN=Ssrp1 PE=1 SV=2 - [SSRP1_MOUSE]	Ssrp1	5.65	1	3	3	6	708	80.8103	6.75635	0.823421	down-regulated
P61924	Coatomer subunit zeta-1 OS=Mus musculus OX=10090 GN=Copz1 PE=1 SV=1 - [COPZ1_MOUSE]	Copz1	27.12	1	4	4	11	177	20.1855	4.80518	0.822534	down-regulated
Q9CQ65	S-methyl-5'-thioadenosine phosphorylase OS=Mus musculus OX=10090 GN=Mtap PE=1 SV=1 - [MTAP_MOUSE]	Mtap	32.16	1	5	5	16	283	31.0417	7.13721	0.820851	down-regulated
P62301	40S ribosomal protein S13 OS=Mus musculus OX=10090 GN=Rps13 PE=1 SV=2 - [RS13_MOUSE]	Rps13	39.07	1	7	7	16	151	17.2117	10.5356	0.820539	down-regulated
Q9DCT8	Cysteine-rich protein 2 OS=Mus musculus OX=10090 GN=Crip2 PE=1 SV=1 - [CRIP2_MOUSE]	Crip2	29.33	1	3	3	3	208	22.7121	8.63135	0.820246	down-regulated
P48962	ADP/ATP translocase 1 OS=Mus musculus OX=10090 GN=Slc25a4 PE=1 SV=4 - [ADT1_MOUSE]	Slc25a4	54.36	1	9	16	55	298	32.8831	9.71533	0.820005	down-regulated
P49817	Caveolin-1 OS=Mus musculus OX=10090 GN=Cav1 PE=1 SV=1 - [CAV1_MOUSE]	Cav1	24.72	1	3	3	5	178	20.5255	6.02393	0.818977	down-regulated
Q61656	Probable ATP-dependent RNA helicase DDX5 OS=Mus musculus OX=10090 GN=Ddx5 PE=1 SV=2 - [DDX5_MOUSE]	Ddx5	27.36	1	11	16	42	614	69.2468	8.92432	0.815554	down-regulated
Q91VI7	Ribonuclease inhibitor OS=Mus musculus OX=10090 GN=Rnh1 PE=1 SV=1 - [RINI_MOUSE]	Rnh1	13.6	1	4	4	8	456	49.7841	4.77979	0.813381	down-regulated
O35658	Complement component 1 Q subcomponent-binding protein, mitochondrial OS=Mus musculus OX=10090 GN=C1qbp PE=1 SV=1 - [C1QBP_MOUSE]	C1qbp	24.1	1	3	3	5	278	30.9935	4.91943	0.812703	down-regulated
Q9R1P3	Proteasome subunit beta type-2 OS=Mus musculus OX=10090 GN=Psmb2 PE=1 SV=1 - [PSB2_MOUSE]	Psmb2	17.41	1	3	3	9	201	22.8917	7.02002	0.812324	down-regulated
Q61024	Asparagine synthetase [glutamine-hydrolyzing] OS=Mus musculus OX=10090 GN=Asns PE=1 SV=3 - [ASNS_MOUSE]	Asns	6.06	1	3	3	6	561	64.2415	6.58057	0.809101	down-regulated
Q9CXW4	60S ribosomal protein L11 OS=Mus musculus OX=10090 GN=Rpl11 PE=1 SV=4 - [RL11_MOUSE]	Rpl11	31.46	1	4	4	10	178	20.2396	9.59814	0.808711	down-regulated
Q8K310	Matrin-3 OS=Mus musculus OX=10090 GN=Matr3 PE=1 SV=1 - [MATR3_MOUSE]	Matr3	5.32	1	3	3	8	846	94.5718	6.25244	0.805608	down-regulated
Q6P4T2	U5 small nuclear ribonucleoprotein 200 kDa helicase OS=Mus musculus OX=10090 GN=Snrnp200 PE=1 SV=1 - [U520_MOUSE]	Snrnp200	2.9	1	5	5	8	2136	244.392	6.06201	0.804901	down-regulated
P51174	Long-chain specific acyl-CoA dehydrogenase, mitochondrial OS=Mus musculus OX=10090 GN=Acadl PE=1 SV=2 - [ACADL_MOUSE]	Acadl	10.7	1	3	3	5	430	47.8775	8.30908	0.803271	down-regulated
Q6NZJ6	Eukaryotic translation initiation factor 4 gamma 1 OS=Mus musculus OX=10090 GN=Eif4g1 PE=1 SV=1 - [IF4G1_MOUSE]	Eif4g1	7.06	1	9	9	21	1600	175.967	5.40186	0.802918	down-regulated
P62082	40S ribosomal protein S7 OS=Mus musculus OX=10090 GN=Rps7 PE=2 SV=1 - [RS7_MOUSE]	Rps7	47.94	1	7	7	13	194	22.1133	10.0962	0.802377	down-regulated
Q8BL97	Serine/arginine-rich splicing factor 7 OS=Mus musculus OX=10090 GN=Srsf7 PE=1 SV=1 - [SRSF7_MOUSE]	Srsf7	15.73	1	4	4	9	267	30.7988	11.8979	0.799875	down-regulated
Q9D1M0	Protein SEC13 homolog OS=Mus musculus OX=10090 GN=Sec13 PE=1 SV=3 - [SEC13_MOUSE]	Sec13	15.22	1	2	2	5	322	35.5431	5.37646	0.799056	down-regulated
Q01405	Protein transport protein Sec23A OS=Mus musculus OX=10090 GN=Sec23a PE=1 SV=2 - [SC23A_MOUSE]	Sec23a	6.41	1	4	4	7	765	86.1064	7.07861	0.798315	down-regulated
P26231	Catenin alpha-1 OS=Mus musculus OX=10090 GN=Ctnna1 PE=1 SV=1 - [CTNA1_MOUSE]	Ctnna1	2.21	1	2	2	2	906	100.044	6.22705	0.797329	down-regulated
Q3THE2	Myosin regulatory light chain 12B OS=Mus musculus OX=10090 GN=Myl12b PE=1 SV=2 - [ML12B_MOUSE]	Myl12b	33.72	1	6	6	22	172	19.7665	4.84326	0.794841	down-regulated
P61620	Protein transport protein Sec61 subunit alpha isoform 1 OS=Mus musculus OX=10090 GN=Sec61a1 PE=1 SV=2 - [S61A1_MOUSE]	Sec61a1	3.99	1	2	2	5	476	52.2305	8.06006	0.792819	down-regulated
P18760	Cofilin-1 OS=Mus musculus OX=10090 GN=Cfl1 PE=1 SV=3 - [COF1_MOUSE]	Cfl1	75.3	1	10	12	42	166	18.5477	8.08936	0.791417	down-regulated
Q8BG05	Heterogeneous nuclear ribonucleoprotein A3 OS=Mus musculus OX=10090 GN=Hnrnpa3 PE=1 SV=1 - [ROA3_MOUSE]	Hnrnpa3	29.82	1	11	13	37	379	39.6276	9.01221	0.789061	down-regulated
B2RQC6	CAD protein OS=Mus musculus OX=10090 GN=Cad PE=1 SV=1 - [PYR1_MOUSE]	Cad	4.81	1	9	9	15	2225	243.084	6.43018	0.788672	down-regulated
P00405	Cytochrome c oxidase subunit 2 OS=Mus musculus OX=10090 GN=Mtco2 PE=1 SV=1 - [COX2_MOUSE]	Mtco2	8.81	1	2	2	4	227	25.959	4.729	0.787704	down-regulated
Q9CPR4	60S ribosomal protein L17 OS=Mus musculus OX=10090 GN=Rpl17 PE=1 SV=3 - [RL17_MOUSE]	Rpl17	27.17	1	4	4	12	184	21.4094	10.1841	0.786633	down-regulated
P62908	40S ribosomal protein S3 OS=Mus musculus OX=10090 GN=Rps3 PE=1 SV=1 - [RS3_MOUSE]	Rps3	74.07	1	17	17	57	243	26.6574	9.65674	0.784185	down-regulated
P31786	Acyl-CoA-binding protein OS=Mus musculus OX=10090 GN=Dbi PE=1 SV=2 - [ACBP_MOUSE]	Dbi	34.48	1	2	2	4	87	9.99414	8.82178	0.77978	down-regulated
Q9EST5	Acidic leucine-rich nuclear phosphoprotein 32 family member B OS=Mus musculus OX=10090 GN=Anp32b PE=1 SV=1 - [AN32B_MOUSE]	Anp32b	11.4	1	2	2	7	272	31.0601	4.00537	0.776532	down-regulated
P15532	Nucleoside diphosphate kinase A OS=Mus musculus OX=10090 GN=Nme1 PE=1 SV=1 - [NDKA_MOUSE]	Nme1	56.58	1	4	9	32	152	17.1969	7.37158	0.774091	down-regulated
P14115	60S ribosomal protein L27a OS=Mus musculus OX=10090 GN=Rpl27a PE=1 SV=5 - [RL27A_MOUSE]	Rpl27a	20.95	1	3	3	9	148	16.595	11.1216	0.770428	down-regulated
P61255	60S ribosomal protein L26 OS=Mus musculus OX=10090 GN=Rpl26 PE=1 SV=1 - [RL26_MOUSE]	Rpl26	11.72	1	2	2	5	145	17.2475	10.5503	0.769884	down-regulated
Q01730	Ras suppressor protein 1 OS=Mus musculus OX=10090 GN=Rsu1 PE=1 SV=3 - [RSU1_MOUSE]	Rsu1	8.66	1	2	2	4	277	31.5307	8.88037	0.768947	down-regulated
Q3THK7	GMP synthase [glutamine-hydrolyzing] OS=Mus musculus OX=10090 GN=Gmps PE=1 SV=2 - [GUAA_MOUSE]	Gmps	7.5	1	4	4	5	693	76.6749	6.72705	0.756978	down-regulated
P30999	Catenin delta-1 OS=Mus musculus OX=10090 GN=Ctnnd1 PE=1 SV=2 - [CTND1_MOUSE]	Ctnnd1	3.09	1	2	2	5	938	104.86	6.87354	0.751165	down-regulated
Q05769	Prostaglandin G/H synthase 2 OS=Mus musculus OX=10090 GN=Ptgs2 PE=1 SV=1 - [PGH2_MOUSE]	Ptgs2	4.47	1	2	2	4	604	68.9688	7.37158	0.736218	down-regulated
P62918	60S ribosomal protein L8 OS=Mus musculus OX=10090 GN=Rpl8 PE=1 SV=2 - [RL8_MOUSE]	Rpl8	13.23	1	3	3	6	257	28.0073	11.0337	0.73519	down-regulated
O89079	Coatomer subunit epsilon OS=Mus musculus OX=10090 GN=Cope PE=1 SV=3 - [COPE_MOUSE]	Cope	11.69	1	2	2	4	308	34.5454	5.05908	0.73248	down-regulated
P62309	Small nuclear ribonucleoprotein G OS=Mus musculus OX=10090 GN=Snrpg PE=1 SV=1 - [RUXG_MOUSE]	Snrpg	17.11	1	2	2	4	76	8.49043	8.88037	0.726589	down-regulated
Q3U1J4	DNA damage-binding protein 1 OS=Mus musculus OX=10090 GN=Ddb1 PE=1 SV=2 - [DDB1_MOUSE]	Ddb1	4.65	1	6	6	12	1140	126.772	5.26221	0.71998	down-regulated
Q9WVA2	Mitochondrial import inner membrane translocase subunit Tim8 A OS=Mus musculus OX=10090 GN=Timm8a1 PE=1 SV=1 - [TIM8A_MOUSE]	Timm8a1	41.24	1	2	2	4	97	11.0353	5.16064	0.718521	down-regulated
P30681	High mobility group protein B2 OS=Mus musculus OX=10090 GN=Hmgb2 PE=1 SV=3 - [HMGB2_MOUSE]	Hmgb2	20.95	1	3	4	12	210	24.1469	7.31299	0.716397	down-regulated
P97461	40S ribosomal protein S5 OS=Mus musculus OX=10090 GN=Rps5 PE=1 SV=3 - [RS5_MOUSE]	Rps5	29.41	1	5	5	12	204	22.875	9.71533	0.711566	down-regulated
O35381	Acidic leucine-rich nuclear phosphoprotein 32 family member A OS=Mus musculus OX=10090 GN=Anp32a PE=1 SV=1 - [AN32A_MOUSE]	Anp32a	16.19	1	3	3	7	247	28.5202	4.06885	0.707141	down-regulated
Q8BJ71	Nuclear pore complex protein Nup93 OS=Mus musculus OX=10090 GN=Nup93 PE=1 SV=1 - [NUP93_MOUSE]	Nup93	5.49	1	4	4	7	819	93.2225	5.71924	0.700848	down-regulated
Q9JJW6	Aly/REF export factor 2 OS=Mus musculus OX=10090 GN=Alyref2 PE=1 SV=1 - [ALRF2_MOUSE]	Alyref2	9.63	2	2	2	5	218	23.7159	10.0376	0.695099	down-regulated
O70493	Sorting nexin-12 OS=Mus musculus OX=10090 GN=Snx12 PE=1 SV=1 - [SNX12_MOUSE]	Snx12	17.58	1	2	3	6	165	19.1038	7.34229	0.690024	down-regulated
P11440	Cyclin-dependent kinase 1 OS=Mus musculus OX=10090 GN=Cdk1 PE=1 SV=3 - [CDK1_MOUSE]	Cdk1	12.79	1	2	3	4	297	34.085	8.42627	0.68291	down-regulated
Q9DBC7	cAMP-dependent protein kinase type I-alpha regulatory subunit OS=Mus musculus OX=10090 GN=Prkar1a PE=1 SV=3 - [KAP0_MOUSE]	Prkar1a	6.56	1	2	2	4	381	43.158	5.35107	0.642592	down-regulated
P23492	Purine nucleoside phosphorylase OS=Mus musculus OX=10090 GN=Pnp PE=1 SV=2 - [PNPH_MOUSE]	Pnp	16.26	1	3	3	6	289	32.2561	6.16357	0.625121	down-regulated
P68369	Tubulin alpha-1A chain OS=Mus musculus OX=10090 GN=Tuba1a PE=1 SV=1 - [TBA1A_MOUSE]	Tuba1a	62.08	1	2	21	136	451	50.1036	5.05908	0.619491	down-regulated
Q8CGP7	Histone H2A type 1-K OS=Mus musculus OX=10090 GN=H2ac15 PE=1 SV=3 - [H2A1K_MOUSE]	H2ac15	60	1	2	7	35	130	14.141	11.0483	0.588855	down-regulated
O55142	60S ribosomal protein L35a OS=Mus musculus OX=10090 GN=Rpl35a PE=1 SV=2 - [RL35A_MOUSE]	Rpl35a	31.82	1	4	4	7	110	12.5457	10.8872	0.542236	down-regulated
Q921H8	3-ketoacyl-CoA thiolase A, peroxisomal OS=Mus musculus OX=10090 GN=Acaa1a PE=1 SV=1 - [THIKA_MOUSE]	Acaa1a	8.96	1	2	2	2	424	43.9257	8.44092	0.398169	down-regulated
