# Supplementary material for: AUY922 induces retinal toxicity through attenuating TRPM1
Source: J Biomed Sci. 2021 Jul 23;28:55. doi: 10.1186/s12929-021-00751-5 (PMC8306347; doi:10.1186/s12929-021-00751-5)
Supplement: Supplementary file 10 — Additional file 10: Table S3. Functional annotation of upregulated proteins in AUY922-treated cells. [file 12929_2021_751_MOESM10_ESM.xlsx]

## Sheet: Annotation
MyList	Gene ID	Type	Tax ID	Homologene Gene ID	Homologene Gene Tax ID	Gene Symbol	Description	Biological Process (GO)	R-MMU-975956 Nonsense Mediated Decay (NMD)	CORUM:3047 Parvulin-associated pre-rRNP c	WP310 mRNA processing	GO:0009163 nucleoside biosynthetic proces	GO:1901798 positive regulation of signal	GO:0051028 mRNA transport	GO:0006541 glutamine metabolic process	GO:0045931 positive regulation of mitotic	GO:0022613 ribonucleoprotein complex biog	R-MMU-199977 ER to Golgi Anterograde Transp	R-MMU-5218920 VEGFR2 mediated vascular perme	GO:0019217 regulation of fatty acid metab	GO:0010608 posttranscriptional regulation	GO:0051099 positive regulation of binding	R-MMU-8852276 The role of GTSE1 in G2/M prog	GO:0034329 cell junction assembly	GO:0045785 positive regulation of cell ad	GO:0051702 biological process involved in	GO:1902600 proton transmembrane transport	GO:0055017 cardiac muscle tissue growth
Atp6v1h	108664	symbol	M. musculus	108664	M. musculus	Atp6v1h	ATPase, H+ transporting, lysosomal V1 subunit H	GO:1902600 proton transmembrane transport;GO:0006897 endocytosis;GO:0098662 inorganic cation transmembrane transport	0.0	0.0	0.0	0.0	0.0	1.0	0.0	0.0	0.0	0.0	0.0	0.0	0.0	0.0	0.0	0.0	0.0	0.0	1.0	0.0
Rpl18a	76808	symbol	M. musculus	76808	M. musculus	Rpl18a	ribosomal protein L18A	GO:0002181 cytoplasmic translation;GO:0006412 translation;GO:0043043 peptide biosynthetic process	1.0	1.0	0.0	0.0	0.0	0.0	0.0	0.0	0.0	0.0	0.0	0.0	0.0	0.0	0.0	0.0	0.0	0.0	0.0	0.0
Stoml2	66592	symbol	M. musculus	66592	M. musculus	Stoml2	stomatin (Epb7.2)-like 2	GO:0090297 positive regulation of mitochondrial DNA replication;GO:1900210 positive regulation of cardiolipin metabolic process;GO:1990046 stress-induced mitochondrial fusion	0.0	0.0	0.0	1.0	0.0	0.0	0.0	0.0	0.0	0.0	0.0	1.0	0.0	0.0	0.0	0.0	0.0	0.0	1.0	0.0
Rrm1	20133	symbol	M. musculus	20133	M. musculus	Rrm1	ribonucleotide reductase M1	GO:0009263 deoxyribonucleotide biosynthetic process;GO:0051290 protein heterotetramerization;GO:0051291 protein heterooligomerization	0.0	0.0	0.0	1.0	0.0	0.0	0.0	0.0	0.0	0.0	0.0	0.0	0.0	0.0	0.0	0.0	0.0	0.0	0.0	0.0
Galk1	14635	symbol	M. musculus	14635	M. musculus	Galk1	galactokinase 1	GO:0019402 galactitol metabolic process;GO:0006059 hexitol metabolic process;GO:0061623 glycolytic process from galactose	0.0	0.0	0.0	1.0	0.0	0.0	0.0	0.0	0.0	0.0	0.0	1.0	0.0	0.0	0.0	0.0	0.0	0.0	0.0	0.0
Sugt1	67955	symbol	M. musculus	67955	M. musculus	Sugt1	SGT1, suppressor of G2 allele of SKP1 (S. cerevisiae)	GO:0043946 positive regulation of catalytic activity in other organism involved in symbiotic interaction;GO:0043947 positive regulation by host of symbiont catalytic activity;GO:0052203 modulation of catalytic activity in other organism involved in symbiotic interaction	0.0	0.0	0.0	0.0	1.0	0.0	0.0	0.0	0.0	0.0	0.0	0.0	0.0	0.0	0.0	0.0	0.0	1.0	0.0	0.0
Eif5a	276770	symbol	M. musculus	276770	M. musculus	Eif5a	eukaryotic translation initiation factor 5A	GO:0045905 positive regulation of translational termination;GO:0006452 translational frameshifting;GO:0045901 positive regulation of translational elongation	1.0	0.0	0.0	0.0	1.0	1.0	0.0	0.0	0.0	0.0	0.0	0.0	1.0	0.0	0.0	1.0	0.0	0.0	1.0	0.0
Abcf2	27407	symbol	M. musculus	27407	M. musculus	Abcf2	ATP-binding cassette, sub-family F (GCN20), member 2		0.0	0.0	0.0	0.0	0.0	0.0	0.0	0.0	0.0	0.0	0.0	0.0	0.0	0.0	0.0	0.0	0.0	0.0	0.0	0.0
Rpl18	19899	symbol	M. musculus	19899	M. musculus	Rpl18	ribosomal protein L18	GO:0002181 cytoplasmic translation;GO:0006412 translation;GO:0043043 peptide biosynthetic process	1.0	1.0	0.0	0.0	0.0	0.0	0.0	0.0	0.0	0.0	0.0	0.0	0.0	0.0	0.0	0.0	0.0	0.0	0.0	0.0
Capza1	12340	symbol	M. musculus	12340	M. musculus	Capza1	capping protein (actin filament) muscle Z-line, alpha 1	GO:0051016 barbed-end actin filament capping;GO:0051693 actin filament capping;GO:0030835 negative regulation of actin filament depolymerization	0.0	0.0	0.0	0.0	0.0	0.0	0.0	0.0	0.0	0.0	0.0	0.0	0.0	0.0	0.0	1.0	0.0	0.0	0.0	0.0
Tpm4	326618	symbol	M. musculus	326618	M. musculus	Tpm4	tropomyosin 4	GO:0006936 muscle contraction;GO:0003012 muscle system process;GO:0007015 actin filament organization	0.0	0.0	0.0	0.0	0.0	0.0	0.0	0.0	0.0	0.0	1.0	0.0	0.0	0.0	0.0	0.0	0.0	0.0	0.0	0.0
Ssrp1	20833	symbol	M. musculus	20833	M. musculus	Ssrp1	structure specific recognition protein 1	GO:1902275 regulation of chromatin organization;GO:0006260 DNA replication;GO:0006281 DNA repair	0.0	0.0	0.0	0.0	0.0	0.0	0.0	0.0	0.0	0.0	0.0	0.0	0.0	0.0	0.0	0.0	0.0	0.0	0.0	0.0
Copz1	56447	symbol	M. musculus	56447	M. musculus	Copz1	coatomer protein complex, subunit zeta 1	GO:0006891 intra-Golgi vesicle-mediated transport;GO:1901998 toxin transport;GO:0006890 retrograde vesicle-mediated transport, Golgi to endoplasmic reticulum	0.0	0.0	0.0	0.0	0.0	0.0	0.0	0.0	0.0	1.0	0.0	0.0	0.0	0.0	0.0	0.0	0.0	0.0	0.0	0.0
Mtap	66902	symbol	M. musculus	66902	M. musculus	Mtap	methylthioadenosine phosphorylase	GO:0006166 purine ribonucleoside salvage;GO:0043174 nucleoside salvage;GO:0019509 L-methionine salvage from methylthioadenosine	0.0	0.0	0.0	1.0	0.0	0.0	1.0	0.0	0.0	0.0	0.0	0.0	0.0	0.0	0.0	0.0	0.0	0.0	0.0	0.0
Rps13	68052	symbol	M. musculus	68052	M. musculus	Rps13	ribosomal protein S13	GO:0033119 negative regulation of RNA splicing;GO:0043484 regulation of RNA splicing;GO:0008380 RNA splicing	1.0	0.0	1.0	0.0	0.0	0.0	0.0	0.0	0.0	0.0	0.0	0.0	0.0	0.0	0.0	0.0	0.0	0.0	0.0	0.0
Crip2	68337	symbol	M. musculus	68337	M. musculus	Crip2	cysteine rich protein 2	GO:0030097 hemopoiesis;GO:0008284 positive regulation of cell population proliferation;GO:0048534 hematopoietic or lymphoid organ development	0.0	0.0	0.0	0.0	0.0	0.0	0.0	0.0	0.0	0.0	0.0	0.0	0.0	0.0	0.0	0.0	0.0	0.0	0.0	0.0
Slc25a4	11739	symbol	M. musculus	11739	M. musculus	Slc25a4	solute carrier family 25 (mitochondrial carrier, adenine nucleotide translocator), member 4	GO:2000277 positive regulation of oxidative phosphorylation uncoupler activity;GO:0015866 ADP transport;GO:1902109 negative regulation of mitochondrial membrane permeability involved in apoptotic process	0.0	0.0	1.0	0.0	0.0	1.0	0.0	0.0	0.0	0.0	0.0	0.0	0.0	0.0	0.0	0.0	0.0	0.0	1.0	1.0
Cav1	12389	symbol	M. musculus	12389	M. musculus	Cav1	caveolin 1, caveolae protein	GO:1900085 negative regulation of peptidyl-tyrosine autophosphorylation;GO:0033484 nitric oxide homeostasis;GO:0038016 insulin receptor internalization	0.0	0.0	0.0	0.0	1.0	0.0	0.0	0.0	0.0	0.0	1.0	1.0	1.0	1.0	0.0	1.0	1.0	1.0	1.0	1.0
Ddx5	13207	symbol	M. musculus	13207	M. musculus	Ddx5	DEAD box helicase 5	GO:1903800 positive regulation of production of miRNAs involved in gene silencing by miRNA;GO:0043517 positive regulation of DNA damage response, signal transduction by p53 class mediator;GO:0009299 mRNA transcription	0.0	1.0	1.0	0.0	1.0	1.0	0.0	0.0	0.0	0.0	0.0	0.0	1.0	0.0	0.0	0.0	0.0	1.0	0.0	0.0
Rnh1	107702	symbol	M. musculus	107702	M. musculus	Rnh1	ribonuclease/angiogenin inhibitor 1	GO:0045765 regulation of angiogenesis;GO:1901342 regulation of vasculature development;GO:0001525 angiogenesis	0.0	0.0	0.0	0.0	0.0	0.0	0.0	0.0	0.0	0.0	0.0	0.0	0.0	0.0	0.0	0.0	0.0	0.0	0.0	0.0
C1qbp	12261	symbol	M. musculus	12261	M. musculus	C1qbp	complement component 1, q subcomponent binding protein	GO:0039534 negative regulation of MDA-5 signaling pathway;GO:1901165 positive regulation of trophoblast cell migration;GO:0039533 regulation of MDA-5 signaling pathway	1.0	0.0	1.0	0.0	1.0	0.0	0.0	0.0	1.0	0.0	0.0	0.0	1.0	0.0	0.0	0.0	1.0	0.0	0.0	0.0
Psmb2	26445	symbol	M. musculus	26445	M. musculus	Psmb2	proteasome (prosome, macropain) subunit, beta type 2	GO:0010499 proteasomal ubiquitin-independent protein catabolic process;GO:0043161 proteasome-mediated ubiquitin-dependent protein catabolic process;GO:0010498 proteasomal protein catabolic process	1.0	0.0	0.0	0.0	0.0	1.0	0.0	0.0	0.0	0.0	0.0	0.0	0.0	0.0	1.0	0.0	0.0	0.0	0.0	0.0
Asns	27053	symbol	M. musculus	27053	M. musculus	Asns	asparagine synthetase	GO:0006529 asparagine biosynthetic process;GO:0006528 asparagine metabolic process;GO:0009067 aspartate family amino acid biosynthetic process	0.0	0.0	0.0	0.0	0.0	0.0	1.0	1.0	0.0	0.0	0.0	0.0	0.0	0.0	0.0	0.0	0.0	0.0	0.0	0.0
Rpl11	67025	symbol	M. musculus	67025	M. musculus	Rpl11	ribosomal protein L11	GO:2000435 negative regulation of protein neddylation;GO:1902255 positive regulation of intrinsic apoptotic signaling pathway by p53 class mediator;GO:1904667 negative regulation of ubiquitin protein ligase activity	1.0	0.0	1.0	0.0	1.0	1.0	0.0	0.0	1.0	0.0	0.0	0.0	0.0	1.0	0.0	0.0	0.0	0.0	0.0	0.0
Matr3	17184	symbol	M. musculus	17184	M. musculus	Matr3	matrin 3	GO:0002218 activation of innate immune response;GO:0003170 heart valve development;GO:0001825 blastocyst formation	0.0	0.0	1.0	0.0	0.0	0.0	0.0	0.0	0.0	0.0	0.0	0.0	1.0	0.0	0.0	0.0	0.0	0.0	0.0	0.0
Snrnp200	320632	symbol	M. musculus	320632	M. musculus	Snrnp200	small nuclear ribonucleoprotein 200 (U5)	GO:0000388 spliceosome conformational change to release U4 (or U4atac) and U1 (or U11);GO:0000393 spliceosomal conformational changes to generate catalytic conformation;GO:0022618 ribonucleoprotein complex assembly	1.0	0.0	1.0	0.0	0.0	0.0	0.0	0.0	1.0	0.0	0.0	0.0	0.0	0.0	0.0	0.0	0.0	0.0	0.0	0.0
Acadl	11363	symbol	M. musculus	11363	M. musculus	Acadl	acyl-Coenzyme A dehydrogenase, long-chain	GO:0006579 amino-acid betaine catabolic process;GO:0042413 carnitine catabolic process;GO:0019254 carnitine metabolic process, CoA-linked	0.0	0.0	0.0	0.0	0.0	0.0	1.0	0.0	0.0	0.0	0.0	1.0	0.0	0.0	0.0	0.0	0.0	0.0	0.0	0.0
Eif4g1	208643	symbol	M. musculus	208643	M. musculus	Eif4g1	eukaryotic translation initiation factor 4, gamma 1	GO:1905535 regulation of eukaryotic translation initiation factor 4F complex assembly;GO:1905537 positive regulation of eukaryotic translation initiation factor 4F complex assembly;GO:1905610 regulation of mRNA cap binding	1.0	0.0	0.0	0.0	1.0	1.0	0.0	1.0	0.0	0.0	0.0	0.0	1.0	1.0	1.0	1.0	0.0	0.0	0.0	0.0
Rps7	20115	symbol	M. musculus	20115	M. musculus	Rps7	ribosomal protein S7	GO:1902255 positive regulation of intrinsic apoptotic signaling pathway by p53 class mediator;GO:1904667 negative regulation of ubiquitin protein ligase activity;GO:0051444 negative regulation of ubiquitin-protein transferase activity	1.0	0.0	1.0	0.0	1.0	0.0	0.0	0.0	1.0	0.0	0.0	0.0	0.0	0.0	0.0	0.0	0.0	0.0	0.0	0.0
Srsf7	225027	symbol	M. musculus	225027	M. musculus	Srsf7	serine and arginine-rich splicing factor 7	GO:0048025 negative regulation of mRNA splicing, via spliceosome;GO:0033119 negative regulation of RNA splicing;GO:0050686 negative regulation of mRNA processing	1.0	0.0	1.0	0.0	0.0	1.0	0.0	0.0	0.0	0.0	0.0	0.0	0.0	0.0	0.0	0.0	0.0	0.0	0.0	0.0
Sec13	110379	symbol	M. musculus	110379	M. musculus	Sec13	SEC13 homolog, nuclear pore and COPII coat complex component	GO:0090110 COPII-coated vesicle cargo loading;GO:0035459 vesicle cargo loading;GO:1904263 positive regulation of TORC1 signaling	1.0	0.0	1.0	0.0	0.0	1.0	0.0	0.0	0.0	1.0	1.0	0.0	0.0	0.0	0.0	0.0	0.0	0.0	0.0	0.0
Sec23a	20334	symbol	M. musculus	20334	M. musculus	Sec23a	SEC23 homolog A, COPII coat complex component	GO:0090110 COPII-coated vesicle cargo loading;GO:0035459 vesicle cargo loading;GO:0090114 COPII-coated vesicle budding	0.0	0.0	0.0	0.0	0.0	0.0	0.0	0.0	0.0	1.0	0.0	0.0	0.0	0.0	0.0	0.0	0.0	0.0	0.0	0.0
Ctnna1	12385	symbol	M. musculus	12385	M. musculus	Ctnna1	catenin (cadherin associated protein), alpha 1	GO:2001045 negative regulation of integrin-mediated signaling pathway;GO:0071680 response to indole-3-methanol;GO:0071681 cellular response to indole-3-methanol	0.0	0.0	0.0	0.0	1.0	1.0	0.0	0.0	0.0	0.0	1.0	0.0	0.0	0.0	0.0	1.0	0.0	0.0	0.0	0.0
Myl12b	67938	symbol	M. musculus	67938	M. musculus	Myl12b	myosin, light chain 12B, regulatory	GO:0008360 regulation of cell shape;GO:0022604 regulation of cell morphogenesis;GO:0022603 regulation of anatomical structure morphogenesis	0.0	0.0	0.0	0.0	0.0	0.0	0.0	0.0	0.0	0.0	1.0	0.0	0.0	0.0	0.0	0.0	0.0	0.0	0.0	0.0
Sec61a1	53421	symbol	M. musculus	53421	M. musculus	Sec61a1	Sec61 alpha 1 subunit (S. cerevisiae)	GO:0039019 pronephric nephron development;GO:0031204 posttranslational protein targeting to membrane, translocation;GO:0048793 pronephros development	0.0	0.0	0.0	0.0	0.0	1.0	0.0	0.0	0.0	0.0	0.0	0.0	0.0	0.0	0.0	0.0	0.0	0.0	0.0	0.0
Cfl1	12631	symbol	M. musculus	12631	M. musculus	Cfl1	cofilin 1, non-muscle	GO:0051510 regulation of unidimensional cell growth;GO:0051511 negative regulation of unidimensional cell growth;GO:1905873 positive regulation of protein localization to cell leading edge	0.0	0.0	0.0	0.0	1.0	1.0	0.0	1.0	0.0	0.0	0.0	0.0	0.0	0.0	0.0	1.0	1.0	1.0	0.0	0.0
Hnrnpa3	229279	symbol	M. musculus	229279	M. musculus	Hnrnpa3	heterogeneous nuclear ribonucleoprotein A3	GO:0051028 mRNA transport;GO:0050657 nucleic acid transport;GO:0050658 RNA transport	1.0	0.0	1.0	0.0	0.0	1.0	0.0	0.0	0.0	0.0	0.0	0.0	0.0	0.0	0.0	0.0	0.0	0.0	0.0	0.0
Cad	69719	symbol	M. musculus	69719	M. musculus	Cad	carbamoyl-phosphate synthetase 2, aspartate transcarbamylase, and dihydroorotase	GO:0019240 citrulline biosynthetic process;GO:0006207 'de novo' pyrimidine nucleobase biosynthetic process;GO:0000052 citrulline metabolic process	0.0	0.0	0.0	1.0	0.0	0.0	1.0	1.0	0.0	0.0	0.0	0.0	0.0	0.0	0.0	0.0	0.0	0.0	0.0	0.0
Mtco2						None	None	None	nan	nan	nan	nan	nan	nan	nan	nan	nan	nan	nan	nan	nan	nan	nan	nan	nan	nan	nan	nan
Rpl17	319195	symbol	M. musculus	319195	M. musculus	Rpl17	ribosomal protein L17	GO:1900087 positive regulation of G1/S transition of mitotic cell cycle;GO:1902808 positive regulation of cell cycle G1/S phase transition;GO:1901992 positive regulation of mitotic cell cycle phase transition	1.0	0.0	0.0	0.0	0.0	0.0	0.0	1.0	0.0	0.0	0.0	0.0	0.0	0.0	0.0	0.0	0.0	0.0	0.0	0.0
Rps3	27050	symbol	M. musculus	27050	M. musculus	Rps3	ribosomal protein S3	GO:0061481 response to TNF agonist;GO:1902546 positive regulation of DNA N-glycosylase activity;GO:1902544 regulation of DNA N-glycosylase activity	1.0	1.0	0.0	0.0	1.0	0.0	0.0	0.0	0.0	0.0	0.0	0.0	1.0	0.0	0.0	1.0	1.0	0.0	0.0	0.0
Dbi	13167	symbol	M. musculus	13167	M. musculus	Dbi	diazepam binding inhibitor	GO:1905918 regulation of CoA-transferase activity;GO:1905920 positive regulation of CoA-transferase activity;GO:1903060 negative regulation of protein lipidation	0.0	0.0	0.0	0.0	1.0	0.0	0.0	0.0	0.0	0.0	0.0	1.0	0.0	0.0	0.0	0.0	0.0	0.0	0.0	0.0
Anp32b	67628	symbol	M. musculus	67628	M. musculus	Anp32b	acidic (leucine-rich) nuclear phosphoprotein 32 family, member B	GO:0021591 ventricular system development;GO:1900087 positive regulation of G1/S transition of mitotic cell cycle;GO:1902808 positive regulation of cell cycle G1/S phase transition	0.0	0.0	0.0	0.0	0.0	0.0	0.0	1.0	0.0	0.0	0.0	0.0	0.0	0.0	0.0	0.0	0.0	0.0	0.0	0.0
Nme1	18102	symbol	M. musculus	18102	M. musculus	Nme1	NME/NM23 nucleoside diphosphate kinase 1	GO:0006228 UTP biosynthetic process;GO:0006241 CTP biosynthetic process;GO:0006183 GTP biosynthetic process	0.0	0.0	0.0	1.0	0.0	0.0	1.0	0.0	0.0	0.0	0.0	0.0	0.0	1.0	0.0	0.0	0.0	0.0	0.0	0.0
Rpl27a	26451	symbol	M. musculus	26451	M. musculus	Rpl27a	ribosomal protein L27A	GO:0006412 translation;GO:0043043 peptide biosynthetic process;GO:0043604 amide biosynthetic process	1.0	0.0	0.0	0.0	0.0	0.0	0.0	0.0	0.0	0.0	0.0	0.0	0.0	0.0	0.0	0.0	0.0	0.0	0.0	0.0
Rpl26	19941	symbol	M. musculus	19941	M. musculus	Rpl26	ribosomal protein L26	GO:1904803 regulation of translation involved in cellular response to UV;GO:1902164 positive regulation of DNA damage response, signal transduction by p53 class mediator resulting in transcription of p21 class mediator;GO:1902162 regulation of DNA damage response, signal transduction by p53 class mediator resulting in transcription of p21 class mediator	1.0	1.0	1.0	0.0	1.0	0.0	0.0	1.0	1.0	0.0	0.0	0.0	1.0	0.0	0.0	0.0	0.0	0.0	0.0	0.0
Rsu1	20163	symbol	M. musculus	20163	M. musculus	Rsu1	Ras suppressor protein 1	GO:2000179 positive regulation of neural precursor cell proliferation;GO:2000177 regulation of neural precursor cell proliferation;GO:0010811 positive regulation of cell-substrate adhesion	0.0	0.0	0.0	0.0	0.0	0.0	0.0	0.0	0.0	0.0	0.0	0.0	0.0	0.0	0.0	0.0	1.0	0.0	0.0	0.0
Gmps	229363	symbol	M. musculus	229363	M. musculus	Gmps	guanine monophosphate synthetase	GO:0006177 GMP biosynthetic process;GO:0046037 GMP metabolic process;GO:1901070 guanosine-containing compound biosynthetic process	0.0	0.0	0.0	1.0	0.0	0.0	1.0	0.0	0.0	0.0	0.0	0.0	0.0	0.0	0.0	0.0	0.0	0.0	0.0	0.0
Ctnnd1	12388	symbol	M. musculus	12388	M. musculus	Ctnnd1	catenin (cadherin associated protein), delta 1	GO:0060690 epithelial cell differentiation involved in salivary gland development;GO:0060689 cell differentiation involved in salivary gland development;GO:1900086 positive regulation of peptidyl-tyrosine autophosphorylation	0.0	0.0	0.0	0.0	1.0	0.0	0.0	0.0	0.0	0.0	1.0	0.0	0.0	0.0	0.0	1.0	0.0	0.0	0.0	0.0
Ptgs2	19225	symbol	M. musculus	19225	M. musculus	Ptgs2	prostaglandin-endoperoxide synthase 2	GO:0010335 response to non-ionic osmotic stress;GO:0071471 cellular response to non-ionic osmotic stress;GO:0090362 positive regulation of platelet-derived growth factor production	0.0	0.0	0.0	0.0	1.0	1.0	1.0	0.0	0.0	0.0	0.0	1.0	0.0	1.0	0.0	0.0	0.0	0.0	0.0	1.0
Rpl8	26961	symbol	M. musculus	26961	M. musculus	Rpl8	ribosomal protein L8	GO:0002181 cytoplasmic translation;GO:0006412 translation;GO:0043043 peptide biosynthetic process	1.0	1.0	1.0	0.0	0.0	0.0	0.0	0.0	0.0	0.0	0.0	0.0	0.0	0.0	0.0	0.0	0.0	0.0	0.0	0.0
Cope	59042	symbol	M. musculus	59042	M. musculus	Cope	coatomer protein complex, subunit epsilon	GO:0099612 protein localization to axon;GO:0006891 intra-Golgi vesicle-mediated transport;GO:0006890 retrograde vesicle-mediated transport, Golgi to endoplasmic reticulum	0.0	0.0	0.0	0.0	0.0	0.0	0.0	0.0	0.0	1.0	0.0	0.0	0.0	0.0	0.0	0.0	0.0	0.0	0.0	0.0
Snrpg	68011	symbol	M. musculus	68011	M. musculus	Snrpg	small nuclear ribonucleoprotein polypeptide G	GO:0000387 spliceosomal snRNP assembly;GO:0022618 ribonucleoprotein complex assembly;GO:0071826 ribonucleoprotein complex subunit organization	1.0	0.0	1.0	0.0	0.0	1.0	0.0	0.0	1.0	0.0	0.0	0.0	0.0	0.0	0.0	0.0	0.0	0.0	0.0	0.0
Ddb1	13194	symbol	M. musculus	13194	M. musculus	Ddb1	damage specific DNA binding protein 1	GO:0046726 positive regulation by virus of viral protein levels in host cell;GO:0046719 regulation by virus of viral protein levels in host cell;GO:0070914 UV-damage excision repair	0.0	0.0	0.0	0.0	1.0	0.0	1.0	1.0	0.0	0.0	0.0	1.0	0.0	0.0	0.0	0.0	0.0	1.0	0.0	0.0
Timm8a1	30058	symbol	M. musculus	30058	M. musculus	Timm8a1	translocase of inner mitochondrial membrane 8A1	GO:0072321 chaperone-mediated protein transport;GO:0006626 protein targeting to mitochondrion;GO:0072655 establishment of protein localization to mitochondrion	0.0	0.0	0.0	0.0	0.0	1.0	0.0	0.0	0.0	0.0	0.0	0.0	0.0	0.0	0.0	0.0	0.0	0.0	0.0	0.0
Hmgb2	97165	symbol	M. musculus	97165	M. musculus	Hmgb2	high mobility group box 2	GO:0032075 positive regulation of nuclease activity;GO:0045654 positive regulation of megakaryocyte differentiation;GO:0007289 spermatid nucleus differentiation	0.0	0.0	0.0	0.0	1.0	0.0	0.0	0.0	0.0	0.0	0.0	0.0	0.0	1.0	0.0	0.0	0.0	0.0	0.0	0.0
Rps5	20103	symbol	M. musculus	20103	M. musculus	Rps5	ribosomal protein S5	GO:0006450 regulation of translational fidelity;GO:0000028 ribosomal small subunit assembly;GO:0042255 ribosome assembly	1.0	0.0	0.0	0.0	0.0	0.0	0.0	0.0	1.0	0.0	0.0	0.0	0.0	0.0	0.0	0.0	0.0	0.0	0.0	0.0
Anp32a	11737	symbol	M. musculus	11737	M. musculus	Anp32a	acidic (leucine-rich) nuclear phosphoprotein 32 family, member A	GO:0006913 nucleocytoplasmic transport;GO:0051169 nuclear transport;GO:0046907 intracellular transport	1.0	0.0	0.0	0.0	0.0	1.0	0.0	0.0	0.0	0.0	0.0	0.0	0.0	0.0	1.0	0.0	0.0	0.0	0.0	0.0
Nup93	71805	symbol	M. musculus	71805	M. musculus	Nup93	nucleoporin 93	GO:0051292 nuclear pore complex assembly;GO:0006999 nuclear pore organization;GO:0060391 positive regulation of SMAD protein signal transduction	1.0	0.0	1.0	0.0	0.0	1.0	0.0	0.0	0.0	0.0	0.0	0.0	0.0	0.0	0.0	0.0	0.0	0.0	0.0	0.0
Alyref2	56009	symbol	M. musculus	56009	M. musculus	Alyref2	Aly/REF export factor 2	GO:0051028 mRNA transport;GO:0050657 nucleic acid transport;GO:0050658 RNA transport	0.0	0.0	1.0	0.0	0.0	1.0	0.0	0.0	0.0	0.0	0.0	0.0	0.0	0.0	0.0	0.0	0.0	0.0	0.0	0.0
Snx12	55988	symbol	M. musculus	55988	M. musculus	Snx12	sorting nexin 12	GO:2000642 negative regulation of early endosome to late endosome transport;GO:1903650 negative regulation of cytoplasmic transport;GO:0034499 late endosome to Golgi transport	0.0	0.0	0.0	0.0	1.0	0.0	0.0	0.0	0.0	1.0	0.0	0.0	0.0	0.0	0.0	0.0	0.0	0.0	0.0	0.0
Cdk1	12534	symbol	M. musculus	12534	M. musculus	Cdk1	cyclin-dependent kinase 1	GO:1905448 positive regulation of mitochondrial ATP synthesis coupled electron transport;GO:1905446 regulation of mitochondrial ATP synthesis coupled electron transport;GO:0090166 Golgi disassembly	0.0	0.0	1.0	0.0	0.0	1.0	0.0	1.0	0.0	0.0	0.0	0.0	0.0	0.0	1.0	0.0	0.0	0.0	0.0	1.0
Prkar1a	19084	symbol	M. musculus	19084	M. musculus	Prkar1a	protein kinase, cAMP dependent regulatory, type I, alpha	GO:2000480 negative regulation of cAMP-dependent protein kinase activity;GO:0046007 negative regulation of activated T cell proliferation;GO:2000479 regulation of cAMP-dependent protein kinase activity	0.0	0.0	0.0	0.0	1.0	0.0	0.0	0.0	0.0	0.0	0.0	0.0	0.0	0.0	1.0	0.0	1.0	0.0	0.0	1.0
Pnp	18950	symbol	M. musculus	18950	M. musculus	Pnp	purine-nucleoside phosphorylase	GO:0006149 deoxyinosine catabolic process;GO:0046094 deoxyinosine metabolic process;GO:0006161 deoxyguanosine catabolic process	0.0	1.0	0.0	1.0	1.0	0.0	1.0	0.0	0.0	0.0	0.0	1.0	0.0	0.0	0.0	0.0	1.0	0.0	0.0	0.0
Tuba1a	22142	symbol	M. musculus	22142	M. musculus	Tuba1a	tubulin, alpha 1A	GO:0050807 regulation of synapse organization;GO:0050803 regulation of synapse structure or activity;GO:0050808 synapse organization	0.0	0.0	0.0	0.0	0.0	1.0	0.0	0.0	0.0	1.0	1.0	0.0	0.0	0.0	1.0	0.0	0.0	0.0	0.0	0.0
H2ac15	319169	symbol	M. musculus	319169	M. musculus	H2ac15	H2A clustered histone 15	GO:0006342 chromatin silencing;GO:0045814 negative regulation of gene expression, epigenetic;GO:0097549 chromatin organization involved in negative regulation of transcription	0.0	0.0	0.0	0.0	0.0	1.0	0.0	0.0	0.0	0.0	1.0	0.0	0.0	0.0	0.0	0.0	0.0	0.0	0.0	0.0
Rpl35a	57808	symbol	M. musculus	57808	M. musculus	Rpl35a	ribosomal protein L35A	GO:0042273 ribosomal large subunit biogenesis;GO:0002181 cytoplasmic translation;GO:0006364 rRNA processing	1.0	0.0	0.0	0.0	1.0	0.0	0.0	0.0	1.0	0.0	0.0	0.0	0.0	0.0	0.0	0.0	0.0	0.0	0.0	0.0
Acaa1a	113868	symbol	M. musculus	113868	M. musculus	Acaa1a	acetyl-Coenzyme A acyltransferase 1A	GO:0010124 phenylacetate catabolic process;GO:0042178 xenobiotic catabolic process;GO:0042537 benzene-containing compound metabolic process	0.0	0.0	0.0	0.0	0.0	0.0	1.0	0.0	0.0	0.0	0.0	1.0	0.0	0.0	0.0	0.0	0.0	0.0	0.0	0.0

## Sheet: Enrichment
GroupID	Category	Term	Description	LogP	Log(q-value)	InTerm_InList	Genes	Symbols
1_Summary	Reactome Gene Sets	R-MMU-975956	Nonsense Mediated Decay (NMD) independent of the Exon Junction Complex (EJC)	-15.902	-11.6874	12/91	19899,19941,20103,20115,26451,26961,27050,57808,67025,68052,76808,208643,319195,11737,26445,68011,71805,110379,225027,229279,320632,12261,276770	Rpl18,Rpl26,Rps5,Rps7,Rpl27a,Rpl8,Rps3,Rpl35a,Rpl11,Rps13,Rpl18a,Eif4g1,Rpl17,Anp32a,Psmb2,Snrpg,Nup93,Sec13,Srsf7,Hnrnpa3,Snrnp200,C1qbp,Eif5a
1_Member	Reactome Gene Sets	R-MMU-975956	Nonsense Mediated Decay (NMD) independent of the Exon Junction Complex (EJC)	-15.902	-11.6874	12/91	19899,19941,20103,20115,26451,26961,27050,57808,67025,68052,76808,208643	Rpl18,Rpl26,Rps5,Rps7,Rpl27a,Rpl8,Rps3,Rpl35a,Rpl11,Rps13,Rpl18a,Eif4g1
1_Member	WikiPathways	WP163	Cytoplasmic Ribosomal Proteins	-15.6676	-11.6874	12/95	19899,19941,20103,20115,26451,26961,27050,57808,67025,68052,76808,319195	Rpl18,Rpl26,Rps5,Rps7,Rpl27a,Rpl8,Rps3,Rpl35a,Rpl11,Rps13,Rpl18a,Rpl17
1_Member	Reactome Gene Sets	R-MMU-8953854	Metabolism of RNA	-15.3917	-11.5875	20/549	11737,19899,19941,20103,20115,26445,26451,26961,27050,57808,67025,68011,68052,71805,76808,110379,208643,225027,229279,320632	Anp32a,Rpl18,Rpl26,Rps5,Rps7,Psmb2,Rpl27a,Rpl8,Rps3,Rpl35a,Rpl11,Snrpg,Rps13,Nup93,Rpl18a,Sec13,Eif4g1,Srsf7,Hnrnpa3,Snrnp200
1_Member	Reactome Gene Sets	R-MMU-156827	L13a-mediated translational silencing of Ceruloplasmin expression	-14.9739	-11.3904	12/108	19899,19941,20103,20115,26451,26961,27050,57808,67025,68052,76808,208643	Rpl18,Rpl26,Rps5,Rps7,Rpl27a,Rpl8,Rps3,Rpl35a,Rpl11,Rps13,Rpl18a,Eif4g1
1_Member	Reactome Gene Sets	R-MMU-72706	GTP hydrolysis and joining of the 60S ribosomal subunit	-14.9243	-11.3904	12/109	19899,19941,20103,20115,26451,26961,27050,57808,67025,68052,76808,208643	Rpl18,Rpl26,Rps5,Rps7,Rpl27a,Rpl8,Rps3,Rpl35a,Rpl11,Rps13,Rpl18a,Eif4g1
1_Member	Reactome Gene Sets	R-MMU-927802	Nonsense-Mediated Decay (NMD)	-14.8266	-11.3904	12/111	19899,19941,20103,20115,26451,26961,27050,57808,67025,68052,76808,208643	Rpl18,Rpl26,Rps5,Rps7,Rpl27a,Rpl8,Rps3,Rpl35a,Rpl11,Rps13,Rpl18a,Eif4g1
1_Member	Reactome Gene Sets	R-MMU-975957	Nonsense Mediated Decay (NMD) enhanced by the Exon Junction Complex (EJC)	-14.8266	-11.3904	12/111	19899,19941,20103,20115,26451,26961,27050,57808,67025,68052,76808,208643	Rpl18,Rpl26,Rps5,Rps7,Rpl27a,Rpl8,Rps3,Rpl35a,Rpl11,Rps13,Rpl18a,Eif4g1
1_Member	Reactome Gene Sets	R-MMU-72613	Eukaryotic Translation Initiation	-14.5904	-11.2633	12/116	19899,19941,20103,20115,26451,26961,27050,57808,67025,68052,76808,208643	Rpl18,Rpl26,Rps5,Rps7,Rpl27a,Rpl8,Rps3,Rpl35a,Rpl11,Rps13,Rpl18a,Eif4g1
1_Member	Reactome Gene Sets	R-MMU-72737	Cap-dependent Translation Initiation	-14.5904	-11.2633	12/116	19899,19941,20103,20115,26451,26961,27050,57808,67025,68052,76808,208643	Rpl18,Rpl26,Rps5,Rps7,Rpl27a,Rpl8,Rps3,Rpl35a,Rpl11,Rps13,Rpl18a,Eif4g1
1_Member	Reactome Gene Sets	R-MMU-1799339	SRP-dependent cotranslational protein targeting to membrane	-14.2721	-10.9908	11/89	19899,19941,20103,20115,26451,26961,27050,57808,67025,68052,76808	Rpl18,Rpl26,Rps5,Rps7,Rpl27a,Rpl8,Rps3,Rpl35a,Rpl11,Rps13,Rpl18a
1_Member	Reactome Gene Sets	R-MMU-72689	Formation of a pool of free 40S subunits	-13.795	-10.5551	11/98	19899,19941,20103,20115,26451,26961,27050,57808,67025,68052,76808	Rpl18,Rpl26,Rps5,Rps7,Rpl27a,Rpl8,Rps3,Rpl35a,Rpl11,Rps13,Rpl18a
1_Member	KEGG Pathway	ko03010	Ribosome	-12.4524	-9.25528	12/174	19899,19941,20103,20115,26451,26961,27050,57808,67025,68052,76808,319195	Rpl18,Rpl26,Rps5,Rps7,Rpl27a,Rpl8,Rps3,Rpl35a,Rpl11,Rps13,Rpl18a,Rpl17
1_Member	KEGG Pathway	mmu03010	Ribosome	-12.4226	-9.25528	12/175	19899,19941,20103,20115,26451,26961,27050,57808,67025,68052,76808,319195	Rpl18,Rpl26,Rps5,Rps7,Rpl27a,Rpl8,Rps3,Rpl35a,Rpl11,Rps13,Rpl18a,Rpl17
1_Member	Reactome Gene Sets	R-MMU-72766	Translation	-11.2204	-8.08523	12/221	19899,19941,20103,20115,26451,26961,27050,57808,67025,68052,76808,208643	Rpl18,Rpl26,Rps5,Rps7,Rpl27a,Rpl8,Rps3,Rpl35a,Rpl11,Rps13,Rpl18a,Eif4g1
1_Member	Reactome Gene Sets	R-MMU-6791226	Major pathway of rRNA processing in the nucleolus and cytosol	-11.0768	-8.02601	11/172	19899,19941,20103,20115,26451,26961,27050,57808,67025,68052,76808	Rpl18,Rpl26,Rps5,Rps7,Rpl27a,Rpl8,Rps3,Rpl35a,Rpl11,Rps13,Rpl18a
1_Member	Reactome Gene Sets	R-MMU-72312	rRNA processing	-11.0768	-8.02601	11/172	19899,19941,20103,20115,26451,26961,27050,57808,67025,68052,76808	Rpl18,Rpl26,Rps5,Rps7,Rpl27a,Rpl8,Rps3,Rpl35a,Rpl11,Rps13,Rpl18a
1_Member	Reactome Gene Sets	R-MMU-8868773	rRNA processing in the nucleus and cytosol	-11.0768	-8.02601	11/172	19899,19941,20103,20115,26451,26961,27050,57808,67025,68052,76808	Rpl18,Rpl26,Rps5,Rps7,Rpl27a,Rpl8,Rps3,Rpl35a,Rpl11,Rps13,Rpl18a
1_Member	GO Biological Processes	GO:0006412	translation	-8.94823	-5.92221	15/625	12261,19899,19941,20103,20115,26451,26961,27050,57808,67025,68052,76808,208643,276770,319195	C1qbp,Rpl18,Rpl26,Rps5,Rps7,Rpl27a,Rpl8,Rps3,Rpl35a,Rpl11,Rps13,Rpl18a,Eif4g1,Eif5a,Rpl17
1_Member	GO Biological Processes	GO:0043043	peptide biosynthetic process	-8.72524	-5.72271	15/649	12261,19899,19941,20103,20115,26451,26961,27050,57808,67025,68052,76808,208643,276770,319195	C1qbp,Rpl18,Rpl26,Rps5,Rps7,Rpl27a,Rpl8,Rps3,Rpl35a,Rpl11,Rps13,Rpl18a,Eif4g1,Eif5a,Rpl17
1_Member	GO Biological Processes	GO:0043604	amide biosynthetic process	-7.79563	-4.83656	15/761	12261,19899,19941,20103,20115,26451,26961,27050,57808,67025,68052,76808,208643,276770,319195	C1qbp,Rpl18,Rpl26,Rps5,Rps7,Rpl27a,Rpl8,Rps3,Rpl35a,Rpl11,Rps13,Rpl18a,Eif4g1,Eif5a,Rpl17
1_Member	GO Biological Processes	GO:0002181	cytoplasmic translation	-7.71199	-4.77313	7/92	19899,19941,26961,57808,67025,76808,319195	Rpl18,Rpl26,Rpl8,Rpl35a,Rpl11,Rpl18a,Rpl17
1_Member	Reactome Gene Sets	R-MMU-72649	Translation initiation complex formation	-5.90567	-3.11575	5/58	20103,20115,27050,68052,208643	Rps5,Rps7,Rps3,Rps13,Eif4g1
1_Member	Reactome Gene Sets	R-MMU-72702	Ribosomal scanning and start codon recognition	-5.90567	-3.11575	5/58	20103,20115,27050,68052,208643	Rps5,Rps7,Rps3,Rps13,Eif4g1
1_Member	Reactome Gene Sets	R-MMU-72662	Activation of the mRNA upon binding of the cap-binding complex and eIFs, and subsequent binding to 43S	-5.8683	-3.09217	5/59	20103,20115,27050,68052,208643	Rps5,Rps7,Rps3,Rps13,Eif4g1
1_Member	Reactome Gene Sets	R-MMU-72695	Formation of the ternary complex, and subsequently, the 43S complex	-4.64591	-2.08063	4/51	20103,20115,27050,68052	Rps5,Rps7,Rps3,Rps13
2_Summary	CORUM	CORUM:3047	Parvulin-associated pre-rRNP complex	-7.87858	-4.89833	6/50	13207,19899,19941,26961,27050,76808,18950	Ddx5,Rpl18,Rpl26,Rpl8,Rps3,Rpl18a,Pnp
2_Member	CORUM	CORUM:3047	Parvulin-associated pre-rRNP complex	-7.87858	-4.89833	6/50	13207,19899,19941,26961,27050,76808	Ddx5,Rpl18,Rpl26,Rpl8,Rps3,Rpl18a
2_Member	GO Biological Processes	GO:2001022	positive regulation of response to DNA damage stimulus	-3.3004	-1.0569	4/113	13207,18950,19941,27050	Ddx5,Pnp,Rpl26,Rps3
2_Member	GO Biological Processes	GO:0008630	intrinsic apoptotic signaling pathway in response to DNA damage	-2.24794	-0.282427	3/111	18950,19941,27050	Pnp,Rpl26,Rps3
2_Member	GO Biological Processes	GO:2001020	regulation of response to DNA damage stimulus	-2.23713	-0.276499	4/221	13207,18950,19941,27050	Ddx5,Pnp,Rpl26,Rps3
3_Summary	WikiPathways	WP310	mRNA processing	-7.66241	-4.74286	12/453	11739,13207,17184,19941,20115,26961,56009,67025,68011,68052,225027,229279,320632,12261,71805,110379,12534	Slc25a4,Ddx5,Matr3,Rpl26,Rps7,Rpl8,Alyref2,Rpl11,Snrpg,Rps13,Srsf7,Hnrnpa3,Snrnp200,C1qbp,Nup93,Sec13,Cdk1
3_Member	WikiPathways	WP310	mRNA processing	-7.66241	-4.74286	12/453	11739,13207,17184,19941,20115,26961,56009,67025,68011,68052,225027,229279	Slc25a4,Ddx5,Matr3,Rpl26,Rps7,Rpl8,Alyref2,Rpl11,Snrpg,Rps13,Srsf7,Hnrnpa3
3_Member	KEGG Pathway	ko03040	Spliceosome	-5.33499	-2.63349	6/133	13207,56009,68011,225027,229279,320632	Ddx5,Alyref2,Snrpg,Srsf7,Hnrnpa3,Snrnp200
3_Member	KEGG Pathway	mmu03040	Spliceosome	-5.33499	-2.63349	6/133	13207,56009,68011,225027,229279,320632	Ddx5,Alyref2,Snrpg,Srsf7,Hnrnpa3,Snrnp200
3_Member	GO Biological Processes	GO:0008380	RNA splicing	-4.39692	-1.87151	8/394	12261,13207,56009,68011,68052,225027,229279,320632	C1qbp,Ddx5,Alyref2,Snrpg,Rps13,Srsf7,Hnrnpa3,Snrnp200
3_Member	Reactome Gene Sets	R-MMU-72203	Processing of Capped Intron-Containing Pre-mRNA	-4.00363	-1.57968	6/229	68011,71805,110379,225027,229279,320632	Snrpg,Nup93,Sec13,Srsf7,Hnrnpa3,Snrnp200
3_Member	GO Biological Processes	GO:0033119	negative regulation of RNA splicing	-3.9489	-1.54267	3/29	12261,68052,225027	C1qbp,Rps13,Srsf7
3_Member	Reactome Gene Sets	R-MMU-72165	mRNA Splicing - Minor Pathway	-3.29286	-1.0569	3/48	68011,225027,320632	Snrpg,Srsf7,Snrnp200
3_Member	GO Biological Processes	GO:0006397	mRNA processing	-3.10616	-0.900419	7/467	12261,13207,56009,68011,225027,229279,320632	C1qbp,Ddx5,Alyref2,Snrpg,Srsf7,Hnrnpa3,Snrnp200
3_Member	GO Biological Processes	GO:0043484	regulation of RNA splicing	-2.82038	-0.672636	4/152	12261,13207,68052,225027	C1qbp,Ddx5,Rps13,Srsf7
3_Member	GO Biological Processes	GO:0000375	RNA splicing, via transesterification reactions	-2.67959	-0.574403	5/278	12261,13207,68011,225027,320632	C1qbp,Ddx5,Snrpg,Srsf7,Snrnp200
3_Member	GO Biological Processes	GO:0000377	RNA splicing, via transesterification reactions with bulged adenosine as nucleophile	-2.67959	-0.574403	5/278	12261,13207,68011,225027,320632	C1qbp,Ddx5,Snrpg,Srsf7,Snrnp200
3_Member	GO Biological Processes	GO:0000398	mRNA splicing, via spliceosome	-2.67959	-0.574403	5/278	12261,13207,68011,225027,320632	C1qbp,Ddx5,Snrpg,Srsf7,Snrnp200
3_Member	Reactome Gene Sets	R-MMU-72163	mRNA Splicing - Major Pathway	-2.62463	-0.550177	4/172	68011,225027,229279,320632	Snrpg,Srsf7,Hnrnpa3,Snrnp200
3_Member	Reactome Gene Sets	R-MMU-72172	mRNA Splicing	-2.57085	-0.514875	4/178	68011,225027,229279,320632	Snrpg,Srsf7,Hnrnpa3,Snrnp200
3_Member	GO Biological Processes	GO:0048024	regulation of mRNA splicing, via spliceosome	-2.28098	-0.296574	3/108	12261,13207,225027	C1qbp,Ddx5,Srsf7
3_Member	KEGG Pathway	ko05168	Herpes simplex infection	-2.279	-0.296574	4/215	12261,12534,56009,225027	C1qbp,Cdk1,Alyref2,Srsf7
3_Member	KEGG Pathway	mmu05168	Herpes simplex infection	-2.279	-0.296574	4/215	12261,12534,56009,225027	C1qbp,Cdk1,Alyref2,Srsf7
3_Member	GO Biological Processes	GO:0016071	mRNA metabolic process	-2.26179	-0.287998	7/660	12261,13207,56009,68011,225027,229279,320632	C1qbp,Ddx5,Alyref2,Snrpg,Srsf7,Hnrnpa3,Snrnp200
4_Summary	GO Biological Processes	GO:0009163	nucleoside biosynthetic process	-6.32552	-3.4756	4/20	18102,18950,66902,229363,20133,69719,66592,14635	Nme1,Pnp,Mtap,Gmps,Rrm1,Cad,Stoml2,Galk1
4_Member	GO Biological Processes	GO:0009163	nucleoside biosynthetic process	-6.32552	-3.4756	4/20	18102,18950,66902,229363	Nme1,Pnp,Mtap,Gmps
4_Member	GO Biological Processes	GO:0042451	purine nucleoside biosynthetic process	-6.32552	-3.4756	4/20	18102,18950,66902,229363	Nme1,Pnp,Mtap,Gmps
4_Member	GO Biological Processes	GO:0042455	ribonucleoside biosynthetic process	-6.32552	-3.4756	4/20	18102,18950,66902,229363	Nme1,Pnp,Mtap,Gmps
4_Member	GO Biological Processes	GO:0046129	purine ribonucleoside biosynthetic process	-6.32552	-3.4756	4/20	18102,18950,66902,229363	Nme1,Pnp,Mtap,Gmps
4_Member	GO Biological Processes	GO:1901659	glycosyl compound biosynthetic process	-6.06681	-3.23269	4/23	18102,18950,66902,229363	Nme1,Pnp,Mtap,Gmps
4_Member	GO Biological Processes	GO:1901070	guanosine-containing compound biosynthetic process	-5.03915	-2.39134	3/13	18102,18950,229363	Nme1,Pnp,Gmps
4_Member	Reactome Gene Sets	R-MMU-15869	Metabolism of nucleotides	-4.84395	-2.24391	5/95	18102,18950,20133,69719,229363	Nme1,Pnp,Rrm1,Cad,Gmps
4_Member	GO Biological Processes	GO:0046128	purine ribonucleoside metabolic process	-4.48396	-1.94304	4/56	18102,18950,66902,229363	Nme1,Pnp,Mtap,Gmps
4_Member	GO Biological Processes	GO:0042278	purine nucleoside metabolic process	-4.36511	-1.86198	4/60	18102,18950,66902,229363	Nme1,Pnp,Mtap,Gmps
4_Member	GO Biological Processes	GO:0009119	ribonucleoside metabolic process	-4.30881	-1.81496	4/62	18102,18950,66902,229363	Nme1,Pnp,Mtap,Gmps
4_Member	GO Biological Processes	GO:0009165	nucleotide biosynthetic process	-4.29281	-1.81496	6/203	18102,18950,20133,66592,69719,229363	Nme1,Pnp,Rrm1,Stoml2,Cad,Gmps
4_Member	GO Biological Processes	GO:1901293	nucleoside phosphate biosynthetic process	-4.23411	-1.77237	6/208	18102,18950,20133,66592,69719,229363	Nme1,Pnp,Rrm1,Stoml2,Cad,Gmps
4_Member	GO Biological Processes	GO:0009201	ribonucleoside triphosphate biosynthetic process	-4.17611	-1.7209	4/67	18102,18950,66592,69719	Nme1,Pnp,Stoml2,Cad
4_Member	GO Biological Processes	GO:0009142	nucleoside triphosphate biosynthetic process	-3.9398	-1.53933	4/77	18102,18950,66592,69719	Nme1,Pnp,Stoml2,Cad
4_Member	GO Biological Processes	GO:0009260	ribonucleotide biosynthetic process	-3.89456	-1.50537	5/150	18102,18950,66592,69719,229363	Nme1,Pnp,Stoml2,Cad,Gmps
4_Member	GO Biological Processes	GO:0009116	nucleoside metabolic process	-3.85433	-1.49733	4/81	18102,18950,66902,229363	Nme1,Pnp,Mtap,Gmps
4_Member	GO Biological Processes	GO:0009199	ribonucleoside triphosphate metabolic process	-3.83367	-1.4818	4/82	18102,18950,66592,69719	Nme1,Pnp,Stoml2,Cad
4_Member	GO Biological Processes	GO:0046390	ribose phosphate biosynthetic process	-3.80179	-1.455	5/157	18102,18950,66592,69719,229363	Nme1,Pnp,Stoml2,Cad,Gmps
4_Member	GO Biological Processes	GO:0072522	purine-containing compound biosynthetic process	-3.70116	-1.36436	5/165	18102,18950,66592,66902,229363	Nme1,Pnp,Stoml2,Mtap,Gmps
4_Member	GO Biological Processes	GO:0055086	nucleobase-containing small molecule metabolic process	-3.645	-1.31872	8/506	14635,18102,18950,20133,66592,66902,69719,229363	Galk1,Nme1,Pnp,Rrm1,Stoml2,Mtap,Cad,Gmps
4_Member	GO Biological Processes	GO:1901068	guanosine-containing compound metabolic process	-3.62931	-1.31181	3/37	18102,18950,229363	Nme1,Pnp,Gmps
4_Member	GO Biological Processes	GO:0034404	nucleobase-containing small molecule biosynthetic process	-3.60492	-1.29676	4/94	18102,18950,66902,229363	Nme1,Pnp,Mtap,Gmps
4_Member	KEGG Pathway	ko00240	Pyrimidine metabolism	-3.46925	-1.17919	4/102	18102,18950,20133,69719	Nme1,Pnp,Rrm1,Cad
4_Member	GO Biological Processes	GO:1901657	glycosyl compound metabolic process	-3.43712	-1.15259	4/104	18102,18950,66902,229363	Nme1,Pnp,Mtap,Gmps
4_Member	KEGG Pathway	mmu00240	Pyrimidine metabolism	-3.40566	-1.13298	4/106	18102,18950,20133,69719	Nme1,Pnp,Rrm1,Cad
4_Member	GO Biological Processes	GO:0009141	nucleoside triphosphate metabolic process	-3.37483	-1.11058	4/108	18102,18950,66592,69719	Nme1,Pnp,Stoml2,Cad
4_Member	GO Biological Processes	GO:0009117	nucleotide metabolic process	-3.25858	-1.02652	7/440	14635,18102,18950,20133,66592,69719,229363	Galk1,Nme1,Pnp,Rrm1,Stoml2,Cad,Gmps
4_Member	GO Biological Processes	GO:0006753	nucleoside phosphate metabolic process	-3.20655	-0.982173	7/449	14635,18102,18950,20133,66592,69719,229363	Galk1,Nme1,Pnp,Rrm1,Stoml2,Cad,Gmps
4_Member	GO Biological Processes	GO:0009259	ribonucleotide metabolic process	-2.99558	-0.807714	6/354	14635,18102,18950,66592,69719,229363	Galk1,Nme1,Pnp,Stoml2,Cad,Gmps
4_Member	GO Biological Processes	GO:0009152	purine ribonucleotide biosynthetic process	-2.94067	-0.759782	4/141	18102,18950,66592,229363	Nme1,Pnp,Stoml2,Gmps
4_Member	GO Biological Processes	GO:0019693	ribose phosphate metabolic process	-2.92733	-0.759782	6/365	14635,18102,18950,66592,69719,229363	Galk1,Nme1,Pnp,Stoml2,Cad,Gmps
4_Member	GO Biological Processes	GO:0009206	purine ribonucleoside triphosphate biosynthetic process	-2.92712	-0.759782	3/64	18102,18950,66592	Nme1,Pnp,Stoml2
4_Member	GO Biological Processes	GO:0009145	purine nucleoside triphosphate biosynthetic process	-2.9076	-0.746895	3/65	18102,18950,66592	Nme1,Pnp,Stoml2
4_Member	GO Biological Processes	GO:0072521	purine-containing compound metabolic process	-2.8323	-0.678119	6/381	14635,18102,18950,66592,66902,229363	Galk1,Nme1,Pnp,Stoml2,Mtap,Gmps
4_Member	GO Biological Processes	GO:1901137	carbohydrate derivative biosynthetic process	-2.81214	-0.667579	7/525	18102,18950,20133,66592,66902,69719,229363	Nme1,Pnp,Rrm1,Stoml2,Mtap,Cad,Gmps
4_Member	GO Biological Processes	GO:0006164	purine nucleotide biosynthetic process	-2.73882	-0.621885	4/160	18102,18950,66592,229363	Nme1,Pnp,Stoml2,Gmps
4_Member	GO Biological Processes	GO:0009205	purine ribonucleoside triphosphate metabolic process	-2.66387	-0.564429	3/79	18102,18950,66592	Nme1,Pnp,Stoml2
4_Member	WikiPathways	WP2185	Purine metabolism	-2.6338	-0.55572	4/171	18102,18950,20133,229363	Nme1,Pnp,Rrm1,Gmps
4_Member	KEGG Pathway	ko00230	Purine metabolism	-2.58855	-0.522109	4/176	18102,18950,20133,229363	Nme1,Pnp,Rrm1,Gmps
4_Member	KEGG Pathway	mmu00230	Purine metabolism	-2.55337	-0.499977	4/180	18102,18950,20133,229363	Nme1,Pnp,Rrm1,Gmps
4_Member	GO Biological Processes	GO:0090407	organophosphate biosynthetic process	-2.54879	-0.498096	6/434	18102,18950,20133,66592,69719,229363	Nme1,Pnp,Rrm1,Stoml2,Cad,Gmps
4_Member	GO Biological Processes	GO:0009144	purine nucleoside triphosphate metabolic process	-2.5306	-0.487358	3/88	18102,18950,66592	Nme1,Pnp,Stoml2
4_Member	GO Biological Processes	GO:0009150	purine ribonucleotide metabolic process	-2.33327	-0.335284	5/335	14635,18102,18950,66592,229363	Galk1,Nme1,Pnp,Stoml2,Gmps
4_Member	GO Biological Processes	GO:0006163	purine nucleotide metabolic process	-2.20293	-0.252058	5/360	14635,18102,18950,66592,229363	Galk1,Nme1,Pnp,Stoml2,Gmps
5_Summary	GO Biological Processes	GO:1901798	positive regulation of signal transduction by p53 class mediator	-5.91403	-3.11575	4/25	13207,19941,20115,67025,12389,27050,18950,19225,12385,97165,12261,208643,276770,13167,19084,57808,12388,12631,55988,67955,13194	Ddx5,Rpl26,Rps7,Rpl11,Cav1,Rps3,Pnp,Ptgs2,Ctnna1,Hmgb2,C1qbp,Eif4g1,Eif5a,Dbi,Prkar1a,Rpl35a,Ctnnd1,Cfl1,Snx12,Sugt1,Ddb1
5_Member	GO Biological Processes	GO:1901798	positive regulation of signal transduction by p53 class mediator	-5.91403	-3.11575	4/25	13207,19941,20115,67025	Ddx5,Rpl26,Rps7,Rpl11
5_Member	GO Biological Processes	GO:1902255	positive regulation of intrinsic apoptotic signaling pathway by p53 class mediator	-5.74228	-2.99247	3/8	19941,20115,67025	Rpl26,Rps7,Rpl11
5_Member	GO Biological Processes	GO:2001244	positive regulation of intrinsic apoptotic signaling pathway	-5.55957	-2.82235	5/68	12389,19941,20115,27050,67025	Cav1,Rpl26,Rps7,Rps3,Rpl11
5_Member	GO Biological Processes	GO:0097193	intrinsic apoptotic signaling pathway	-5.27082	-2.5806	8/298	12389,13207,18950,19225,19941,20115,27050,67025	Cav1,Ddx5,Pnp,Ptgs2,Rpl26,Rps7,Rps3,Rpl11
5_Member	GO Biological Processes	GO:2001235	positive regulation of apoptotic signaling pathway	-4.93724	-2.31871	6/156	12385,12389,19941,20115,27050,67025	Ctnna1,Cav1,Rpl26,Rps7,Rps3,Rpl11
5_Member	GO Biological Processes	GO:2001242	regulation of intrinsic apoptotic signaling pathway	-4.72517	-2.14285	6/170	12389,19225,19941,20115,27050,67025	Cav1,Ptgs2,Rpl26,Rps7,Rps3,Rpl11
5_Member	GO Biological Processes	GO:0097190	apoptotic signaling pathway	-4.62031	-2.0633	10/605	12385,12389,13207,18950,19225,19941,20115,27050,67025,97165	Ctnna1,Cav1,Ddx5,Pnp,Ptgs2,Rpl26,Rps7,Rps3,Rpl11,Hmgb2
5_Member	GO Biological Processes	GO:2001233	regulation of apoptotic signaling pathway	-4.42039	-1.88729	8/391	12385,12389,19225,19941,20115,27050,67025,97165	Ctnna1,Cav1,Ptgs2,Rpl26,Rps7,Rps3,Rpl11,Hmgb2
5_Member	GO Biological Processes	GO:0010942	positive regulation of cell death	-4.23503	-1.77237	10/672	12261,12385,12389,19225,19941,20115,27050,67025,208643,276770	C1qbp,Ctnna1,Cav1,Ptgs2,Rpl26,Rps7,Rps3,Rpl11,Eif4g1,Eif5a
5_Member	GO Biological Processes	GO:1901796	regulation of signal transduction by p53 class mediator	-4.07734	-1.64116	4/71	13207,19941,20115,67025	Ddx5,Rpl26,Rps7,Rpl11
5_Member	GO Biological Processes	GO:0043065	positive regulation of apoptotic process	-3.95377	-1.54267	9/586	12261,12385,12389,19225,19941,20115,27050,67025,276770	C1qbp,Ctnna1,Cav1,Ptgs2,Rpl26,Rps7,Rps3,Rpl11,Eif5a
5_Member	GO Biological Processes	GO:0072332	intrinsic apoptotic signaling pathway by p53 class mediator	-3.918	-1.5232	4/78	13207,19941,20115,67025	Ddx5,Rpl26,Rps7,Rpl11
5_Member	GO Biological Processes	GO:0031397	negative regulation of protein ubiquitination	-3.87527	-1.49875	4/80	12389,20115,27050,67025	Cav1,Rps7,Rps3,Rpl11
5_Member	GO Biological Processes	GO:0043068	positive regulation of programmed cell death	-3.86552	-1.49875	9/602	12261,12385,12389,19225,19941,20115,27050,67025,276770	C1qbp,Ctnna1,Cav1,Ptgs2,Rpl26,Rps7,Rps3,Rpl11,Eif5a
5_Member	GO Biological Processes	GO:1902253	regulation of intrinsic apoptotic signaling pathway by p53 class mediator	-3.86095	-1.49875	3/31	19941,20115,67025	Rpl26,Rps7,Rpl11
5_Member	GO Biological Processes	GO:1903321	negative regulation of protein modification by small protein conjugation or removal	-3.65904	-1.32714	4/91	12389,20115,27050,67025	Cav1,Rps7,Rps3,Rpl11
5_Member	GO Biological Processes	GO:0072331	signal transduction by p53 class mediator	-2.99881	-0.807714	4/136	13207,19941,20115,67025	Ddx5,Rpl26,Rps7,Rpl11
5_Member	GO Biological Processes	GO:0031400	negative regulation of protein modification process	-2.79803	-0.661699	7/528	12389,13167,19084,20115,27050,67025,208643	Cav1,Dbi,Prkar1a,Rps7,Rps3,Rpl11,Eif4g1
5_Member	GO Biological Processes	GO:0042273	ribosomal large subunit biogenesis	-2.77937	-0.650379	3/72	19941,57808,67025	Rpl26,Rpl35a,Rpl11
5_Member	GO Biological Processes	GO:0030162	regulation of proteolysis	-2.646	-0.557841	8/721	12388,12389,12631,19225,20115,27050,55988,67025	Ctnnd1,Cav1,Cfl1,Ptgs2,Rps7,Rps3,Snx12,Rpl11
5_Member	GO Biological Processes	GO:0050821	protein stabilization	-2.54472	-0.498096	4/181	12388,20115,67025,67955	Ctnnd1,Rps7,Rpl11,Sugt1
5_Member	GO Biological Processes	GO:0009895	negative regulation of catabolic process	-2.47585	-0.454635	5/310	13167,20115,55988,67025,208643	Dbi,Rps7,Snx12,Rpl11,Eif4g1
5_Member	GO Biological Processes	GO:0031396	regulation of protein ubiquitination	-2.35187	-0.349341	4/205	12389,20115,27050,67025	Cav1,Rps7,Rps3,Rpl11
5_Member	GO Biological Processes	GO:0006364	rRNA processing	-2.33698	-0.336725	4/207	19941,20115,57808,67025	Rpl26,Rps7,Rpl35a,Rpl11
5_Member	GO Biological Processes	GO:0016072	rRNA metabolic process	-2.27193	-0.293923	4/216	19941,20115,57808,67025	Rpl26,Rps7,Rpl35a,Rpl11
5_Member	GO Biological Processes	GO:0042177	negative regulation of protein catabolic process	-2.11536	-0.192015	3/124	20115,55988,67025	Rps7,Snx12,Rpl11
5_Member	GO Biological Processes	GO:1903320	regulation of protein modification by small protein conjugation or removal	-2.11278	-0.191327	4/240	12389,20115,27050,67025	Cav1,Rps7,Rps3,Rpl11
5_Member	GO Biological Processes	GO:0031330	negative regulation of cellular catabolic process	-2.07588	-0.16195	4/246	13167,20115,67025,208643	Dbi,Rps7,Rpl11,Eif4g1
5_Member	GO Biological Processes	GO:0042176	regulation of protein catabolic process	-2.06037	-0.151995	5/390	12389,13194,20115,55988,67025	Cav1,Ddb1,Rps7,Snx12,Rpl11
6_Summary	GO Biological Processes	GO:0051028	mRNA transport	-5.83825	-3.07548	6/109	56009,71805,110379,225027,229279,276770,11739,12385,12534,12631,13207,19225,67025,11737,22142,30058,53421,68011,319169,26445,208643,108664	Alyref2,Nup93,Sec13,Srsf7,Hnrnpa3,Eif5a,Slc25a4,Ctnna1,Cdk1,Cfl1,Ddx5,Ptgs2,Rpl11,Anp32a,Tuba1a,Timm8a1,Sec61a1,Snrpg,H2ac15,Psmb2,Eif4g1,Atp6v1h
6_Member	GO Biological Processes	GO:0051028	mRNA transport	-5.83825	-3.07548	6/109	56009,71805,110379,225027,229279,276770	Alyref2,Nup93,Sec13,Srsf7,Hnrnpa3,Eif5a
6_Member	GO Biological Processes	GO:0015931	nucleobase-containing compound transport	-5.41537	-2.69039	7/200	11739,56009,71805,110379,225027,229279,276770	Slc25a4,Alyref2,Nup93,Sec13,Srsf7,Hnrnpa3,Eif5a
6_Member	GO Biological Processes	GO:0034504	protein localization to nucleus	-5.23893	-2.5597	8/301	12385,12534,12631,13207,19225,67025,71805,110379	Ctnna1,Cdk1,Cfl1,Ddx5,Ptgs2,Rpl11,Nup93,Sec13
6_Member	GO Biological Processes	GO:0006913	nucleocytoplasmic transport	-5.1762	-2.51816	8/307	11737,12534,12631,13207,19225,71805,110379,276770	Anp32a,Cdk1,Cfl1,Ddx5,Ptgs2,Nup93,Sec13,Eif5a
6_Member	GO Biological Processes	GO:0051169	nuclear transport	-5.1762	-2.51816	8/307	11737,12534,12631,13207,19225,71805,110379,276770	Anp32a,Cdk1,Cfl1,Ddx5,Ptgs2,Nup93,Sec13,Eif5a
6_Member	GO Biological Processes	GO:0050657	nucleic acid transport	-4.95317	-2.3251	6/155	56009,71805,110379,225027,229279,276770	Alyref2,Nup93,Sec13,Srsf7,Hnrnpa3,Eif5a
6_Member	GO Biological Processes	GO:0050658	RNA transport	-4.95317	-2.3251	6/155	56009,71805,110379,225027,229279,276770	Alyref2,Nup93,Sec13,Srsf7,Hnrnpa3,Eif5a
6_Member	GO Biological Processes	GO:0051236	establishment of RNA localization	-4.9057	-2.29651	6/158	56009,71805,110379,225027,229279,276770	Alyref2,Nup93,Sec13,Srsf7,Hnrnpa3,Eif5a
6_Member	GO Biological Processes	GO:0006606	protein import into nucleus	-4.75427	-2.16319	6/168	12534,12631,13207,19225,71805,110379	Cdk1,Cfl1,Ddx5,Ptgs2,Nup93,Sec13
6_Member	GO Biological Processes	GO:0051170	import into nucleus	-4.69643	-2.12272	6/172	12534,12631,13207,19225,71805,110379	Cdk1,Cfl1,Ddx5,Ptgs2,Nup93,Sec13
6_Member	GO Biological Processes	GO:0006403	RNA localization	-4.58505	-2.03616	6/180	56009,71805,110379,225027,229279,276770	Alyref2,Nup93,Sec13,Srsf7,Hnrnpa3,Eif5a
6_Member	Reactome Gene Sets	R-MMU-2995410	Nuclear Envelope (NE) Reassembly	-4.36511	-1.86198	4/60	12534,22142,71805,110379	Cdk1,Tuba1a,Nup93,Sec13
6_Member	GO Biological Processes	GO:0072594	establishment of protein localization to organelle	-4.10942	-1.66065	8/433	12534,12631,13207,19225,30058,53421,71805,110379	Cdk1,Cfl1,Ddx5,Ptgs2,Timm8a1,Sec61a1,Nup93,Sec13
6_Member	GO Biological Processes	GO:0017038	protein import	-4.0994	-1.65697	6/220	12534,12631,13207,19225,71805,110379	Cdk1,Cfl1,Ddx5,Ptgs2,Nup93,Sec13
6_Member	Reactome Gene Sets	R-MMU-3301854	Nuclear Pore Complex (NPC) Disassembly	-3.86095	-1.49875	3/31	12534,71805,110379	Cdk1,Nup93,Sec13
6_Member	Reactome Gene Sets	R-MMU-2980766	Nuclear Envelope Breakdown	-3.3758	-1.11058	3/45	12534,71805,110379	Cdk1,Nup93,Sec13
6_Member	Reactome Gene Sets	R-MMU-191859	snRNP Assembly	-3.31988	-1.07202	3/47	68011,71805,110379	Snrpg,Nup93,Sec13
6_Member	Reactome Gene Sets	R-MMU-194441	Metabolism of non-coding RNA	-3.31988	-1.07202	3/47	68011,71805,110379	Snrpg,Nup93,Sec13
6_Member	Reactome Gene Sets	R-MMU-68875	Mitotic Prophase	-3.18845	-0.967862	4/121	12534,71805,110379,319169	Cdk1,Nup93,Sec13,H2ac15
6_Member	Reactome Gene Sets	R-MMU-68882	Mitotic Anaphase	-3.17426	-0.961166	5/215	12534,22142,26445,71805,110379	Cdk1,Tuba1a,Psmb2,Nup93,Sec13
6_Member	Reactome Gene Sets	R-MMU-2555396	Mitotic Metaphase and Anaphase	-3.16517	-0.955772	5/216	12534,22142,26445,71805,110379	Cdk1,Tuba1a,Psmb2,Nup93,Sec13
6_Member	Reactome Gene Sets	R-MMU-159236	Transport of Mature mRNA derived from an Intron-Containing Transcript	-2.79685	-0.661699	3/71	71805,110379,225027	Nup93,Sec13,Srsf7
6_Member	Reactome Gene Sets	R-MMU-68886	M Phase	-2.79221	-0.660145	6/388	12534,22142,26445,71805,110379,319169	Cdk1,Tuba1a,Psmb2,Nup93,Sec13,H2ac15
6_Member	KEGG Pathway	ko03013	RNA transport	-2.67109	-0.568785	4/167	56009,71805,110379,208643	Alyref2,Nup93,Sec13,Eif4g1
6_Member	KEGG Pathway	mmu03013	RNA transport	-2.65232	-0.558561	4/169	56009,71805,110379,208643	Alyref2,Nup93,Sec13,Eif4g1
6_Member	Reactome Gene Sets	R-MMU-72202	Transport of Mature Transcript to Cytoplasm	-2.64827	-0.557841	3/80	71805,110379,225027	Nup93,Sec13,Srsf7
6_Member	Reactome Gene Sets	R-MMU-5578749	Transcriptional regulation by small RNAs	-2.24794	-0.282427	3/111	71805,110379,319169	Nup93,Sec13,H2ac15
6_Member	Reactome Gene Sets	R-MMU-2262752	Cellular responses to stress	-2.2335	-0.276499	6/504	22142,26445,71805,108664,110379,319169	Tuba1a,Psmb2,Nup93,Atp6v1h,Sec13,H2ac15
6_Member	Reactome Gene Sets	R-MMU-69278	Cell Cycle, Mitotic	-2.2335	-0.276499	6/504	12534,22142,26445,71805,110379,319169	Cdk1,Tuba1a,Psmb2,Nup93,Sec13,H2ac15
6_Member	Reactome Gene Sets	R-MMU-8953897	Cellular responses to external stimuli	-2.22123	-0.266284	6/507	22142,26445,71805,108664,110379,319169	Tuba1a,Psmb2,Nup93,Atp6v1h,Sec13,H2ac15
6_Member	Reactome Gene Sets	R-MMU-2500257	Resolution of Sister Chromatid Cohesion	-2.17454	-0.239613	3/118	12534,22142,110379	Cdk1,Tuba1a,Sec13
6_Member	Reactome Gene Sets	R-MMU-211000	Gene Silencing by RNA	-2.16445	-0.235351	3/119	71805,110379,319169	Nup93,Sec13,H2ac15
7_Summary	GO Biological Processes	GO:0006541	glutamine metabolic process	-4.37974	-1.86198	3/21	27053,69719,229363,11363,13194,18102,18950,19225,66902,113868	Asns,Cad,Gmps,Acadl,Ddb1,Nme1,Pnp,Ptgs2,Mtap,Acaa1a
7_Member	GO Biological Processes	GO:0006541	glutamine metabolic process	-4.37974	-1.86198	3/21	27053,69719,229363	Asns,Cad,Gmps
7_Member	GO Biological Processes	GO:0044283	small molecule biosynthetic process	-3.87095	-1.49875	9/601	11363,13194,18102,18950,19225,27053,66902,69719,229363	Acadl,Ddb1,Nme1,Pnp,Ptgs2,Asns,Mtap,Cad,Gmps
7_Member	GO Biological Processes	GO:1901607	alpha-amino acid biosynthetic process	-3.07358	-0.873281	3/57	27053,66902,69719	Asns,Mtap,Cad
7_Member	GO Biological Processes	GO:0009064	glutamine family amino acid metabolic process	-2.9076	-0.746895	3/65	27053,69719,229363	Asns,Cad,Gmps
7_Member	GO Biological Processes	GO:0016053	organic acid biosynthetic process	-2.65935	-0.56276	5/281	11363,19225,27053,66902,69719	Acadl,Ptgs2,Asns,Mtap,Cad
7_Member	GO Biological Processes	GO:1901605	alpha-amino acid metabolic process	-2.61553	-0.543757	4/173	27053,66902,69719,229363	Asns,Mtap,Cad,Gmps
7_Member	WikiPathways	WP662	Amino Acid metabolism	-2.42398	-0.409866	3/96	27053,69719,113868	Asns,Cad,Acaa1a
7_Member	GO Biological Processes	GO:0006520	cellular amino acid metabolic process	-2.08195	-0.164282	4/245	27053,66902,69719,229363	Asns,Mtap,Cad,Gmps
8_Summary	GO Biological Processes	GO:0045931	positive regulation of mitotic cell cycle	-4.30272	-1.81496	5/123	12534,27053,67628,208643,319195,13194,19941,12631,69719	Cdk1,Asns,Anp32b,Eif4g1,Rpl17,Ddb1,Rpl26,Cfl1,Cad
8_Member	GO Biological Processes	GO:0045931	positive regulation of mitotic cell cycle	-4.30272	-1.81496	5/123	12534,27053,67628,208643,319195	Cdk1,Asns,Anp32b,Eif4g1,Rpl17
8_Member	GO Biological Processes	GO:1901992	positive regulation of mitotic cell cycle phase transition	-3.7151	-1.37334	4/88	12534,67628,208643,319195	Cdk1,Anp32b,Eif4g1,Rpl17
8_Member	GO Biological Processes	GO:1901990	regulation of mitotic cell cycle phase transition	-3.60647	-1.29676	6/271	12534,13194,19941,67628,208643,319195	Cdk1,Ddb1,Rpl26,Anp32b,Eif4g1,Rpl17
8_Member	GO Biological Processes	GO:1900087	positive regulation of G1/S transition of mitotic cell cycle	-3.5946	-1.29104	3/38	67628,208643,319195	Anp32b,Eif4g1,Rpl17
8_Member	GO Biological Processes	GO:1901989	positive regulation of cell cycle phase transition	-3.46925	-1.17919	4/102	12534,67628,208643,319195	Cdk1,Anp32b,Eif4g1,Rpl17
8_Member	GO Biological Processes	GO:1901987	regulation of cell cycle phase transition	-3.33307	-1.0771	6/305	12534,13194,19941,67628,208643,319195	Cdk1,Ddb1,Rpl26,Anp32b,Eif4g1,Rpl17
8_Member	GO Biological Processes	GO:1902808	positive regulation of cell cycle G1/S phase transition	-3.29286	-1.0569	3/48	67628,208643,319195	Anp32b,Eif4g1,Rpl17
8_Member	GO Biological Processes	GO:2000045	regulation of G1/S transition of mitotic cell cycle	-3.24338	-1.01518	4/117	19941,67628,208643,319195	Rpl26,Anp32b,Eif4g1,Rpl17
8_Member	GO Biological Processes	GO:0007346	regulation of mitotic cell cycle	-3.18383	-0.967002	7/453	12534,13194,19941,27053,67628,208643,319195	Cdk1,Ddb1,Rpl26,Asns,Anp32b,Eif4g1,Rpl17
8_Member	GO Biological Processes	GO:1902806	regulation of cell cycle G1/S phase transition	-2.99881	-0.807714	4/136	19941,67628,208643,319195	Rpl26,Anp32b,Eif4g1,Rpl17
8_Member	GO Biological Processes	GO:0045787	positive regulation of cell cycle	-2.92733	-0.759782	6/365	12534,19941,27053,67628,208643,319195	Cdk1,Rpl26,Asns,Anp32b,Eif4g1,Rpl17
8_Member	GO Biological Processes	GO:0044772	mitotic cell cycle phase transition	-2.82075	-0.672636	6/383	12534,13194,19941,67628,208643,319195	Cdk1,Ddb1,Rpl26,Anp32b,Eif4g1,Rpl17
8_Member	GO Biological Processes	GO:0090068	positive regulation of cell cycle process	-2.79932	-0.661699	5/261	12534,19941,67628,208643,319195	Cdk1,Rpl26,Anp32b,Eif4g1,Rpl17
8_Member	GO Biological Processes	GO:0044770	cell cycle phase transition	-2.59895	-0.529859	6/424	12534,13194,19941,67628,208643,319195	Cdk1,Ddb1,Rpl26,Anp32b,Eif4g1,Rpl17
8_Member	GO Biological Processes	GO:0000082	G1/S transition of mitotic cell cycle	-2.51907	-0.47846	4/184	19941,67628,208643,319195	Rpl26,Anp32b,Eif4g1,Rpl17
8_Member	GO Biological Processes	GO:0044843	cell cycle G1/S phase transition	-2.36693	-0.362112	4/203	19941,67628,208643,319195	Rpl26,Anp32b,Eif4g1,Rpl17
8_Member	GO Biological Processes	GO:1903047	mitotic cell cycle process	-2.17579	-0.239613	7/685	12534,12631,13194,19941,67628,208643,319195	Cdk1,Cfl1,Ddb1,Rpl26,Anp32b,Eif4g1,Rpl17
8_Member	GO Biological Processes	GO:0018107	peptidyl-threonine phosphorylation	-2.16445	-0.235351	3/119	12534,69719,208643	Cdk1,Cad,Eif4g1
8_Member	GO Biological Processes	GO:0018210	peptidyl-threonine modification	-2.07765	-0.16195	3/128	12534,69719,208643	Cdk1,Cad,Eif4g1
9_Summary	GO Biological Processes	GO:0022613	ribonucleoprotein complex biogenesis	-4.29006	-1.81496	8/408	12261,19941,20103,20115,57808,67025,68011,320632	C1qbp,Rpl26,Rps5,Rps7,Rpl35a,Rpl11,Snrpg,Snrnp200
9_Member	GO Biological Processes	GO:0022613	ribonucleoprotein complex biogenesis	-4.29006	-1.81496	8/408	12261,19941,20103,20115,57808,67025,68011,320632	C1qbp,Rpl26,Rps5,Rps7,Rpl35a,Rpl11,Snrpg,Snrnp200
9_Member	GO Biological Processes	GO:0042254	ribosome biogenesis	-3.41753	-1.14057	6/294	12261,19941,20103,20115,57808,67025	C1qbp,Rpl26,Rps5,Rps7,Rpl35a,Rpl11
9_Member	GO Biological Processes	GO:0042255	ribosome assembly	-2.92712	-0.759782	3/64	12261,20103,67025	C1qbp,Rps5,Rpl11
9_Member	GO Biological Processes	GO:0022618	ribonucleoprotein complex assembly	-2.6338	-0.55572	4/171	20103,67025,68011,320632	Rps5,Rpl11,Snrpg,Snrnp200
9_Member	GO Biological Processes	GO:0071826	ribonucleoprotein complex subunit organization	-2.57085	-0.514875	4/178	20103,67025,68011,320632	Rps5,Rpl11,Snrpg,Snrnp200
10_Summary	Reactome Gene Sets	R-MMU-199977	ER to Golgi Anterograde Transport	-4.00657	-1.57968	5/142	20334,22142,56447,59042,110379,55988	Sec23a,Tuba1a,Copz1,Cope,Sec13,Snx12
10_Member	Reactome Gene Sets	R-MMU-199977	ER to Golgi Anterograde Transport	-4.00657	-1.57968	5/142	20334,22142,56447,59042,110379	Sec23a,Tuba1a,Copz1,Cope,Sec13
10_Member	Reactome Gene Sets	R-MMU-948021	Transport to the Golgi and subsequent modification	-3.64097	-1.31872	5/170	20334,22142,56447,59042,110379	Sec23a,Tuba1a,Copz1,Cope,Sec13
10_Member	Reactome Gene Sets	R-MMU-446203	Asparagine N-linked glycosylation	-2.84374	-0.686308	5/255	20334,22142,56447,59042,110379	Sec23a,Tuba1a,Copz1,Cope,Sec13
10_Member	GO Biological Processes	GO:0048193	Golgi vesicle transport	-2.74188	-0.621968	5/269	20334,55988,56447,59042,110379	Sec23a,Snx12,Copz1,Cope,Sec13
10_Member	Reactome Gene Sets	R-MMU-6807878	COPI-mediated anterograde transport	-2.50298	-0.472119	3/90	22142,56447,59042	Tuba1a,Copz1,Cope
10_Member	Reactome Gene Sets	R-MMU-6811434	COPI-dependent Golgi-to-ER retrograde traffic	-2.50298	-0.472119	3/90	22142,56447,59042	Tuba1a,Copz1,Cope
10_Member	GO Biological Processes	GO:0006888	endoplasmic reticulum to Golgi vesicle-mediated transport	-2.19501	-0.248184	3/116	20334,59042,110379	Sec23a,Cope,Sec13
10_Member	Reactome Gene Sets	R-MMU-2132295	MHC class II antigen presentation	-2.15445	-0.227278	3/120	20334,22142,110379	Sec23a,Tuba1a,Sec13
10_Member	Reactome Gene Sets	R-MMU-8856688	Golgi-to-ER retrograde transport	-2.125	-0.199745	3/123	22142,56447,59042	Tuba1a,Copz1,Cope
11_Summary	Reactome Gene Sets	R-MMU-5218920	VEGFR2 mediated vascular permeability	-3.99531	-1.57735	3/28	12385,12388,12389,22142,67938,110379,319169,326618	Ctnna1,Ctnnd1,Cav1,Tuba1a,Myl12b,Sec13,H2ac15,Tpm4
11_Member	Reactome Gene Sets	R-MMU-5218920	VEGFR2 mediated vascular permeability	-3.99531	-1.57735	3/28	12385,12388,12389	Ctnna1,Ctnnd1,Cav1
11_Member	Reactome Gene Sets	R-MMU-195258	RHO GTPase Effectors	-2.48183	-0.455821	5/309	12385,22142,67938,110379,319169	Ctnna1,Tuba1a,Myl12b,Sec13,H2ac15
11_Member	Reactome Gene Sets	R-MMU-4420097	VEGFA-VEGFR2 Pathway	-2.47603	-0.454635	3/92	12385,12388,12389	Ctnna1,Ctnnd1,Cav1
11_Member	Reactome Gene Sets	R-MMU-194138	Signaling by VEGF	-2.37424	-0.367112	3/100	12385,12388,12389	Ctnna1,Ctnnd1,Cav1
11_Member	Reactome Gene Sets	R-MMU-194315	Signaling by Rho GTPases	-2.30099	-0.31142	7/649	12385,12389,22142,67938,110379,319169,326618	Ctnna1,Cav1,Tuba1a,Myl12b,Sec13,H2ac15,Tpm4
11_Member	Reactome Gene Sets	R-MMU-9716542	Signaling by Rho GTPases, Miro GTPases and RHOBTB3	-2.24774	-0.282427	7/664	12385,12389,22142,67938,110379,319169,326618	Ctnna1,Cav1,Tuba1a,Myl12b,Sec13,H2ac15,Tpm4
11_Member	KEGG Pathway	ko04670	Leukocyte transendothelial migration	-2.18473	-0.24445	3/117	12385,12388,67938	Ctnna1,Ctnnd1,Myl12b
11_Member	KEGG Pathway	mmu04670	Leukocyte transendothelial migration	-2.18473	-0.24445	3/117	12385,12388,67938	Ctnna1,Ctnnd1,Myl12b
12_Summary	GO Biological Processes	GO:0019217	regulation of fatty acid metabolic process	-3.55263	-1.25362	4/97	11363,12389,13167,19225,113868,14635,18950,13194,66592	Acadl,Cav1,Dbi,Ptgs2,Acaa1a,Galk1,Pnp,Ddb1,Stoml2
12_Member	GO Biological Processes	GO:0019217	regulation of fatty acid metabolic process	-3.55263	-1.25362	4/97	11363,12389,13167,19225	Acadl,Cav1,Dbi,Ptgs2
12_Member	GO Biological Processes	GO:0010565	regulation of cellular ketone metabolic process	-2.97528	-0.790903	4/138	11363,12389,13167,19225	Acadl,Cav1,Dbi,Ptgs2
12_Member	GO Biological Processes	GO:0006635	fatty acid beta-oxidation	-2.76215	-0.636205	3/73	11363,13167,113868	Acadl,Dbi,Acaa1a
12_Member	Reactome Gene Sets	R-MMU-8978868	Fatty acid metabolism	-2.64303	-0.55765	4/170	11363,13167,19225,113868	Acadl,Dbi,Ptgs2,Acaa1a
12_Member	WikiPathways	WP2316	PPAR signaling pathway	-2.63288	-0.55572	3/81	11363,13167,113868	Acadl,Dbi,Acaa1a
12_Member	KEGG Pathway	ko03320	PPAR signaling pathway	-2.57332	-0.514875	3/85	11363,13167,113868	Acadl,Dbi,Acaa1a
12_Member	KEGG Pathway	mmu03320	PPAR signaling pathway	-2.5167	-0.47846	3/89	11363,13167,113868	Acadl,Dbi,Acaa1a
12_Member	GO Biological Processes	GO:0044282	small molecule catabolic process	-2.43458	-0.418113	5/317	11363,13167,14635,18950,113868	Acadl,Dbi,Galk1,Pnp,Acaa1a
12_Member	GO Biological Processes	GO:0009062	fatty acid catabolic process	-2.41133	-0.399563	3/97	11363,13167,113868	Acadl,Dbi,Acaa1a
12_Member	GO Biological Processes	GO:0042180	cellular ketone metabolic process	-2.30045	-0.31142	4/212	11363,12389,13167,19225	Acadl,Cav1,Dbi,Ptgs2
12_Member	GO Biological Processes	GO:0019395	fatty acid oxidation	-2.26986	-0.293923	3/109	11363,13167,113868	Acadl,Dbi,Acaa1a
12_Member	GO Biological Processes	GO:0062012	regulation of small molecule metabolic process	-2.24341	-0.280192	5/352	11363,12389,13167,13194,19225	Acadl,Cav1,Dbi,Ddb1,Ptgs2
12_Member	GO Biological Processes	GO:0019216	regulation of lipid metabolic process	-2.20793	-0.255024	5/359	11363,12389,13167,19225,66592	Acadl,Cav1,Dbi,Ptgs2,Stoml2
12_Member	GO Biological Processes	GO:0034440	lipid oxidation	-2.19501	-0.248184	3/116	11363,13167,113868	Acadl,Dbi,Acaa1a
12_Member	GO Biological Processes	GO:0072329	monocarboxylic acid catabolic process	-2.18473	-0.24445	3/117	11363,13167,113868	Acadl,Dbi,Acaa1a
13_Summary	GO Biological Processes	GO:0010608	posttranscriptional regulation of gene expression	-3.43387	-1.15259	8/544	12261,12389,13207,17184,19941,27050,208643,276770	C1qbp,Cav1,Ddx5,Matr3,Rpl26,Rps3,Eif4g1,Eif5a
13_Member	GO Biological Processes	GO:0010608	posttranscriptional regulation of gene expression	-3.43387	-1.15259	8/544	12261,12389,13207,17184,19941,27050,208643,276770	C1qbp,Cav1,Ddx5,Matr3,Rpl26,Rps3,Eif4g1,Eif5a
13_Member	GO Biological Processes	GO:0045727	positive regulation of translation	-3.07178	-0.873281	4/130	12261,19941,208643,276770	C1qbp,Rpl26,Eif4g1,Eif5a
13_Member	GO Biological Processes	GO:0034250	positive regulation of cellular amide metabolic process	-2.74876	-0.625839	4/159	12261,19941,208643,276770	C1qbp,Rpl26,Eif4g1,Eif5a
13_Member	GO Biological Processes	GO:0006417	regulation of translation	-2.24855	-0.282427	5/351	12261,19941,27050,208643,276770	C1qbp,Rpl26,Rps3,Eif4g1,Eif5a
14_Summary	GO Biological Processes	GO:0051099	positive regulation of binding	-3.35662	-1.09653	5/196	12389,18102,67025,97165,208643,19225	Cav1,Nme1,Rpl11,Hmgb2,Eif4g1,Ptgs2
14_Member	GO Biological Processes	GO:0051099	positive regulation of binding	-3.35662	-1.09653	5/196	12389,18102,67025,97165,208643	Cav1,Nme1,Rpl11,Hmgb2,Eif4g1
14_Member	GO Biological Processes	GO:0033138	positive regulation of peptidyl-serine phosphorylation	-2.06843	-0.156359	3/129	12389,19225,208643	Cav1,Ptgs2,Eif4g1
14_Member	GO Biological Processes	GO:0051098	regulation of binding	-2.03347	-0.131243	5/396	12389,18102,67025,97165,208643	Cav1,Nme1,Rpl11,Hmgb2,Eif4g1
15_Summary	Reactome Gene Sets	R-MMU-8852276	The role of GTSE1 in G2/M progression after G2 checkpoint	-2.72846	-0.61449	3/75	12534,22142,26445,11737,208643,19084	Cdk1,Tuba1a,Psmb2,Anp32a,Eif4g1,Prkar1a
15_Member	Reactome Gene Sets	R-MMU-8852276	The role of GTSE1 in G2/M progression after G2 checkpoint	-2.72846	-0.61449	3/75	12534,22142,26445	Cdk1,Tuba1a,Psmb2
15_Member	Reactome Gene Sets	R-MMU-450531	Regulation of mRNA stability by proteins that bind AU-rich elements	-2.57332	-0.514875	3/85	11737,26445,208643	Anp32a,Psmb2,Eif4g1
15_Member	Reactome Gene Sets	R-MMU-5610787	Hedgehog 'off' state	-2.30357	-0.31142	3/106	19084,22142,26445	Prkar1a,Tuba1a,Psmb2
16_Summary	GO Biological Processes	GO:0034329	cell junction assembly	-2.54385	-0.498096	6/435	12340,12385,12388,12389,12631,208643,27050,276770	Capza1,Ctnna1,Ctnnd1,Cav1,Cfl1,Eif4g1,Rps3,Eif5a
16_Member	GO Biological Processes	GO:0034329	cell junction assembly	-2.54385	-0.498096	6/435	12340,12385,12388,12389,12631,208643	Capza1,Ctnna1,Ctnnd1,Cav1,Cfl1,Eif4g1
16_Member	GO Biological Processes	GO:0032271	regulation of protein polymerization	-2.18331	-0.24445	4/229	12340,12389,12631,27050	Capza1,Cav1,Cfl1,Rps3
16_Member	GO Biological Processes	GO:0043244	regulation of protein-containing complex disassembly	-2.05022	-0.143682	3/131	12340,12631,276770	Capza1,Cfl1,Eif5a
17_Summary	GO Biological Processes	GO:0045785	positive regulation of cell adhesion	-2.50484	-0.472119	6/443	12261,12389,12631,18950,20163,27050,19084	C1qbp,Cav1,Cfl1,Pnp,Rsu1,Rps3,Prkar1a
17_Member	GO Biological Processes	GO:0045785	positive regulation of cell adhesion	-2.50484	-0.472119	6/443	12261,12389,12631,18950,20163,27050	C1qbp,Cav1,Cfl1,Pnp,Rsu1,Rps3
17_Member	GO Biological Processes	GO:0010811	positive regulation of cell-substrate adhesion	-2.03231	-0.131243	3/133	12261,12631,20163	C1qbp,Cfl1,Rsu1
17_Member	GO Biological Processes	GO:0030155	regulation of cell adhesion	-2.01575	-0.116487	7/735	12261,12389,12631,18950,19084,20163,27050	C1qbp,Cav1,Cfl1,Pnp,Prkar1a,Rsu1,Rps3
18_Summary	GO Biological Processes	GO:0051702	biological process involved in interaction with symbiont	-2.48942	-0.460994	3/91	12631,13194,67955,12389,13207	Cfl1,Ddb1,Sugt1,Cav1,Ddx5
18_Member	GO Biological Processes	GO:0051702	biological process involved in interaction with symbiont	-2.48942	-0.460994	3/91	12631,13194,67955	Cfl1,Ddb1,Sugt1
18_Member	GO Biological Processes	GO:0044403	biological process involved in symbiotic interaction	-2.06037	-0.151995	5/390	12389,12631,13194,13207,67955	Cav1,Cfl1,Ddb1,Ddx5,Sugt1
19_Summary	GO Biological Processes	GO:1902600	proton transmembrane transport	-2.4497	-0.430869	3/94	11739,66592,108664,12389,276770	Slc25a4,Stoml2,Atp6v1h,Cav1,Eif5a
19_Member	GO Biological Processes	GO:1902600	proton transmembrane transport	-2.4497	-0.430869	3/94	11739,66592,108664	Slc25a4,Stoml2,Atp6v1h
19_Member	GO Biological Processes	GO:0010660	regulation of muscle cell apoptotic process	-2.38647	-0.377025	3/99	11739,12389,276770	Slc25a4,Cav1,Eif5a
19_Member	GO Biological Processes	GO:0010657	muscle cell apoptotic process	-2.32663	-0.330899	3/104	11739,12389,276770	Slc25a4,Cav1,Eif5a
20_Summary	GO Biological Processes	GO:0055017	cardiac muscle tissue growth	-2.26986	-0.293923	3/109	11739,12534,19084,12389,19225	Slc25a4,Cdk1,Prkar1a,Cav1,Ptgs2
20_Member	GO Biological Processes	GO:0055017	cardiac muscle tissue growth	-2.26986	-0.293923	3/109	11739,12534,19084	Slc25a4,Cdk1,Prkar1a
20_Member	GO Biological Processes	GO:0060419	heart growth	-2.16445	-0.235351	3/119	11739,12534,19084	Slc25a4,Cdk1,Prkar1a
20_Member	GO Biological Processes	GO:0033002	muscle cell proliferation	-2.08195	-0.164282	4/245	12389,12534,19084,19225	Cav1,Cdk1,Prkar1a,Ptgs2
