# Supplementary material for: AUY922 induces retinal toxicity through attenuating TRPM1
Source: J Biomed Sci. 2021 Jul 23;28:55. doi: 10.1186/s12929-021-00751-5 (PMC8306347; doi:10.1186/s12929-021-00751-5)
Supplement: Supplementary file 11 — Additional file 11: Table S4. Functional annotation of downregulated proteins in AUY922-treated cells. [file 12929_2021_751_MOESM11_ESM.xlsx]

## Sheet: Annotation
MyList	Gene ID	Type	Tax ID	Homologene Gene ID	Homologene Gene Tax ID	Gene Symbol	Description	Biological Process (GO)	R-MMU-2262752 Cellular responses to stress	GO:0006457 protein folding	GO:0072594 establishment of protein local	R-MMU-450408 AUF1 (hnRNP D0) binds and dest	GO:0046034 ATP metabolic process	ko01200 Carbon metabolism	GO:2001242 regulation of intrinsic apopto	GO:0000302 response to reactive oxygen sp	ko03040 Spliceosome	GO:1903829 positive regulation of cellula	R-MMU-3700989 Transcriptional Regulation by	GO:0070228 regulation of lymphocyte apopt	GO:0002697 regulation of immune effector	WP246 TNF-alpha NF-kB Signaling Path	GO:1904950 negative regulation of establi
Hspb1	15507	symbol	M. musculus	15507	M. musculus	Hspb1	heat shock protein 1	GO:0038033 positive regulation of endothelial cell chemotaxis by VEGF-activated vascular endothelial growth factor receptor signaling pathway;GO:0045590 negative regulation of regulatory T cell differentiation;GO:0038089 positive regulation of cell migration by vascular endothelial growth factor signaling pathway	0	1	0	1	0	0	1	1	0	0	0	0	0	1	0
Cryab	12955	symbol	M. musculus	12955	M. musculus	Cryab	crystallin, alpha B	GO:0007021 tubulin complex assembly;GO:1905907 negative regulation of amyloid fibril formation;GO:1905906 regulation of amyloid fibril formation	1	1	1	1	0	0	0	1	0	0	0	0	0	0	0
Gcn1	231659	symbol	M. musculus	231659	M. musculus	Gcn1	GCN1 activator of EIF2AK4	GO:1990253 cellular response to leucine starvation;GO:0036003 positive regulation of transcription from RNA polymerase II promoter in response to stress;GO:0034198 cellular response to amino acid starvation	0	0	0	0	0	0	1	0	0	0	0	0	0	0	0
Rps29	20090	symbol	M. musculus	20090	M. musculus	Rps29	ribosomal protein S29	GO:0002181 cytoplasmic translation;GO:0043065 positive regulation of apoptotic process;GO:0043068 positive regulation of programmed cell death	0	0	0	1	0	0	0	0	0	0	0	0	0	0	0
Psme1	19186	symbol	M. musculus	19186	M. musculus	Psme1	proteasome (prosome, macropain) activator subunit 1 (PA28 alpha)	GO:0019884 antigen processing and presentation of exogenous antigen;GO:2000045 regulation of G1/S transition of mitotic cell cycle;GO:0019882 antigen processing and presentation	1	1	0	1	0	0	0	1	0	0	0	0	0	0	0
Psma3	19167	symbol	M. musculus	19167	M. musculus	Psma3	proteasome subunit alpha 3	GO:0010499 proteasomal ubiquitin-independent protein catabolic process;GO:0052548 regulation of endopeptidase activity;GO:0043161 proteasome-mediated ubiquitin-dependent protein catabolic process	1	0	0	1	0	0	0	0	0	0	0	0	0	0	0
S100a4	20198	symbol	M. musculus	20198	M. musculus	S100a4	S100 calcium binding protein A4	GO:0043123 positive regulation of I-kappaB kinase/NF-kappaB signaling;GO:0043122 regulation of I-kappaB kinase/NF-kappaB signaling;GO:0007249 I-kappaB kinase/NF-kappaB signaling	0	0	0	0	0	0	0	0	0	0	0	0	0	0	0
Hspa1l	15482	symbol	M. musculus	15482	M. musculus	Hspa1l	heat shock protein 1-like	GO:1903955 positive regulation of protein targeting to mitochondrion;GO:1903749 positive regulation of establishment of protein localization to mitochondrion;GO:0042026 protein refolding	1	1	1	0	0	0	0	0	1	1	0	0	0	0	0
Hspa8	15481	symbol	M. musculus	15481	M. musculus	Hspa8	heat shock protein 8	GO:0061741 chaperone-mediated protein transport involved in chaperone-mediated autophagy;GO:1904592 positive regulation of protein refolding;GO:1904764 chaperone-mediated autophagy translocation complex disassembly	1	1	1	1	1	0	0	0	1	0	0	0	1	0	0
Hspe1	15528	symbol	M. musculus	15528	M. musculus	Hspe1	heat shock protein 1 (chaperonin 10)	GO:0051085 chaperone cofactor-dependent protein refolding;GO:0006458 'de novo' protein folding;GO:0051084 'de novo' posttranslational protein folding	0	1	0	0	0	0	0	0	0	0	0	0	0	0	0
Hsph1	15505	symbol	M. musculus	15505	M. musculus	Hsph1	heat shock 105kDa/110kDa protein 1	GO:1903750 regulation of intrinsic apoptotic signaling pathway in response to hydrogen peroxide;GO:1903751 negative regulation of intrinsic apoptotic signaling pathway in response to hydrogen peroxide;GO:0045345 positive regulation of MHC class I biosynthetic process	1	1	1	0	0	0	1	1	0	1	0	0	0	0	1
Hist2h2aa1	15267	gene_synonym	M. musculus	15267	M. musculus	H2ac18	H2A clustered histone 18		1	0	0	1	0	0	0	0	0	0	1	0	0	0	0
Banf1	23825	symbol	M. musculus	23825	M. musculus	Banf1	BAF nuclear assembly factor 1	GO:0075713 establishment of integrated proviral latency;GO:0019043 establishment of viral latency;GO:0019042 viral latency	0	0	0	0	0	0	0	0	0	0	0	0	0	0	0
Hsp90aa1	15519	symbol	M. musculus	15519	M. musculus	Hsp90aa1	heat shock protein 90, alpha (cytosolic), class A member 1	GO:0045583 regulation of cytotoxic T cell differentiation;GO:0045585 positive regulation of cytotoxic T cell differentiation;GO:0045065 cytotoxic T cell differentiation	1	1	1	1	0	0	1	0	1	1	0	0	1	1	0
Eloc	67923	symbol	M. musculus	67923	M. musculus	Eloc	elongin C	GO:0006511 ubiquitin-dependent protein catabolic process;GO:0019941 modification-dependent protein catabolic process;GO:0043632 modification-dependent macromolecule catabolic process	1	0	0	1	0	0	0	0	0	0	1	0	0	0	0
Prps2	110639	symbol	M. musculus	110639	M. musculus	Prps2	phosphoribosyl pyrophosphate synthetase 2	GO:0006167 AMP biosynthetic process;GO:0006015 5-phosphoribose 1-diphosphate biosynthetic process;GO:0046391 5-phosphoribose 1-diphosphate metabolic process	0	0	0	0	0	1	0	0	0	0	0	0	0	0	0
Tp53	22059	gene_synonym	M. musculus	22059	M. musculus	Trp53	transformation related protein 53	GO:1905856 negative regulation of pentose-phosphate shunt;GO:1990248 regulation of transcription from RNA polymerase II promoter in response to DNA damage;GO:1902689 negative regulation of NAD metabolic process	1	1	1	1	1	1	1	1	1	0	1	1	0	1	0
Timm13	30055	symbol	M. musculus	30055	M. musculus	Timm13	translocase of inner mitochondrial membrane 13	GO:0045039 protein insertion into mitochondrial inner membrane;GO:0072321 chaperone-mediated protein transport;GO:0051204 protein insertion into mitochondrial membrane	0	1	1	0	0	0	0	0	0	0	0	0	0	0	0
Ppa1	67895	symbol	M. musculus	67895	M. musculus	Ppa1	pyrophosphatase (inorganic) 1	GO:0006796 phosphate-containing compound metabolic process;GO:0006793 phosphorus metabolic process;GO:0044237 cellular metabolic process	0	0	0	0	1	0	0	0	0	0	0	0	0	0	0
Hnrnpll	72692	symbol	M. musculus	72692	M. musculus	Hnrnpll	heterogeneous nuclear ribonucleoprotein L-like	GO:0033120 positive regulation of RNA splicing;GO:0043484 regulation of RNA splicing;GO:0008380 RNA splicing	0	0	0	0	0	0	0	0	1	0	0	0	0	0	0
Cdc37	12539	symbol	M. musculus	12539	M. musculus	Cdc37	cell division cycle 37	GO:0098779 positive regulation of mitophagy in response to mitochondrial depolarization;GO:1904925 positive regulation of autophagy of mitochondrion in response to mitochondrial depolarization;GO:0060330 regulation of response to interferon-gamma	0	1	1	0	0	0	1	0	0	0	0	0	0	1	0
Atxn10	54138	symbol	M. musculus	54138	M. musculus	Atxn10	ataxin 10	GO:0060271 cilium assembly;GO:0044782 cilium organization;GO:0120031 plasma membrane bounded cell projection assembly	0	0	0	0	0	0	0	0	0	0	0	0	0	0	0
Sf3a1	67465	symbol	M. musculus	67465	M. musculus	Sf3a1	splicing factor 3a, subunit 1	GO:1903241 U2-type prespliceosome assembly;GO:0000245 spliceosomal complex assembly;GO:0022618 ribonucleoprotein complex assembly	0	0	0	1	0	0	0	0	1	0	0	0	0	0	0
Dynll2	68097	symbol	M. musculus	68097	M. musculus	Dynll2	dynein light chain LC8-type 2	GO:2000580 regulation of ATP-dependent microtubule motor activity, plus-end-directed;GO:2000582 positive regulation of ATP-dependent microtubule motor activity, plus-end-directed;GO:2000576 positive regulation of microtubule motor activity	1	1	0	1	0	0	0	0	0	0	0	0	0	1	0
Nmral1	67824	symbol	M. musculus	67824	M. musculus	Nmral1	NmrA-like family domain containing 1		0	0	0	1	0	0	0	0	0	0	0	0	0	0	0
Bzw1	66882	symbol	M. musculus	66882	M. musculus	Bzw1	basic leucine zipper and W2 domains 1		0	0	0	0	0	0	0	0	0	0	0	0	0	0	0
G3bp2	23881	symbol	M. musculus	23881	M. musculus	G3bp2	GTPase activating protein (SH3 domain) binding protein 2	GO:0062029 positive regulation of stress granule assembly;GO:0062028 regulation of stress granule assembly;GO:0034063 stress granule assembly	0	0	0	0	0	0	0	0	0	0	0	0	0	1	0
Epb41l2	13822	symbol	M. musculus	13822	M. musculus	Epb41l2	erythrocyte membrane protein band 4.1 like 2	GO:1904778 positive regulation of protein localization to cell cortex;GO:1904776 regulation of protein localization to cell cortex;GO:0072697 protein localization to cell cortex	0	0	0	0	0	0	0	0	0	1	0	0	0	0	0
S100a11	20195	symbol	M. musculus	20195	M. musculus	S100a11	S100 calcium binding protein A11	GO:0007283 spermatogenesis;GO:0048232 male gamete generation;GO:0007276 gamete generation	0	0	0	0	0	0	0	0	0	0	0	0	1	0	0
Ahsa1	217737	symbol	M. musculus	217737	M. musculus	Ahsa1	AHA1, activator of heat shock protein ATPase 1	GO:0032781 positive regulation of ATPase activity;GO:0043462 regulation of ATPase activity;GO:0006457 protein folding	0	1	0	0	0	0	0	0	0	0	0	0	0	0	0
Hk1	15275	symbol	M. musculus	15275	M. musculus	Hk1	hexokinase 1	GO:0072656 maintenance of protein location in mitochondrion;GO:0006735 NADH regeneration;GO:0061621 canonical glycolysis	0	0	1	0	1	1	1	0	0	0	0	0	1	0	0
Psma2	19166	symbol	M. musculus	19166	M. musculus	Psma2	proteasome subunit alpha 2	GO:0010499 proteasomal ubiquitin-independent protein catabolic process;GO:0043161 proteasome-mediated ubiquitin-dependent protein catabolic process;GO:0010498 proteasomal protein catabolic process	1	0	0	1	0	0	0	0	0	0	0	0	1	0	0
Xpnpep1	170750	symbol	M. musculus	170750	M. musculus	Xpnpep1	X-prolyl aminopeptidase (aminopeptidase P) 1, soluble	GO:0010815 bradykinin catabolic process;GO:0043171 peptide catabolic process;GO:0018215 protein phosphopantetheinylation	0	0	0	0	0	0	0	0	0	0	0	0	0	0	0
Mif	17319	symbol	M. musculus	17319	M. musculus	Mif	macrophage migration inhibitory factor (glycosylation-inhibiting factor)	GO:0061078 positive regulation of prostaglandin secretion involved in immune response;GO:0090323 prostaglandin secretion involved in immune response;GO:0002901 mature B cell apoptotic process	0	0	0	0	1	1	1	0	0	1	0	1	1	0	0
Fam98b	68215	symbol	M. musculus	68215	M. musculus	Fam98b	family with sequence similarity 98, member B	GO:0006479 protein methylation;GO:0008213 protein alkylation;GO:0043414 macromolecule methylation	0	0	0	0	0	0	0	0	0	0	0	0	0	0	0
Tpi1	21991	symbol	M. musculus	21991	M. musculus	Tpi1	triosephosphate isomerase 1	GO:0046166 glyceraldehyde-3-phosphate biosynthetic process;GO:0019563 glycerol catabolic process;GO:0019405 alditol catabolic process	0	0	0	0	1	1	0	0	0	0	0	0	0	0	0
Eci1	13177	symbol	M. musculus	13177	M. musculus	Eci1	enoyl-Coenzyme A delta isomerase 1	GO:0006635 fatty acid beta-oxidation;GO:0009062 fatty acid catabolic process;GO:0019395 fatty acid oxidation	0	0	0	0	0	1	0	0	0	0	0	0	0	0	0
Cse1l	110750	symbol	M. musculus	110750	M. musculus	Cse1l	chromosome segregation 1-like (S. cerevisiae)	GO:0006611 protein export from nucleus;GO:0051168 nuclear export;GO:0006606 protein import into nucleus	0	0	1	0	0	0	0	0	0	0	0	0	0	0	0
Apex1	11792	symbol	M. musculus	11792	M. musculus	Apex1	apurinic/apyrimidinic endonuclease 1	GO:0097698 telomere maintenance via base-excision repair;GO:0043247 telomere maintenance in response to DNA damage;GO:0080111 DNA demethylation	0	0	0	0	0	0	1	1	1	0	1	0	0	0	0
Hspd1	15510	symbol	M. musculus	15510	M. musculus	Hspd1	heat shock protein 1 (chaperonin)	GO:0034514 mitochondrial unfolded protein response;GO:0002842 positive regulation of T cell mediated immune response to tumor cell;GO:0045041 protein import into mitochondrial intermembrane space	0	1	1	1	0	0	1	0	0	0	0	1	1	0	0
Cox5a	12858	symbol	M. musculus	12858	M. musculus	Cox5a	cytochrome c oxidase subunit 5A	GO:0006123 mitochondrial electron transport, cytochrome c to oxygen;GO:0019646 aerobic electron transport chain;GO:0042775 mitochondrial ATP synthesis coupled electron transport	1	0	0	1	1	0	0	0	0	0	1	0	0	0	0
Ran	19384	symbol	M. musculus	19384	M. musculus	Ran	RAN, member RAS oncogene family	GO:0061015 snRNA import into nucleus;GO:0006404 RNA import into nucleus;GO:0051030 snRNA transport	0	1	1	1	0	1	0	0	1	1	0	0	0	0	0
Stip1	20867	symbol	M. musculus	20867	M. musculus	Stip1	stress-induced phosphoprotein 1	GO:0098760 response to interleukin-7;GO:0098761 cellular response to interleukin-7;GO:0071345 cellular response to cytokine stimulus	1	1	0	0	0	0	0	0	0	0	0	0	0	0	0
Lgals3	16854	symbol	M. musculus	16854	M. musculus	Lgals3	lectin, galactose binding, soluble 3	GO:1903769 negative regulation of cell proliferation in bone marrow;GO:2000521 negative regulation of immunological synapse formation;GO:2001189 negative regulation of T cell activation via T cell receptor contact with antigen bound to MHC molecule on antigen presenting cell	0	0	0	0	0	0	1	0	1	1	0	1	1	0	0
Cisd1	52637	symbol	M. musculus	52637	M. musculus	Cisd1	CDGSH iron sulfur domain 1	GO:0043457 regulation of cellular respiration;GO:0043467 regulation of generation of precursor metabolites and energy;GO:0045333 cellular respiration	0	0	0	0	1	0	0	0	0	0	0	1	0	0	0
Dpp3	75221	symbol	M. musculus	75221	M. musculus	Dpp3	dipeptidylpeptidase 3	GO:0006508 proteolysis;GO:0019538 protein metabolic process;GO:1901564 organonitrogen compound metabolic process	0	0	0	0	0	0	0	0	0	0	0	0	0	0	0
Atp5pd	71679	gene_synonym	M. musculus	71679	M. musculus	Atp5h	ATP synthase, H+ transporting, mitochondrial F0 complex, subunit D	GO:0042776 mitochondrial ATP synthesis coupled proton transport;GO:0015985 energy coupled proton transport, down electrochemical gradient;GO:0015986 ATP synthesis coupled proton transport	0	0	1	0	1	1	0	0	0	0	0	0	0	0	0
Marcksl1	17357	symbol	M. musculus	17357	M. musculus	Marcksl1	MARCKS-like 1	GO:0007015 actin filament organization;GO:0030036 actin cytoskeleton organization;GO:0097435 supramolecular fiber organization	0	0	0	0	0	0	0	0	0	0	0	0	0	0	0
Esd	13885	symbol	M. musculus	13885	M. musculus	Esd	esterase D/formylglutathione hydrolase	GO:0046294 formaldehyde catabolic process;GO:0046292 formaldehyde metabolic process;GO:0110095 cellular detoxification of aldehyde	0	0	0	0	0	1	0	0	0	0	0	0	0	0	0
Eif4b	75705	symbol	M. musculus	75705	M. musculus	Eif4b	eukaryotic translation initiation factor 4B	GO:0097010 eukaryotic translation initiation factor 4F complex assembly;GO:0001731 formation of translation preinitiation complex;GO:0002183 cytoplasmic translational initiation	0	0	0	1	0	0	0	0	1	0	0	0	0	1	0
Mtpn	14489	symbol	M. musculus	14489	M. musculus	Mtpn	myotrophin	GO:2000812 regulation of barbed-end actin filament capping;GO:0051016 barbed-end actin filament capping;GO:0010613 positive regulation of cardiac muscle hypertrophy	0	0	0	0	0	0	0	0	0	0	0	0	0	0	0
Snrpd2	107686	symbol	M. musculus	107686	M. musculus	Snrpd2	small nuclear ribonucleoprotein D2	GO:0000387 spliceosomal snRNP assembly;GO:0022618 ribonucleoprotein complex assembly;GO:0071826 ribonucleoprotein complex subunit organization	0	0	0	1	0	0	0	0	1	0	0	0	0	0	0
Por	18984	symbol	M. musculus	18984	M. musculus	Por	cytochrome p450 oxidoreductase	GO:0043602 nitrate catabolic process;GO:0046210 nitric oxide catabolic process;GO:0090345 cellular organohalogen metabolic process	0	0	1	1	0	1	0	0	0	0	0	0	0	0	0
Pck2	74551	symbol	M. musculus	74551	M. musculus	Pck2	phosphoenolpyruvate carboxykinase 2 (mitochondrial)	GO:0019543 propionate catabolic process;GO:0046327 glycerol biosynthetic process from pyruvate;GO:0019541 propionate metabolic process	0	0	0	0	0	1	0	0	0	1	0	1	0	1	0
Tcea1	21399	symbol	M. musculus	21399	M. musculus	Tcea1	transcription elongation factor A (SII) 1	GO:0030218 erythrocyte differentiation;GO:0034101 erythrocyte homeostasis;GO:0002262 myeloid cell homeostasis	0	0	0	0	0	0	0	0	0	0	1	0	0	0	0
Erp29	67397	symbol	M. musculus	67397	M. musculus	Erp29	endoplasmic reticulum protein 29	GO:1902235 regulation of endoplasmic reticulum stress-induced intrinsic apoptotic signaling pathway;GO:0070059 intrinsic apoptotic signaling pathway in response to endoplasmic reticulum stress;GO:1905897 regulation of response to endoplasmic reticulum stress	0	1	0	0	0	0	1	0	0	1	0	0	0	0	1
Uqcrc1	22273	symbol	M. musculus	22273	M. musculus	Uqcrc1	ubiquinol-cytochrome c reductase core protein 1	GO:0006122 mitochondrial electron transport, ubiquinol to cytochrome c;GO:0042775 mitochondrial ATP synthesis coupled electron transport;GO:0042773 ATP synthesis coupled electron transport	0	0	0	0	1	0	0	0	0	0	0	0	0	0	0
Pgls	66171	symbol	M. musculus	66171	M. musculus	Pgls	6-phosphogluconolactonase	GO:0009051 pentose-phosphate shunt, oxidative branch;GO:0006098 pentose-phosphate shunt;GO:0006740 NADPH regeneration	0	0	0	0	1	1	0	0	0	0	0	0	0	0	0
Ipo7	233726	symbol	M. musculus	233726	M. musculus	Ipo7	importin 7	GO:0006606 protein import into nucleus;GO:0051170 import into nucleus;GO:0017038 protein import	0	0	1	0	0	0	0	0	0	0	0	0	0	0	0
Rpa3	68240	symbol	M. musculus	68240	M. musculus	Rpa3	replication protein A3	GO:0006298 mismatch repair;GO:0006284 base-excision repair;GO:0006289 nucleotide-excision repair	1	1	0	1	0	0	0	0	0	0	1	0	0	0	0
Gstp1	14870	symbol	M. musculus	14870	M. musculus	Gstp1	glutathione S-transferase, pi 1	GO:2000428 regulation of neutrophil aggregation;GO:2000429 negative regulation of neutrophil aggregation;GO:2000469 negative regulation of peroxidase activity	1	0	1	1	0	0	1	1	0	0	0	1	1	0	0
Hat1	107435	symbol	M. musculus	107435	M. musculus	Hat1	histone aminotransferase 1	GO:0006348 chromatin silencing at telomere;GO:0006336 DNA replication-independent nucleosome assembly;GO:0034724 DNA replication-independent nucleosome organization	0	0	0	0	0	0	0	0	0	0	0	0	0	0	0
Anxa5	11747	symbol	M. musculus	11747	M. musculus	Anxa5	annexin A5	GO:1902721 negative regulation of prolactin secretion;GO:0097210 response to gonadotropin-releasing hormone;GO:0097211 cellular response to gonadotropin-releasing hormone	0	0	0	0	0	0	0	0	0	1	0	0	0	0	1

## Sheet: Enrichment
GroupID	Category	Term	Description	LogP	Log(q-value)	InTerm_InList	Genes	Symbols
1_Summary	Reactome Gene Sets	R-MMU-2262752	Cellular responses to stress	-11.9106	-7.89131	16/504	12858,12955,14870,15267,15481,15482,15505,15519,19166,19167,19186,20867,22059,67923,68097,68240	Cox5a,Cryab,Gstp1,H2ac18,Hspa8,Hspa1l,Hsph1,Hsp90aa1,Psma2,Psma3,Psme1,Stip1,Trp53,Eloc,Dynll2,Rpa3
1_Member	Reactome Gene Sets	R-MMU-2262752	Cellular responses to stress	-11.9106	-7.89131	16/504	12858,12955,14870,15267,15481,15482,15505,15519,19166,19167,19186,20867,22059,67923,68097,68240	Cox5a,Cryab,Gstp1,H2ac18,Hspa8,Hspa1l,Hsph1,Hsp90aa1,Psma2,Psma3,Psme1,Stip1,Trp53,Eloc,Dynll2,Rpa3
1_Member	Reactome Gene Sets	R-MMU-8953897	Cellular responses to external stimuli	-11.8716	-7.89131	16/507	12858,12955,14870,15267,15481,15482,15505,15519,19166,19167,19186,20867,22059,67923,68097,68240	Cox5a,Cryab,Gstp1,H2ac18,Hspa8,Hspa1l,Hsph1,Hsp90aa1,Psma2,Psma3,Psme1,Stip1,Trp53,Eloc,Dynll2,Rpa3
2_Summary	GO Biological Processes	GO:0006457	protein folding	-10.4017	-6.5975	10/158	12539,12955,15481,15482,15505,15507,15510,15519,15528,217737,68240,20867,68097,67397,30055,19186,19384,22059	Cdc37,Cryab,Hspa8,Hspa1l,Hsph1,Hspb1,Hspd1,Hsp90aa1,Hspe1,Ahsa1,Rpa3,Stip1,Dynll2,Erp29,Timm13,Psme1,Ran,Trp53
2_Member	GO Biological Processes	GO:0006457	protein folding	-10.4017	-6.5975	10/158	12539,12955,15481,15482,15505,15507,15510,15519,15528,217737	Cdc37,Cryab,Hspa8,Hspa1l,Hsph1,Hspb1,Hspd1,Hsp90aa1,Hspe1,Ahsa1
2_Member	Reactome Gene Sets	R-MMU-3371556	Cellular response to heat stress	-6.77425	-3.19194	6/82	12955,15481,15482,15505,15519,68240	Cryab,Hspa8,Hspa1l,Hsph1,Hsp90aa1,Rpa3
2_Member	GO Biological Processes	GO:0042026	protein refolding	-6.65978	-3.15665	4/18	15481,15482,15510,15519	Hspa8,Hspa1l,Hspd1,Hsp90aa1
2_Member	Reactome Gene Sets	R-MMU-3371497	HSP90 chaperone cycle for steroid hormone receptors (SHR)	-6.40191	-3.02372	5/50	15481,15482,15519,20867,68097	Hspa8,Hspa1l,Hsp90aa1,Stip1,Dynll2
2_Member	Reactome Gene Sets	R-MMU-3371571	HSF1-dependent transactivation	-6.2852	-3.00391	4/22	12955,15481,15482,15519	Cryab,Hspa8,Hspa1l,Hsp90aa1
2_Member	GO Biological Processes	GO:0061077	chaperone-mediated protein folding	-6.15195	-2.94985	5/56	15481,15482,15505,15507,15528	Hspa8,Hspa1l,Hsph1,Hspb1,Hspe1
2_Member	GO Biological Processes	GO:0006986	response to unfolded protein	-5.81558	-2.68042	6/119	15481,15482,15505,15507,15510,15519	Hspa8,Hspa1l,Hsph1,Hspb1,Hspd1,Hsp90aa1
2_Member	GO Biological Processes	GO:0051085	chaperone cofactor-dependent protein refolding	-5.60336	-2.49816	4/32	15481,15482,15505,15528	Hspa8,Hspa1l,Hsph1,Hspe1
2_Member	GO Biological Processes	GO:0035966	response to topologically incorrect protein	-5.35164	-2.38515	6/143	15481,15482,15505,15507,15510,15519	Hspa8,Hspa1l,Hsph1,Hspb1,Hspd1,Hsp90aa1
2_Member	GO Biological Processes	GO:0006458	'de novo' protein folding	-5.34422	-2.38515	4/37	15481,15482,15505,15528	Hspa8,Hspa1l,Hsph1,Hspe1
2_Member	GO Biological Processes	GO:0051084	'de novo' posttranslational protein folding	-5.34422	-2.38515	4/37	15481,15482,15505,15528	Hspa8,Hspa1l,Hsph1,Hspe1
2_Member	Reactome Gene Sets	R-MMU-3371568	Attenuation phase	-5.14102	-2.22146	3/13	15481,15482,15519	Hspa8,Hspa1l,Hsp90aa1
2_Member	KEGG Pathway	ko04141	Protein processing in endoplasmic reticulum	-4.9649	-2.06677	6/167	12955,15481,15482,15505,15519,67397	Cryab,Hspa8,Hspa1l,Hsph1,Hsp90aa1,Erp29
2_Member	KEGG Pathway	mmu04141	Protein processing in endoplasmic reticulum	-4.92083	-2.05452	6/170	12955,15481,15482,15505,15519,67397	Cryab,Hspa8,Hspa1l,Hsph1,Hsp90aa1,Erp29
2_Member	Reactome Gene Sets	R-MMU-3371453	Regulation of HSF1-mediated heat shock response	-4.38736	-1.66826	4/64	15481,15482,15505,68240	Hspa8,Hspa1l,Hsph1,Rpa3
2_Member	GO Biological Processes	GO:0006626	protein targeting to mitochondrion	-4.11637	-1.49784	4/75	15482,15510,15519,30055	Hspa1l,Hspd1,Hsp90aa1,Timm13
2_Member	KEGG Pathway	ko04612	Antigen processing and presentation	-3.78973	-1.23272	4/91	15481,15482,15519,19186	Hspa8,Hspa1l,Hsp90aa1,Psme1
2_Member	KEGG Pathway	mmu04612	Antigen processing and presentation	-3.75328	-1.20439	4/93	15481,15482,15519,19186	Hspa8,Hspa1l,Hsp90aa1,Psme1
2_Member	KEGG Pathway	ko05169	Epstein-Barr virus infection	-3.30252	-0.957348	5/218	15481,15482,15507,19384,22059	Hspa8,Hspa1l,Hspb1,Ran,Trp53
2_Member	KEGG Pathway	mmu05169	Epstein-Barr virus infection	-3.24022	-0.929215	5/225	15481,15482,15507,19384,22059	Hspa8,Hspa1l,Hspb1,Ran,Trp53
2_Member	KEGG Pathway	ko05134	Legionellosis	-3.14986	-0.897957	3/58	15481,15482,15510	Hspa8,Hspa1l,Hspd1
2_Member	KEGG Pathway	ko04213	Longevity regulating pathway - multiple species	-3.06518	-0.852084	3/62	12955,15481,15482	Cryab,Hspa8,Hspa1l
2_Member	KEGG Pathway	mmu04213	Longevity regulating pathway - multiple species	-3.06518	-0.852084	3/62	12955,15481,15482	Cryab,Hspa8,Hspa1l
2_Member	KEGG Pathway	mmu05134	Legionellosis	-3.04492	-0.849507	3/63	15481,15482,15510	Hspa8,Hspa1l,Hspd1
2_Member	GO Biological Processes	GO:0006605	protein targeting	-2.8506	-0.71633	5/275	15481,15482,15510,15519,30055	Hspa8,Hspa1l,Hspd1,Hsp90aa1,Timm13
2_Member	GO Biological Processes	GO:0034620	cellular response to unfolded protein	-2.5852	-0.571093	3/91	15481,15482,15510	Hspa8,Hspa1l,Hspd1
2_Member	KEGG Pathway	ko04915	Estrogen signaling pathway	-2.51937	-0.52589	3/96	15481,15482,15519	Hspa8,Hspa1l,Hsp90aa1
2_Member	KEGG Pathway	mmu04915	Estrogen signaling pathway	-2.36425	-0.444693	3/109	15481,15482,15519	Hspa8,Hspa1l,Hsp90aa1
2_Member	GO Biological Processes	GO:0035967	cellular response to topologically incorrect protein	-2.32055	-0.415842	3/113	15481,15482,15510	Hspa8,Hspa1l,Hspd1
2_Member	KEGG Pathway	ko04010	MAPK signaling pathway	-2.15753	-0.282783	4/252	15481,15482,15507,22059	Hspa8,Hspa1l,Hspb1,Trp53
2_Member	KEGG Pathway	ko05162	Measles	-2.09835	-0.233705	3/136	15481,15482,22059	Hspa8,Hspa1l,Trp53
2_Member	KEGG Pathway	mmu04010	MAPK signaling pathway	-2.08779	-0.22646	4/264	15481,15482,15507,22059	Hspa8,Hspa1l,Hspb1,Trp53
2_Member	KEGG Pathway	mmu05162	Measles	-2.08102	-0.222986	3/138	15481,15482,22059	Hspa8,Hspa1l,Trp53
3_Summary	GO Biological Processes	GO:0072594	establishment of protein localization to organelle	-7.22665	-3.54743	11/433	15275,15481,15482,15505,15510,15519,19384,22059,30055,110750,233726,71679,12539,12955,14870,18984	Hk1,Hspa8,Hspa1l,Hsph1,Hspd1,Hsp90aa1,Ran,Trp53,Timm13,Cse1l,Ipo7,Atp5h,Cdc37,Cryab,Gstp1,Por
3_Member	GO Biological Processes	GO:0072594	establishment of protein localization to organelle	-7.22665	-3.54743	11/433	15275,15481,15482,15505,15510,15519,19384,22059,30055,110750,233726	Hk1,Hspa8,Hspa1l,Hsph1,Hspd1,Hsp90aa1,Ran,Trp53,Timm13,Cse1l,Ipo7
3_Member	GO Biological Processes	GO:0072655	establishment of protein localization to mitochondrion	-6.41991	-3.02372	6/94	15275,15482,15505,15510,15519,30055	Hk1,Hspa1l,Hsph1,Hspd1,Hsp90aa1,Timm13
3_Member	GO Biological Processes	GO:0070585	protein localization to mitochondrion	-6.28628	-3.00391	6/99	15275,15482,15505,15510,15519,30055	Hk1,Hspa1l,Hsph1,Hspd1,Hsp90aa1,Timm13
3_Member	GO Biological Processes	GO:0017038	protein import	-5.37149	-2.38515	7/220	15481,15510,15519,19384,22059,110750,233726	Hspa8,Hspd1,Hsp90aa1,Ran,Trp53,Cse1l,Ipo7
3_Member	GO Biological Processes	GO:0006606	protein import into nucleus	-4.95012	-2.06677	6/168	15481,15519,19384,22059,110750,233726	Hspa8,Hsp90aa1,Ran,Trp53,Cse1l,Ipo7
3_Member	GO Biological Processes	GO:0051170	import into nucleus	-4.89192	-2.042	6/172	15481,15519,19384,22059,110750,233726	Hspa8,Hsp90aa1,Ran,Trp53,Cse1l,Ipo7
3_Member	GO Biological Processes	GO:0006839	mitochondrial transport	-4.46168	-1.69891	6/205	15482,15510,15519,22059,30055,71679	Hspa1l,Hspd1,Hsp90aa1,Trp53,Timm13,Atp5h
3_Member	GO Biological Processes	GO:0050821	protein stabilization	-3.67371	-1.17058	5/181	12539,12955,15510,15519,22059	Cdc37,Cryab,Hspd1,Hsp90aa1,Trp53
3_Member	GO Biological Processes	GO:0031647	regulation of protein stability	-3.61011	-1.11415	6/293	12539,12955,15481,15510,15519,22059	Cdc37,Cryab,Hspa8,Hspd1,Hsp90aa1,Trp53
3_Member	GO Biological Processes	GO:0034504	protein localization to nucleus	-3.54738	-1.07228	6/301	15481,15519,19384,22059,110750,233726	Hspa8,Hsp90aa1,Ran,Trp53,Cse1l,Ipo7
3_Member	GO Biological Processes	GO:0072593	reactive oxygen species metabolic process	-3.54738	-1.07228	6/301	12955,14870,15510,15519,18984,22059	Cryab,Gstp1,Hspd1,Hsp90aa1,Por,Trp53
3_Member	GO Biological Processes	GO:0006913	nucleocytoplasmic transport	-3.50157	-1.04636	6/307	15481,15519,19384,22059,110750,233726	Hspa8,Hsp90aa1,Ran,Trp53,Cse1l,Ipo7
3_Member	GO Biological Processes	GO:0051169	nuclear transport	-3.50157	-1.04636	6/307	15481,15519,19384,22059,110750,233726	Hspa8,Hsp90aa1,Ran,Trp53,Cse1l,Ipo7
3_Member	GO Biological Processes	GO:2000377	regulation of reactive oxygen species metabolic process	-3.40508	-0.988271	5/207	12955,14870,15510,15519,22059	Cryab,Gstp1,Hspd1,Hsp90aa1,Trp53
3_Member	GO Biological Processes	GO:2000378	negative regulation of reactive oxygen species metabolic process	-2.91201	-0.757828	3/70	12955,15510,22059	Cryab,Hspd1,Trp53
3_Member	KEGG Pathway	ko05215	Prostate cancer	-2.64075	-0.604976	3/87	14870,15519,22059	Gstp1,Hsp90aa1,Trp53
3_Member	GO Biological Processes	GO:0007005	mitochondrion organization	-2.46379	-0.489998	6/489	12539,15482,15510,15519,22059,30055	Cdc37,Hspa1l,Hspd1,Hsp90aa1,Trp53,Timm13
3_Member	KEGG Pathway	mmu05215	Prostate cancer	-2.45715	-0.485498	3/101	14870,15519,22059	Gstp1,Hsp90aa1,Trp53
3_Member	GO Biological Processes	GO:0007006	mitochondrial membrane organization	-2.44511	-0.483971	3/102	15519,22059,30055	Hsp90aa1,Trp53,Timm13
3_Member	GO Biological Processes	GO:2000379	positive regulation of reactive oxygen species metabolic process	-2.34218	-0.435649	3/111	14870,15519,22059	Gstp1,Hsp90aa1,Trp53
3_Member	KEGG Pathway	ko05418	Fluid shear stress and atherosclerosis	-2.02252	-0.180571	3/145	14870,15519,22059	Gstp1,Hsp90aa1,Trp53
4_Summary	Reactome Gene Sets	R-MMU-450408	AUF1 (hnRNP D0) binds and destabilizes mRNA	-6.15195	-2.94985	5/56	15481,15507,19166,19167,19186,15519,22059,15267,19384,68097,68240,20090,67465,75705,107686,67923,12858,14870,12955,15510,18984,67824	Hspa8,Hspb1,Psma2,Psma3,Psme1,Hsp90aa1,Trp53,H2ac18,Ran,Dynll2,Rpa3,Rps29,Sf3a1,Eif4b,Snrpd2,Eloc,Cox5a,Gstp1,Cryab,Hspd1,Por,Nmral1
4_Member	Reactome Gene Sets	R-MMU-450408	AUF1 (hnRNP D0) binds and destabilizes mRNA	-6.15195	-2.94985	5/56	15481,15507,19166,19167,19186	Hspa8,Hspb1,Psma2,Psma3,Psme1
4_Member	Reactome Gene Sets	R-MMU-8852276	The role of GTSE1 in G2/M progression after G2 checkpoint	-5.51596	-2.45338	5/75	15519,19166,19167,19186,22059	Hsp90aa1,Psma2,Psma3,Psme1,Trp53
4_Member	Reactome Gene Sets	R-MMU-450531	Regulation of mRNA stability by proteins that bind AU-rich elements	-5.24708	-2.30822	5/85	15481,15507,19166,19167,19186	Hspa8,Hspb1,Psma2,Psma3,Psme1
4_Member	Reactome Gene Sets	R-MMU-349425	Autodegradation of the E3 ubiquitin ligase COP1	-4.74616	-1.91446	4/52	19166,19167,19186,22059	Psma2,Psma3,Psme1,Trp53
4_Member	Reactome Gene Sets	R-MMU-69278	Cell Cycle, Mitotic	-4.73335	-1.91446	9/504	15267,15519,19166,19167,19186,19384,22059,68097,68240	H2ac18,Hsp90aa1,Psma2,Psma3,Psme1,Ran,Trp53,Dynll2,Rpa3
4_Member	Reactome Gene Sets	R-MMU-69541	Stabilization of p53	-4.61758	-1.81342	4/56	19166,19167,19186,22059	Psma2,Psma3,Psme1,Trp53
4_Member	Reactome Gene Sets	R-MMU-8953854	Metabolism of RNA	-4.44216	-1.69235	9/549	15481,15507,19166,19167,19186,20090,67465,75705,107686	Hspa8,Hspb1,Psma2,Psma3,Psme1,Rps29,Sf3a1,Eif4b,Snrpd2
4_Member	Reactome Gene Sets	R-MMU-69563	p53-Dependent G1 DNA Damage Response	-4.36075	-1.66826	4/65	19166,19167,19186,22059	Psma2,Psma3,Psme1,Trp53
4_Member	Reactome Gene Sets	R-MMU-69580	p53-Dependent G1/S DNA damage checkpoint	-4.36075	-1.66826	4/65	19166,19167,19186,22059	Psma2,Psma3,Psme1,Trp53
4_Member	Reactome Gene Sets	R-MMU-1234176	Oxygen-dependent proline hydroxylation of Hypoxia-inducible Factor Alpha	-4.33457	-1.65535	4/66	19166,19167,19186,67923	Psma2,Psma3,Psme1,Eloc
4_Member	Reactome Gene Sets	R-MMU-69615	G1/S DNA Damage Checkpoints	-4.30881	-1.64031	4/67	19166,19167,19186,22059	Psma2,Psma3,Psme1,Trp53
4_Member	Reactome Gene Sets	R-MMU-1234174	Cellular response to hypoxia	-4.23391	-1.57588	4/70	19166,19167,19186,67923	Psma2,Psma3,Psme1,Eloc
4_Member	Reactome Gene Sets	R-MMU-1640170	Cell Cycle	-4.21728	-1.56947	9/587	15267,15519,19166,19167,19186,19384,22059,68097,68240	H2ac18,Hsp90aa1,Psma2,Psma3,Psme1,Ran,Trp53,Dynll2,Rpa3
4_Member	Reactome Gene Sets	R-MMU-9711123	Cellular response to chemical stress	-4.18308	-1.54525	5/141	12858,14870,19166,19167,19186	Cox5a,Gstp1,Psma2,Psma3,Psme1
4_Member	Reactome Gene Sets	R-MMU-5687128	MAPK6/MAPK4 signaling	-4.16235	-1.53428	4/73	15507,19166,19167,19186	Hspb1,Psma2,Psma3,Psme1
4_Member	Reactome Gene Sets	R-MMU-8878159	Transcriptional regulation by RUNX3	-4.04978	-1.44059	4/78	19166,19167,19186,22059	Psma2,Psma3,Psme1,Trp53
4_Member	Reactome Gene Sets	R-MMU-69002	DNA Replication Pre-Initiation	-3.96511	-1.37032	4/82	19166,19167,19186,68240	Psma2,Psma3,Psme1,Rpa3
4_Member	Reactome Gene Sets	R-MMU-69481	G2/M Checkpoints	-3.93658	-1.35427	5/159	19166,19167,19186,22059,68240	Psma2,Psma3,Psme1,Trp53,Rpa3
4_Member	Reactome Gene Sets	R-MMU-68886	M Phase	-3.79893	-1.23365	7/388	15267,15519,19166,19167,19186,19384,68097	H2ac18,Hsp90aa1,Psma2,Psma3,Psme1,Ran,Dynll2
4_Member	Reactome Gene Sets	R-MMU-69275	G2/M Transition	-3.73026	-1.19225	5/176	15519,19166,19167,19186,22059	Hsp90aa1,Psma2,Psma3,Psme1,Trp53
4_Member	Reactome Gene Sets	R-MMU-69620	Cell Cycle Checkpoints	-3.7247	-1.19225	6/279	19166,19167,19186,22059,68097,68240	Psma2,Psma3,Psme1,Trp53,Dynll2,Rpa3
4_Member	Reactome Gene Sets	R-MMU-5689603	UCH proteinases	-3.71766	-1.19225	4/95	15267,19166,19167,19186	H2ac18,Psma2,Psma3,Psme1
4_Member	Reactome Gene Sets	R-MMU-453274	Mitotic G2-G2/M phases	-3.70743	-1.18957	5/178	15519,19166,19167,19186,22059	Hsp90aa1,Psma2,Psma3,Psme1,Trp53
4_Member	Reactome Gene Sets	R-MMU-5689880	Ub-specific processing proteases	-3.67371	-1.17058	5/181	15267,19166,19167,19186,22059	H2ac18,Psma2,Psma3,Psme1,Trp53
4_Member	Reactome Gene Sets	R-MMU-69206	G1/S Transition	-3.56674	-1.07785	4/104	19166,19167,19186,68240	Psma2,Psma3,Psme1,Rpa3
4_Member	Reactome Gene Sets	R-MMU-9707564	Cytoprotection by HMOX1	-3.50412	-1.04636	4/108	12858,19166,19167,19186	Cox5a,Psma2,Psma3,Psme1
4_Member	KEGG Pathway	ko03050	Proteasome	-3.4468	-1.01677	3/46	19166,19167,19186	Psma2,Psma3,Psme1
4_Member	KEGG Pathway	mmu03050	Proteasome	-3.4468	-1.01677	3/46	19166,19167,19186	Psma2,Psma3,Psme1
4_Member	Reactome Gene Sets	R-MMU-69239	Synthesis of DNA	-3.40032	-0.988271	4/115	19166,19167,19186,68240	Psma2,Psma3,Psme1,Rpa3
4_Member	Reactome Gene Sets	R-MMU-1236978	Cross-presentation of soluble exogenous antigens (endosomes)	-3.36547	-0.959245	3/49	19166,19167,19186	Psma2,Psma3,Psme1
4_Member	Reactome Gene Sets	R-MMU-68882	Mitotic Anaphase	-3.32991	-0.957348	5/215	19166,19167,19186,19384,68097	Psma2,Psma3,Psme1,Ran,Dynll2
4_Member	Reactome Gene Sets	R-MMU-2555396	Mitotic Metaphase and Anaphase	-3.32073	-0.957348	5/216	19166,19167,19186,19384,68097	Psma2,Psma3,Psme1,Ran,Dynll2
4_Member	Reactome Gene Sets	R-MMU-350562	Regulation of ornithine decarboxylase (ODC)	-3.31412	-0.957348	3/51	19166,19167,19186	Psma2,Psma3,Psme1
4_Member	Reactome Gene Sets	R-MMU-75815	Ubiquitin-dependent degradation of Cyclin D	-3.31412	-0.957348	3/51	19166,19167,19186	Psma2,Psma3,Psme1
4_Member	Reactome Gene Sets	R-MMU-69306	DNA Replication	-3.28976	-0.957348	4/123	19166,19167,19186,68240	Psma2,Psma3,Psme1,Rpa3
4_Member	Reactome Gene Sets	R-MMU-69601	Ubiquitin Mediated Degradation of Phosphorylated Cdc25A	-3.28924	-0.957348	3/52	19166,19167,19186	Psma2,Psma3,Psme1
4_Member	Reactome Gene Sets	R-MMU-69610	p53-Independent DNA Damage Response	-3.28924	-0.957348	3/52	19166,19167,19186	Psma2,Psma3,Psme1
4_Member	Reactome Gene Sets	R-MMU-69613	p53-Independent G1/S DNA damage checkpoint	-3.28924	-0.957348	3/52	19166,19167,19186	Psma2,Psma3,Psme1
4_Member	Reactome Gene Sets	R-MMU-8939902	Regulation of RUNX2 expression and activity	-3.28924	-0.957348	3/52	19166,19167,19186	Psma2,Psma3,Psme1
4_Member	WikiPathways	WP519	Proteasome Degradation	-3.28924	-0.957348	3/52	19166,19167,19186	Psma2,Psma3,Psme1
4_Member	Reactome Gene Sets	R-MMU-8932339	ROS sensing by NFE2L2	-3.26486	-0.942621	3/53	19166,19167,19186	Psma2,Psma3,Psme1
4_Member	Reactome Gene Sets	R-MMU-8941858	Regulation of RUNX3 expression and activity	-3.26486	-0.942621	3/53	19166,19167,19186	Psma2,Psma3,Psme1
4_Member	Reactome Gene Sets	R-MMU-8854050	FBXL7 down-regulates AURKA during mitotic entry and in early mitosis	-3.24097	-0.929215	3/54	19166,19167,19186	Psma2,Psma3,Psme1
4_Member	Reactome Gene Sets	R-MMU-453279	Mitotic G1 phase and G1/S transition	-3.23737	-0.929215	4/127	19166,19167,19186,68240	Psma2,Psma3,Psme1,Rpa3
4_Member	Reactome Gene Sets	R-MMU-4641257	Degradation of AXIN	-3.21753	-0.913975	3/55	19166,19167,19186	Psma2,Psma3,Psme1
4_Member	Reactome Gene Sets	R-MMU-5610780	Degradation of GLI1 by the proteasome	-3.19455	-0.899312	3/56	19166,19167,19186	Psma2,Psma3,Psme1
4_Member	Reactome Gene Sets	R-MMU-4641258	Degradation of DVL	-3.172	-0.899312	3/57	19166,19167,19186	Psma2,Psma3,Psme1
4_Member	Reactome Gene Sets	R-MMU-5607761	Dectin-1 mediated noncanonical NF-kB signaling	-3.172	-0.899312	3/57	19166,19167,19186	Psma2,Psma3,Psme1
4_Member	Reactome Gene Sets	R-MMU-5610785	GLI3 is processed to GLI3R by the proteasome	-3.172	-0.899312	3/57	19166,19167,19186	Psma2,Psma3,Psme1
4_Member	Reactome Gene Sets	R-MMU-5676590	NIK-->noncanonical NF-kB signaling	-3.172	-0.899312	3/57	19166,19167,19186	Psma2,Psma3,Psme1
4_Member	Reactome Gene Sets	R-MMU-68827	CDT1 association with the CDC6:ORC:origin complex	-3.14986	-0.897957	3/58	19166,19167,19186	Psma2,Psma3,Psme1
4_Member	Reactome Gene Sets	R-MMU-351202	Metabolism of polyamines	-3.12812	-0.884263	3/59	19166,19167,19186	Psma2,Psma3,Psme1
4_Member	Reactome Gene Sets	R-MMU-5688426	Deubiquitination	-3.08955	-0.85759	5/243	15267,19166,19167,19186,22059	H2ac18,Psma2,Psma3,Psme1,Trp53
4_Member	Reactome Gene Sets	R-MMU-187577	SCF(Skp2)-mediated degradation of p27/p21	-3.08579	-0.85759	3/61	19166,19167,19186	Psma2,Psma3,Psme1
4_Member	Reactome Gene Sets	R-MMU-9707587	Regulation of HMOX1 expression and activity	-3.08579	-0.85759	3/61	19166,19167,19186	Psma2,Psma3,Psme1
4_Member	Reactome Gene Sets	R-MMU-4608870	Asymmetric localization of PCP proteins	-3.06518	-0.852084	3/62	19166,19167,19186	Psma2,Psma3,Psme1
4_Member	Reactome Gene Sets	R-MMU-5358346	Hedgehog ligand biogenesis	-3.06518	-0.852084	3/62	19166,19167,19186	Psma2,Psma3,Psme1
4_Member	Reactome Gene Sets	R-MMU-1169091	Activation of NF-kappaB in B cells	-3.04492	-0.849507	3/63	19166,19167,19186	Psma2,Psma3,Psme1
4_Member	Reactome Gene Sets	R-MMU-8878166	Transcriptional regulation by RUNX2	-3.04492	-0.849507	3/63	19166,19167,19186	Psma2,Psma3,Psme1
4_Member	Reactome Gene Sets	R-MMU-69242	S Phase	-3.04443	-0.849507	4/143	19166,19167,19186,68240	Psma2,Psma3,Psme1,Rpa3
4_Member	Reactome Gene Sets	R-MMU-174084	Autodegradation of Cdh1 by Cdh1:APC/C	-3.025	-0.833617	3/64	19166,19167,19186	Psma2,Psma3,Psme1
4_Member	Reactome Gene Sets	R-MMU-8939236	RUNX1 regulates transcription of genes involved in differentiation of HSCs	-2.98612	-0.805209	3/66	19166,19167,19186	Psma2,Psma3,Psme1
4_Member	Reactome Gene Sets	R-MMU-5658442	Regulation of RAS by GAPs	-2.96715	-0.79308	3/67	19166,19167,19186	Psma2,Psma3,Psme1
4_Member	Reactome Gene Sets	R-MMU-68867	Assembly of the pre-replicative complex	-2.96715	-0.79308	3/67	19166,19167,19186	Psma2,Psma3,Psme1
4_Member	Reactome Gene Sets	R-MMU-174154	APC/C:Cdc20 mediated degradation of Securin	-2.94848	-0.787774	3/68	19166,19167,19186	Psma2,Psma3,Psme1
4_Member	Reactome Gene Sets	R-MMU-8948751	Regulation of PTEN stability and activity	-2.94848	-0.787774	3/68	19166,19167,19186	Psma2,Psma3,Psme1
4_Member	Reactome Gene Sets	R-MMU-68949	Orc1 removal from chromatin	-2.91201	-0.757828	3/70	19166,19167,19186	Psma2,Psma3,Psme1
4_Member	Reactome Gene Sets	R-MMU-69202	Cyclin E associated events during G1/S transition	-2.89418	-0.743233	3/71	19166,19167,19186	Psma2,Psma3,Psme1
4_Member	Reactome Gene Sets	R-MMU-174184	Cdc20:Phospho-APC/C mediated degradation of Cyclin A	-2.85933	-0.721057	3/73	19166,19167,19186	Psma2,Psma3,Psme1
4_Member	Reactome Gene Sets	R-MMU-69017	CDK-mediated phosphorylation and removal of Cdc6	-2.85933	-0.721057	3/73	19166,19167,19186	Psma2,Psma3,Psme1
4_Member	Reactome Gene Sets	R-MMU-69656	Cyclin A:Cdk2-associated events at S phase entry	-2.85933	-0.721057	3/73	19166,19167,19186	Psma2,Psma3,Psme1
4_Member	Reactome Gene Sets	R-MMU-174178	APC/C:Cdh1 mediated degradation of Cdc20 and other APC/C:Cdh1 targeted proteins in late mitosis/early G1	-2.84228	-0.71633	3/74	19166,19167,19186	Psma2,Psma3,Psme1
4_Member	Reactome Gene Sets	R-MMU-179419	APC:Cdc20 mediated degradation of cell cycle proteins prior to satisfation of the cell cycle checkpoint	-2.84228	-0.71633	3/74	19166,19167,19186	Psma2,Psma3,Psme1
4_Member	Reactome Gene Sets	R-MMU-1168372	Downstream signaling events of B Cell Receptor (BCR)	-2.82547	-0.705559	3/75	19166,19167,19186	Psma2,Psma3,Psme1
4_Member	Reactome Gene Sets	R-MMU-176409	APC/C:Cdc20 mediated degradation of mitotic proteins	-2.80891	-0.694942	3/76	19166,19167,19186	Psma2,Psma3,Psme1
4_Member	Reactome Gene Sets	R-MMU-2871837	FCERI mediated NF-kB activation	-2.80891	-0.694942	3/76	19166,19167,19186	Psma2,Psma3,Psme1
4_Member	Reactome Gene Sets	R-MMU-176814	Activation of APC/C and APC/C:Cdc20 mediated degradation of mitotic proteins	-2.79257	-0.684477	3/77	19166,19167,19186	Psma2,Psma3,Psme1
4_Member	Reactome Gene Sets	R-MMU-195253	Degradation of beta-catenin by the destruction complex	-2.79257	-0.684477	3/77	19166,19167,19186	Psma2,Psma3,Psme1
4_Member	Reactome Gene Sets	R-MMU-5632684	Hedgehog 'on' state	-2.72944	-0.64955	3/81	19166,19167,19186	Psma2,Psma3,Psme1
4_Member	Reactome Gene Sets	R-MMU-174143	APC/C-mediated degradation of cell cycle proteins	-2.66956	-0.618725	3/85	19166,19167,19186	Psma2,Psma3,Psme1
4_Member	Reactome Gene Sets	R-MMU-202424	Downstream TCR signaling	-2.66956	-0.618725	3/85	19166,19167,19186	Psma2,Psma3,Psme1
4_Member	Reactome Gene Sets	R-MMU-453276	Regulation of mitotic cell cycle	-2.66956	-0.618725	3/85	19166,19167,19186	Psma2,Psma3,Psme1
4_Member	Reactome Gene Sets	R-MMU-2467813	Separation of Sister Chromatids	-2.65067	-0.607436	4/183	19166,19167,19186,68097	Psma2,Psma3,Psme1,Dynll2
4_Member	Reactome Gene Sets	R-MMU-4086400	PCP/CE pathway	-2.64075	-0.604976	3/87	19166,19167,19186	Psma2,Psma3,Psme1
4_Member	Reactome Gene Sets	R-MMU-5607764	CLEC7A (Dectin-1) signaling	-2.62661	-0.596665	3/88	19166,19167,19186	Psma2,Psma3,Psme1
4_Member	Reactome Gene Sets	R-MMU-69052	Switching of origins to a post-replicative state	-2.59884	-0.577627	3/90	19166,19167,19186	Psma2,Psma3,Psme1
4_Member	Reactome Gene Sets	R-MMU-1236975	Antigen processing-Cross presentation	-2.57173	-0.564604	3/92	19166,19167,19186	Psma2,Psma3,Psme1
4_Member	Reactome Gene Sets	R-MMU-8878171	Transcriptional regulation by RUNX1	-2.55106	-0.548526	4/195	15267,19166,19167,19186	H2ac18,Psma2,Psma3,Psme1
4_Member	Reactome Gene Sets	R-MMU-9020702	Interleukin-1 signaling	-2.53224	-0.534255	3/95	19166,19167,19186	Psma2,Psma3,Psme1
4_Member	Reactome Gene Sets	R-MMU-5668541	TNFR2 non-canonical NF-kB pathway	-2.50665	-0.517623	3/97	19166,19167,19186	Psma2,Psma3,Psme1
4_Member	Reactome Gene Sets	R-MMU-983705	Signaling by the B Cell Receptor (BCR)	-2.48163	-0.501376	3/99	19166,19167,19186	Psma2,Psma3,Psme1
4_Member	Reactome Gene Sets	R-MMU-382556	ABC-family proteins mediated transport	-2.46932	-0.493392	3/100	19166,19167,19186	Psma2,Psma3,Psme1
4_Member	Reactome Gene Sets	R-MMU-202403	TCR signaling	-2.44511	-0.483971	3/102	19166,19167,19186	Psma2,Psma3,Psme1
4_Member	GO Biological Processes	GO:0052548	regulation of endopeptidase activity	-2.40312	-0.457757	5/349	12955,15510,18984,19167,19186	Cryab,Hspd1,Por,Psma3,Psme1
4_Member	Reactome Gene Sets	R-MMU-5610787	Hedgehog 'off' state	-2.39819	-0.457757	3/106	19166,19167,19186	Psma2,Psma3,Psme1
4_Member	Reactome Gene Sets	R-MMU-5621481	C-type lectin receptors (CLRs)	-2.39819	-0.457757	3/106	19166,19167,19186	Psma2,Psma3,Psme1
4_Member	Reactome Gene Sets	R-MMU-8951664	Neddylation	-2.38523	-0.456134	4/217	19166,19167,19186,67923	Psma2,Psma3,Psme1,Eloc
4_Member	Reactome Gene Sets	R-MMU-446652	Interleukin-1 family signaling	-2.37545	-0.451412	3/108	19166,19167,19186	Psma2,Psma3,Psme1
4_Member	Reactome Gene Sets	R-MMU-6807070	PTEN Regulation	-2.35316	-0.437366	3/110	19166,19167,19186	Psma2,Psma3,Psme1
4_Member	Reactome Gene Sets	R-MMU-2454202	Fc epsilon receptor (FCERI) signaling	-2.27851	-0.379244	3/117	19166,19167,19186	Psma2,Psma3,Psme1
4_Member	GO Biological Processes	GO:0030162	regulation of proteolysis	-2.24192	-0.348024	7/721	12955,15481,15510,18984,19167,19186,22059	Cryab,Hspa8,Hspd1,Por,Psma3,Psme1,Trp53
4_Member	Reactome Gene Sets	R-MMU-3858494	Beta-catenin independent WNT signaling	-2.19898	-0.308629	3/125	19166,19167,19186	Psma2,Psma3,Psme1
4_Member	Reactome Gene Sets	R-MMU-71291	Metabolism of amino acids and derivatives	-2.18164	-0.294885	4/248	19166,19167,19186,67824	Psma2,Psma3,Psme1,Nmral1
4_Member	Reactome Gene Sets	R-MMU-5358351	Signaling by Hedgehog	-2.08965	-0.226668	3/137	19166,19167,19186	Psma2,Psma3,Psme1
4_Member	GO Biological Processes	GO:0052547	regulation of peptidase activity	-2.05649	-0.204963	5/423	12955,15510,18984,19167,19186	Cryab,Hspd1,Por,Psma3,Psme1
5_Summary	GO Biological Processes	GO:0046034	ATP metabolic process	-6.02105	-2.85371	8/256	12858,15275,15481,17319,21991,22059,22273,71679,52637,66171,67895	Cox5a,Hk1,Hspa8,Mif,Tpi1,Trp53,Uqcrc1,Atp5h,Cisd1,Pgls,Ppa1
5_Member	GO Biological Processes	GO:0046034	ATP metabolic process	-6.02105	-2.85371	8/256	12858,15275,15481,17319,21991,22059,22273,71679	Cox5a,Hk1,Hspa8,Mif,Tpi1,Trp53,Uqcrc1,Atp5h
5_Member	GO Biological Processes	GO:0006091	generation of precursor metabolites and energy	-5.50421	-2.45338	9/404	12858,15275,17319,21991,22059,22273,52637,66171,71679	Cox5a,Hk1,Mif,Tpi1,Trp53,Uqcrc1,Cisd1,Pgls,Atp5h
5_Member	KEGG Pathway	ko00190	Oxidative phosphorylation	-3.14987	-0.897957	4/134	12858,22273,67895,71679	Cox5a,Uqcrc1,Ppa1,Atp5h
5_Member	KEGG Pathway	mmu00190	Oxidative phosphorylation	-2.5917	-0.57287	4/190	12858,22273,67895,71679	Cox5a,Uqcrc1,Ppa1,Atp5h
5_Member	KEGG Pathway	ko05016	Huntington's disease	-2.5753	-0.565859	4/192	12858,22059,22273,71679	Cox5a,Trp53,Uqcrc1,Atp5h
5_Member	KEGG Pathway	mmu05016	Huntington's disease	-2.5753	-0.565859	4/192	12858,22059,22273,71679	Cox5a,Trp53,Uqcrc1,Atp5h
5_Member	WikiPathways	WP295	Electron Transport Chain	-2.48163	-0.501376	3/99	12858,22273,71679	Cox5a,Uqcrc1,Atp5h
5_Member	GO Biological Processes	GO:0006119	oxidative phosphorylation	-2.38676	-0.456134	3/107	12858,22273,71679	Cox5a,Uqcrc1,Atp5h
5_Member	Reactome Gene Sets	R-MMU-163200	Respiratory electron transport, ATP synthesis by chemiosmotic coupling, and heat production by uncoupling proteins.	-2.26825	-0.372569	3/118	12858,22273,71679	Cox5a,Uqcrc1,Atp5h
5_Member	GO Biological Processes	GO:0015980	energy derivation by oxidation of organic compounds	-2.16953	-0.291363	4/250	12858,22059,22273,52637	Cox5a,Trp53,Uqcrc1,Cisd1
5_Member	KEGG Pathway	mmu05012	Parkinson's disease	-2.03068	-0.185563	3/144	12858,22273,71679	Cox5a,Uqcrc1,Atp5h
6_Summary	KEGG Pathway	ko01200	Carbon metabolism	-4.55297	-1.77684	5/118	13885,15275,21991,66171,110639,22059,74551,13177,17319,19384,71679,18984	Esd,Hk1,Tpi1,Pgls,Prps2,Trp53,Pck2,Eci1,Mif,Ran,Atp5h,Por
6_Member	KEGG Pathway	ko01200	Carbon metabolism	-4.55297	-1.77684	5/118	13885,15275,21991,66171,110639	Esd,Hk1,Tpi1,Pgls,Prps2
6_Member	KEGG Pathway	mmu01200	Carbon metabolism	-4.55297	-1.77684	5/118	13885,15275,21991,66171,110639	Esd,Hk1,Tpi1,Pgls,Prps2
6_Member	GO Biological Processes	GO:0019674	NAD metabolic process	-4.35848	-1.66826	3/23	15275,22059,74551	Hk1,Trp53,Pck2
6_Member	GO Biological Processes	GO:0051156	glucose 6-phosphate metabolic process	-4.35848	-1.66826	3/23	15275,22059,66171	Hk1,Trp53,Pgls
6_Member	GO Biological Processes	GO:0006734	NADH metabolic process	-3.9614	-1.37032	3/31	15275,22059,74551	Hk1,Trp53,Pck2
6_Member	GO Biological Processes	GO:0044282	small molecule catabolic process	-3.42745	-1.0035	6/317	13177,13885,15275,21991,22059,74551	Eci1,Esd,Hk1,Tpi1,Trp53,Pck2
6_Member	GO Biological Processes	GO:0006090	pyruvate metabolic process	-3.31665	-0.957348	4/121	15275,17319,21991,74551	Hk1,Mif,Tpi1,Pck2
6_Member	GO Biological Processes	GO:0009150	purine ribonucleotide metabolic process	-3.30056	-0.957348	6/335	15275,17319,19384,21991,71679,110639	Hk1,Mif,Ran,Tpi1,Atp5h,Prps2
6_Member	GO Biological Processes	GO:0009259	ribonucleotide metabolic process	-3.1749	-0.899312	6/354	15275,17319,19384,21991,71679,110639	Hk1,Mif,Ran,Tpi1,Atp5h,Prps2
6_Member	GO Biological Processes	GO:0006163	purine nucleotide metabolic process	-3.13684	-0.888985	6/360	15275,17319,19384,21991,71679,110639	Hk1,Mif,Ran,Tpi1,Atp5h,Prps2
6_Member	GO Biological Processes	GO:0019693	ribose phosphate metabolic process	-3.10569	-0.865798	6/365	15275,17319,19384,21991,71679,110639	Hk1,Mif,Ran,Tpi1,Atp5h,Prps2
6_Member	GO Biological Processes	GO:0016052	carbohydrate catabolic process	-3.05578	-0.849507	4/142	15275,17319,21991,22059	Hk1,Mif,Tpi1,Trp53
6_Member	GO Biological Processes	GO:0072521	purine-containing compound metabolic process	-3.00925	-0.821392	6/381	15275,17319,19384,21991,71679,110639	Hk1,Mif,Ran,Tpi1,Atp5h,Prps2
6_Member	KEGG Pathway	ko00010	Glycolysis / Gluconeogenesis	-2.98612	-0.805209	3/66	15275,21991,74551	Hk1,Tpi1,Pck2
6_Member	Reactome Gene Sets	R-MMU-71387	Metabolism of carbohydrates	-2.95102	-0.787774	5/261	15275,21991,66171,74551,110639	Hk1,Tpi1,Pgls,Pck2,Prps2
6_Member	KEGG Pathway	mmu00010	Glycolysis / Gluconeogenesis	-2.82547	-0.705559	3/75	15275,21991,74551	Hk1,Tpi1,Pck2
6_Member	Reactome Gene Sets	R-MMU-70326	Glucose metabolism	-2.7449	-0.656744	3/80	15275,21991,74551	Hk1,Tpi1,Pck2
6_Member	GO Biological Processes	GO:0009117	nucleotide metabolic process	-2.69116	-0.62998	6/440	15275,17319,19384,21991,71679,110639	Hk1,Mif,Ran,Tpi1,Atp5h,Prps2
6_Member	GO Biological Processes	GO:0032787	monocarboxylic acid metabolic process	-2.66009	-0.611805	7/605	13177,15275,17319,18984,21991,22059,74551	Eci1,Hk1,Mif,Por,Tpi1,Trp53,Pck2
6_Member	GO Biological Processes	GO:0006753	nucleoside phosphate metabolic process	-2.64715	-0.606412	6/449	15275,17319,19384,21991,71679,110639	Hk1,Mif,Ran,Tpi1,Atp5h,Prps2
6_Member	GO Biological Processes	GO:0006096	glycolytic process	-2.55841	-0.553591	3/93	15275,17319,21991	Hk1,Mif,Tpi1
6_Member	GO Biological Processes	GO:0006757	ATP generation from ADP	-2.54525	-0.544999	3/94	15275,17319,21991	Hk1,Mif,Tpi1
6_Member	GO Biological Processes	GO:0046031	ADP metabolic process	-2.44511	-0.483971	3/102	15275,17319,21991	Hk1,Mif,Tpi1
6_Member	GO Biological Processes	GO:0006006	glucose metabolic process	-2.41392	-0.461018	4/213	15275,21991,22059,74551	Hk1,Tpi1,Trp53,Pck2
6_Member	GO Biological Processes	GO:0009135	purine nucleoside diphosphate metabolic process	-2.39819	-0.457757	3/106	15275,17319,21991	Hk1,Mif,Tpi1
6_Member	GO Biological Processes	GO:0009179	purine ribonucleoside diphosphate metabolic process	-2.39819	-0.457757	3/106	15275,17319,21991	Hk1,Mif,Tpi1
6_Member	GO Biological Processes	GO:0055086	nucleobase-containing small molecule metabolic process	-2.39136	-0.456134	6/506	15275,17319,19384,21991,71679,110639	Hk1,Mif,Ran,Tpi1,Atp5h,Prps2
6_Member	GO Biological Processes	GO:0006165	nucleoside diphosphate phosphorylation	-2.38676	-0.456134	3/107	15275,17319,21991	Hk1,Mif,Tpi1
6_Member	GO Biological Processes	GO:0046939	nucleotide phosphorylation	-2.35316	-0.437366	3/110	15275,17319,21991	Hk1,Mif,Tpi1
6_Member	GO Biological Processes	GO:0009185	ribonucleoside diphosphate metabolic process	-2.34218	-0.435649	3/111	15275,17319,21991	Hk1,Mif,Tpi1
6_Member	GO Biological Processes	GO:0019318	hexose metabolic process	-2.21867	-0.32655	4/242	15275,21991,22059,74551	Hk1,Tpi1,Trp53,Pck2
6_Member	GO Biological Processes	GO:0009132	nucleoside diphosphate metabolic process	-2.17997	-0.294885	3/127	15275,17319,21991	Hk1,Mif,Tpi1
6_Member	GO Biological Processes	GO:0005975	carbohydrate metabolic process	-2.17277	-0.292884	6/562	15275,17319,21991,22059,66171,74551	Hk1,Mif,Tpi1,Trp53,Pgls,Pck2
6_Member	GO Biological Processes	GO:0005996	monosaccharide metabolic process	-2.11639	-0.246294	4/259	15275,21991,22059,74551	Hk1,Tpi1,Trp53,Pck2
7_Summary	GO Biological Processes	GO:2001242	regulation of intrinsic apoptotic signaling pathway	-3.80048	-1.23365	5/170	15505,15507,17319,22059,67397,14870,15510,15519,16854,15275,12539,231659,11792	Hsph1,Hspb1,Mif,Trp53,Erp29,Gstp1,Hspd1,Hsp90aa1,Lgals3,Hk1,Cdc37,Gcn1,Apex1
7_Member	GO Biological Processes	GO:2001242	regulation of intrinsic apoptotic signaling pathway	-3.80048	-1.23365	5/170	15505,15507,17319,22059,67397	Hsph1,Hspb1,Mif,Trp53,Erp29
7_Member	GO Biological Processes	GO:1903037	regulation of leukocyte cell-cell adhesion	-3.4494	-1.01677	6/314	14870,15505,15507,15510,15519,16854	Gstp1,Hsph1,Hspb1,Hspd1,Hsp90aa1,Lgals3
7_Member	GO Biological Processes	GO:0007159	leukocyte cell-cell adhesion	-3.18132	-0.899312	6/353	14870,15505,15507,15510,15519,16854	Gstp1,Hsph1,Hspb1,Hspd1,Hsp90aa1,Lgals3
7_Member	GO Biological Processes	GO:2001233	regulation of apoptotic signaling pathway	-2.95137	-0.787774	6/391	15505,15507,16854,17319,22059,67397	Hsph1,Hspb1,Lgals3,Mif,Trp53,Erp29
7_Member	GO Biological Processes	GO:0032680	regulation of tumor necrosis factor production	-2.77658	-0.677026	4/169	14870,15507,15510,17319	Gstp1,Hspb1,Hspd1,Mif
7_Member	GO Biological Processes	GO:1903201	regulation of oxidative stress-induced cell death	-2.77647	-0.677026	3/78	15505,15507,22059	Hsph1,Hspb1,Trp53
7_Member	GO Biological Processes	GO:1903555	regulation of tumor necrosis factor superfamily cytokine production	-2.75789	-0.666941	4/171	14870,15507,15510,17319	Gstp1,Hspb1,Hspd1,Mif
7_Member	GO Biological Processes	GO:0022407	regulation of cell-cell adhesion	-2.7312	-0.64955	6/432	14870,15505,15507,15510,15519,16854	Gstp1,Hsph1,Hspb1,Hspd1,Hsp90aa1,Lgals3
7_Member	GO Biological Processes	GO:0032651	regulation of interleukin-1 beta production	-2.72944	-0.64955	3/81	14870,15275,15507	Gstp1,Hk1,Hspb1
7_Member	GO Biological Processes	GO:0032640	tumor necrosis factor production	-2.72124	-0.644081	4/175	14870,15507,15510,17319	Gstp1,Hspb1,Hspd1,Mif
7_Member	GO Biological Processes	GO:0097193	intrinsic apoptotic signaling pathway	-2.69778	-0.630566	5/298	15505,15507,17319,22059,67397	Hsph1,Hspb1,Mif,Trp53,Erp29
7_Member	GO Biological Processes	GO:0071706	tumor necrosis factor superfamily cytokine production	-2.69437	-0.630566	4/178	14870,15507,15510,17319	Gstp1,Hspb1,Hspd1,Mif
7_Member	GO Biological Processes	GO:0043549	regulation of kinase activity	-2.67153	-0.618725	8/774	12539,14870,15505,15507,15519,17319,67397,231659	Cdc37,Gstp1,Hsph1,Hspb1,Hsp90aa1,Mif,Erp29,Gcn1
7_Member	GO Biological Processes	GO:1900407	regulation of cellular response to oxidative stress	-2.62661	-0.596665	3/88	15505,15507,22059	Hsph1,Hspb1,Trp53
7_Member	GO Biological Processes	GO:0032611	interleukin-1 beta production	-2.5852	-0.571093	3/91	14870,15275,15507	Gstp1,Hk1,Hspb1
7_Member	GO Biological Processes	GO:0050863	regulation of T cell activation	-2.52927	-0.53354	5/326	15505,15507,15510,15519,16854	Hsph1,Hspb1,Hspd1,Hsp90aa1,Lgals3
7_Member	GO Biological Processes	GO:1902882	regulation of response to oxidative stress	-2.50665	-0.517623	3/97	15505,15507,22059	Hsph1,Hspb1,Trp53
7_Member	GO Biological Processes	GO:2001243	negative regulation of intrinsic apoptotic signaling pathway	-2.49407	-0.507253	3/98	15505,15507,17319	Hsph1,Hspb1,Mif
7_Member	GO Biological Processes	GO:0032652	regulation of interleukin-1 production	-2.48163	-0.501376	3/99	14870,15275,15507	Gstp1,Hk1,Hspb1
7_Member	GO Biological Processes	GO:0036473	cell death in response to oxidative stress	-2.46932	-0.493392	3/100	15505,15507,22059	Hsph1,Hspb1,Trp53
7_Member	GO Biological Processes	GO:0032760	positive regulation of tumor necrosis factor production	-2.44511	-0.483971	3/102	15507,15510,17319	Hspb1,Hspd1,Mif
7_Member	GO Biological Processes	GO:1903557	positive regulation of tumor necrosis factor superfamily cytokine production	-2.43319	-0.476192	3/103	15507,15510,17319	Hspb1,Hspd1,Mif
7_Member	GO Biological Processes	GO:0045859	regulation of protein kinase activity	-2.39662	-0.457757	7/675	12539,14870,15505,15507,15519,17319,67397	Cdc37,Gstp1,Hsph1,Hspb1,Hsp90aa1,Mif,Erp29
7_Member	GO Biological Processes	GO:0032612	interleukin-1 production	-2.34218	-0.435649	3/111	14870,15275,15507	Gstp1,Hk1,Hspb1
7_Member	GO Biological Processes	GO:0042110	T cell activation	-2.30201	-0.399128	6/528	15505,15507,15510,15519,16854,22059	Hsph1,Hspb1,Hspd1,Hsp90aa1,Lgals3,Trp53
7_Member	GO Biological Processes	GO:2001234	negative regulation of apoptotic signaling pathway	-2.26973	-0.372569	4/234	15505,15507,16854,17319	Hsph1,Hspb1,Lgals3,Mif
7_Member	GO Biological Processes	GO:1903038	negative regulation of leukocyte cell-cell adhesion	-2.09835	-0.233705	3/136	14870,15507,16854	Gstp1,Hspb1,Lgals3
7_Member	GO Biological Processes	GO:0051249	regulation of lymphocyte activation	-2.07703	-0.22063	6/589	15505,15507,15510,15519,16854,17319	Hsph1,Hspb1,Hspd1,Hsp90aa1,Lgals3,Mif
7_Member	GO Biological Processes	GO:0034599	cellular response to oxidative stress	-2.03245	-0.18574	4/274	11792,15505,15507,22059	Apex1,Hsph1,Hspb1,Trp53
7_Member	GO Biological Processes	GO:0097190	apoptotic signaling pathway	-2.02293	-0.180571	6/605	15505,15507,16854,17319,22059,67397	Hsph1,Hspb1,Lgals3,Mif,Trp53,Erp29
8_Summary	GO Biological Processes	GO:0000302	response to reactive oxygen species	-3.47356	-1.02478	5/200	11792,12955,14870,15505,22059,15507,19186	Apex1,Cryab,Gstp1,Hsph1,Trp53,Hspb1,Psme1
8_Member	GO Biological Processes	GO:0000302	response to reactive oxygen species	-3.47356	-1.02478	5/200	11792,12955,14870,15505,22059	Apex1,Cryab,Gstp1,Hsph1,Trp53
8_Member	GO Biological Processes	GO:0042542	response to hydrogen peroxide	-3.31665	-0.957348	4/121	11792,12955,15505,22059	Apex1,Cryab,Hsph1,Trp53
8_Member	GO Biological Processes	GO:0006979	response to oxidative stress	-2.84608	-0.71633	6/410	11792,12955,14870,15505,15507,22059	Apex1,Cryab,Gstp1,Hsph1,Hspb1,Trp53
8_Member	GO Biological Processes	GO:0070301	cellular response to hydrogen peroxide	-2.61264	-0.586628	3/89	11792,15505,22059	Apex1,Hsph1,Trp53
8_Member	GO Biological Processes	GO:2000045	regulation of G1/S transition of mitotic cell cycle	-2.27851	-0.379244	3/117	11792,19186,22059	Apex1,Psme1,Trp53
8_Member	GO Biological Processes	GO:1902806	regulation of cell cycle G1/S phase transition	-2.09835	-0.233705	3/136	11792,19186,22059	Apex1,Psme1,Trp53
8_Member	GO Biological Processes	GO:0034614	cellular response to reactive oxygen species	-2.00639	-0.167581	3/147	11792,15505,22059	Apex1,Hsph1,Trp53
9_Summary	KEGG Pathway	ko03040	Spliceosome	-3.16206	-0.897957	4/133	15481,15482,67465,107686,15519,75705,11792,16854,22059,72692,19384	Hspa8,Hspa1l,Sf3a1,Snrpd2,Hsp90aa1,Eif4b,Apex1,Lgals3,Trp53,Hnrnpll,Ran
9_Member	KEGG Pathway	ko03040	Spliceosome	-3.16206	-0.897957	4/133	15481,15482,67465,107686	Hspa8,Hspa1l,Sf3a1,Snrpd2
9_Member	KEGG Pathway	mmu03040	Spliceosome	-3.16206	-0.897957	4/133	15481,15482,67465,107686	Hspa8,Hspa1l,Sf3a1,Snrpd2
9_Member	GO Biological Processes	GO:0022618	ribonucleoprotein complex assembly	-2.75789	-0.666941	4/171	15519,67465,75705,107686	Hsp90aa1,Sf3a1,Eif4b,Snrpd2
9_Member	GO Biological Processes	GO:0071826	ribonucleoprotein complex subunit organization	-2.69437	-0.630566	4/178	15519,67465,75705,107686	Hsp90aa1,Sf3a1,Eif4b,Snrpd2
9_Member	GO Biological Processes	GO:0016071	mRNA metabolic process	-2.45005	-0.483971	7/660	11792,15481,16854,22059,67465,72692,107686	Apex1,Hspa8,Lgals3,Trp53,Sf3a1,Hnrnpll,Snrpd2
9_Member	GO Biological Processes	GO:0008380	RNA splicing	-2.18284	-0.294885	5/394	15481,16854,67465,72692,107686	Hspa8,Lgals3,Sf3a1,Hnrnpll,Snrpd2
9_Member	GO Biological Processes	GO:0022613	ribonucleoprotein complex biogenesis	-2.12047	-0.247424	5/408	15519,19384,67465,75705,107686	Hsp90aa1,Ran,Sf3a1,Eif4b,Snrpd2
10_Summary	GO Biological Processes	GO:1903829	positive regulation of cellular protein localization	-2.86458	-0.721057	5/273	13822,15482,15519,16854,19384,11747,15505,67397,74551,17319	Epb41l2,Hspa1l,Hsp90aa1,Lgals3,Ran,Anxa5,Hsph1,Erp29,Pck2,Mif
10_Member	GO Biological Processes	GO:1903829	positive regulation of cellular protein localization	-2.86458	-0.721057	5/273	13822,15482,15519,16854,19384	Epb41l2,Hspa1l,Hsp90aa1,Lgals3,Ran
10_Member	GO Biological Processes	GO:0070201	regulation of establishment of protein localization	-2.71743	-0.642977	7/591	11747,15482,15505,15519,19384,67397,74551	Anxa5,Hspa1l,Hsph1,Hsp90aa1,Ran,Erp29,Pck2
10_Member	GO Biological Processes	GO:1903793	positive regulation of anion transport	-2.34609	-0.435649	6/517	15482,15519,16854,17319,19384,74551	Hspa1l,Hsp90aa1,Lgals3,Mif,Ran,Pck2
10_Member	GO Biological Processes	GO:0051223	regulation of protein transport	-2.17643	-0.294816	6/561	11747,15482,15519,19384,67397,74551	Anxa5,Hspa1l,Hsp90aa1,Ran,Erp29,Pck2
10_Member	GO Biological Processes	GO:1903827	regulation of cellular protein localization	-2.17643	-0.294816	6/561	13822,15482,15505,15519,16854,19384	Epb41l2,Hspa1l,Hsph1,Hsp90aa1,Lgals3,Ran
10_Member	GO Biological Processes	GO:0090316	positive regulation of intracellular protein transport	-2.0472	-0.19728	3/142	15482,15519,19384	Hspa1l,Hsp90aa1,Ran
10_Member	GO Biological Processes	GO:0090087	regulation of peptide transport	-2.03293	-0.18574	6/602	11747,15482,15519,19384,67397,74551	Anxa5,Hspa1l,Hsp90aa1,Ran,Erp29,Pck2
11_Summary	Reactome Gene Sets	R-MMU-3700989	Transcriptional Regulation by TP53	-2.78241	-0.677216	5/285	12858,21399,22059,67923,68240,11792,15267	Cox5a,Tcea1,Trp53,Eloc,Rpa3,Apex1,H2ac18
11_Member	Reactome Gene Sets	R-MMU-3700989	Transcriptional Regulation by TP53	-2.78241	-0.677216	5/285	12858,21399,22059,67923,68240	Cox5a,Tcea1,Trp53,Eloc,Rpa3
11_Member	Reactome Gene Sets	R-MMU-73894	DNA Repair	-2.65396	-0.608209	5/305	11792,15267,21399,22059,68240	Apex1,H2ac18,Tcea1,Trp53,Rpa3
11_Member	Reactome Gene Sets	R-MMU-73884	Base Excision Repair	-2.59884	-0.577627	3/90	11792,15267,68240	Apex1,H2ac18,Rpa3
12_Summary	GO Biological Processes	GO:0070228	regulation of lymphocyte apoptotic process	-2.76058	-0.666941	3/79	16854,17319,22059,14870,15510,52637,74551	Lgals3,Mif,Trp53,Gstp1,Hspd1,Cisd1,Pck2
12_Member	GO Biological Processes	GO:0070228	regulation of lymphocyte apoptotic process	-2.76058	-0.666941	3/79	16854,17319,22059	Lgals3,Mif,Trp53
12_Member	GO Biological Processes	GO:0070227	lymphocyte apoptotic process	-2.43319	-0.476192	3/103	16854,17319,22059	Lgals3,Mif,Trp53
12_Member	GO Biological Processes	GO:0070661	leukocyte proliferation	-2.40312	-0.457757	5/349	14870,15510,16854,17319,22059	Gstp1,Hspd1,Lgals3,Mif,Trp53
12_Member	GO Biological Processes	GO:0048145	regulation of fibroblast proliferation	-2.38676	-0.456134	3/107	14870,17319,22059	Gstp1,Mif,Trp53
12_Member	GO Biological Processes	GO:0048144	fibroblast proliferation	-2.36425	-0.444693	3/109	14870,17319,22059	Gstp1,Mif,Trp53
12_Member	GO Biological Processes	GO:2000106	regulation of leukocyte apoptotic process	-2.34218	-0.435649	3/111	16854,17319,22059	Lgals3,Mif,Trp53
12_Member	WikiPathways	WP447	Adipogenesis genes	-2.11596	-0.246294	3/134	17319,52637,74551	Mif,Cisd1,Pck2
12_Member	GO Biological Processes	GO:0043467	regulation of generation of precursor metabolites and energy	-2.08102	-0.222986	3/138	17319,22059,52637	Mif,Trp53,Cisd1
12_Member	GO Biological Processes	GO:0071887	leukocyte apoptotic process	-2.07247	-0.217694	3/139	16854,17319,22059	Lgals3,Mif,Trp53
13_Summary	GO Biological Processes	GO:0002697	regulation of immune effector process	-2.69611	-0.630566	6/439	15275,15481,15510,15519,16854,17319,14870,19166,20195	Hk1,Hspa8,Hspd1,Hsp90aa1,Lgals3,Mif,Gstp1,Psma2,S100a11
13_Member	GO Biological Processes	GO:0002697	regulation of immune effector process	-2.69611	-0.630566	6/439	15275,15481,15510,15519,16854,17319	Hk1,Hspa8,Hspd1,Hsp90aa1,Lgals3,Mif
13_Member	Reactome Gene Sets	R-MMU-6798695	Neutrophil degranulation	-2.37476	-0.451412	6/510	14870,15481,15519,17319,19166,20195	Gstp1,Hspa8,Hsp90aa1,Mif,Psma2,S100a11
13_Member	GO Biological Processes	GO:0002699	positive regulation of immune effector process	-2.06536	-0.212214	4/268	15275,15481,15510,17319	Hk1,Hspa8,Hspd1,Mif
14_Summary	WikiPathways	WP246	TNF-alpha NF-kB Signaling Pathway	-2.6251	-0.596665	4/186	12539,15507,15519,23881,22059,74551,75705,68097	Cdc37,Hspb1,Hsp90aa1,G3bp2,Trp53,Pck2,Eif4b,Dynll2
14_Member	WikiPathways	WP246	TNF-alpha NF-kB Signaling Pathway	-2.6251	-0.596665	4/186	12539,15507,15519,23881	Cdc37,Hspb1,Hsp90aa1,G3bp2
14_Member	KEGG Pathway	ko04151	PI3K-Akt signaling pathway	-2.41901	-0.464058	5/346	12539,15519,22059,74551,75705	Cdc37,Hsp90aa1,Trp53,Pck2,Eif4b
14_Member	KEGG Pathway	mmu04151	PI3K-Akt signaling pathway	-2.377	-0.451412	5/354	12539,15519,22059,74551,75705	Cdc37,Hsp90aa1,Trp53,Pck2,Eif4b
14_Member	Reactome Gene Sets	R-MMU-5357801	Programmed Cell Death	-2.16129	-0.284839	3/129	12539,15519,68097	Cdc37,Hsp90aa1,Dynll2
15_Summary	GO Biological Processes	GO:1904950	negative regulation of establishment of protein localization	-2.01442	-0.174048	3/146	11747,15505,67397	Anxa5,Hsph1,Erp29
15_Member	GO Biological Processes	GO:1904950	negative regulation of establishment of protein localization	-2.01442	-0.174048	3/146	11747,15505,67397	Anxa5,Hsph1,Erp29
