# Supplementary material for: AUY922 induces retinal toxicity through attenuating TRPM1
Source: J Biomed Sci. 2021 Jul 23;28:55. doi: 10.1186/s12929-021-00751-5 (PMC8306347; doi:10.1186/s12929-021-00751-5)
Supplement: Supplementary file 12 — Additional file 12: Table S5. Genes differentially expressed in 661 W cells overexpressing 3xF-TRPM1 compared to empty vectors. [file 12929_2021_751_MOESM12_ESM.xlsx]

## Sheet: Sheet 1
ID	Description	setSize	enrichmentScore	NES	pvalue	p.adjust	qvalues	rank	leading_edge	core_enrichment
GO:0035456	response to interferon-beta	40	0.749419	2.33358	0.00176991	0.187846	0.17776	1689	tags=57%, list=13%, signal=50%	9930111J21Rik1/Gbp3/Ifit3/Tgtp2/Gm12185/Ifit1/Ifi203/Bst2/Irgm2/Gbp6/Xaf1/Irgm1/Irf1/Tgtp1/Ifitm1/Igtp/Stat1/Gbp2/Trim6/Ifi207/Ifitm3/Ifi202b/Iigp1
GO:0035458	cellular response to interferon-beta	32	0.756628	2.25627	0.00175747	0.187846	0.17776	1689	tags=59%, list=13%, signal=52%	9930111J21Rik1/Gbp3/Ifit3/Tgtp2/Gm12185/Ifit1/Ifi203/Irgm2/Gbp6/Irgm1/Irf1/Tgtp1/Igtp/Stat1/Gbp2/Trim6/Ifi207/Ifi202b/Iigp1
GO:1902475	L-alpha-amino acid transmembrane transport	25	0.708663	2.01076	0.00173611	0.187846	0.17776	994	tags=32%, list=7%, signal=30%	Slc1a6/Rgs4/Slc17a8/Slc7a2/Slc1a2/Slc1a3/Rgs2/Slc25a22
GO:0089718	amino acid import across plasma membrane	18	0.765678	1.99305	0.00182815	0.187846	0.17776	734	tags=33%, list=6%, signal=32%	Slc1a6/Rgs4/Slc7a2/Slc1a2/Slc1a3/Rgs2
GO:0043090	amino acid import	20	0.738403	1.97579	0.00181159	0.187846	0.17776	734	tags=30%, list=6%, signal=28%	Slc1a6/Rgs4/Slc7a2/Slc1a2/Slc1a3/Rgs2
GO:0050830	defense response to Gram-positive bacterium	38	0.633215	1.94742	0.00178571	0.187846	0.17776	1162	tags=34%, list=9%, signal=31%	Lbp/Gbp10/Gbp3/Gbp7/Gbp6/H2-T23/Tnfaip8/Tlr2/Mpeg1/Gbp2/Pld1/Adam17/Il27ra
GO:2000738	positive regulation of stem cell differentiation	15	0.768833	1.93565	0.00180505	0.187846	0.17776	1535	tags=53%, list=12%, signal=47%	Bmp4/Ptn/Foxc1/Sox5/Gata6/Sox9/Tgfb2/Sema3c
GO:0032692	negative regulation of interleukin-1 production	18	0.742103	1.93169	0.00182815	0.187846	0.17776	1159	tags=39%, list=9%, signal=36%	Igf1/Ptger4/Cx3cl1/Nr1h4/Serpinb1b/Serpinb1a/Il1r2
GO:0035455	response to interferon-alpha	21	0.705659	1.91462	0.00180505	0.187846	0.17776	1431	tags=43%, list=11%, signal=38%	Ifit3/Ifit1/Bst2/Tgtp1/Ifitm1/Eif2ak2/Adar/Ifit2/Ifitm3
GO:0009404	toxin metabolic process	16	0.746681	1.88677	0.00184843	0.187846	0.17776	532	tags=19%, list=4%, signal=18%	Fmo2/Fmo1/As3mt
GO:0006855	drug transmembrane transport	44	0.59416	1.8852	0.00174216	0.187846	0.17776	994	tags=20%, list=7%, signal=19%	Slc1a6/Rgs4/Slc17a8/Slc7a2/Abcb1a/Slc1a2/Slc1a3/Rgs2/Slc25a22
GO:0032823	regulation of natural killer cell differentiation	10	0.833026	1.87353	0.00189036	0.187846	0.17776	1732	tags=70%, list=13%, signal=61%	Il15ra/Il15/Irf1/Lgals9/Flt3l/Stat5a/Zbtb1
GO:0030195	negative regulation of blood coagulation	24	0.664779	1.86542	0.00352113	0.210965	0.199638	2004	tags=54%, list=15%, signal=46%	Apoe/Thbd/Pdgfra/Kng2/Kng1/C1qtnf1/Prkg1/Tfpi/Plau/Thbs1/Adrb2/Gp1ba/Prkcd
GO:1900047	negative regulation of hemostasis	24	0.664779	1.86542	0.00352113	0.210965	0.199638	2004	tags=54%, list=15%, signal=46%	Apoe/Thbd/Pdgfra/Kng2/Kng1/C1qtnf1/Prkg1/Tfpi/Plau/Thbs1/Adrb2/Gp1ba/Prkcd
GO:0010713	negative regulation of collagen metabolic process	13	0.766671	1.85308	0.0018622	0.187846	0.17776	2080	tags=54%, list=16%, signal=45%	Pparg/Cygb/Cyp2j6/Ager/Adora2b/Rapgef3/Il6
GO:0032966	negative regulation of collagen biosynthetic process	13	0.766671	1.85308	0.0018622	0.187846	0.17776	2080	tags=54%, list=16%, signal=45%	Pparg/Cygb/Cyp2j6/Ager/Adora2b/Rapgef3/Il6
GO:0002532	production of molecular mediator involved in inflammatory response	47	0.574001	1.83947	0.00174825	0.187846	0.17776	1238	tags=23%, list=9%, signal=21%	Gbp5/Slc7a2/Lbp/Apod/Ephx2/Abcd2/Ankrd42/Grn/Adam17/Il1r2/Tlr6
GO:0007263	nitric oxide mediated signal transduction	11	0.789065	1.83944	0.00185185	0.187846	0.17776	1784	tags=73%, list=13%, signal=63%	Apoe/Pde5a/Gucy1a2/Egfr/Atp2b4/Thbs1/Mt2/Mt1
GO:0002478	antigen processing and presentation of exogenous peptide antigen	13	0.759591	1.83597	0.0018622	0.187846	0.17776	1425	tags=62%, list=11%, signal=55%	Tap2/H2-T23/Tap1/Ifi30/H2-M3/Cd74/B2m/Unc93b1
GO:0098542	defense response to other organism	272	0.439136	1.83392	0.00156006	0.187846	0.17776	2034	tags=31%, list=15%, signal=26%	Oas2/Il31ra/Lbp/Gbp10/Ifit3b/Gbp3/Ifit3/Gbp7/Naip2/Trim30a/Ifih1/Ifit1/Ifit1bl2/Spon2/Tlr5/Bst2/Irgm2/Mx2/Isg15/Rtp4/Gbp6/Stat2/Mx1/Tslp/Il15/Oasl2/Ddx60/Adamts5/Peli3/Oas1a/H2-T23/Nr1h4/Irf1/Ddx58/Dtx3l/Tnfaip8/Zbp1/Trim34a/Ifitm1/Lgals9/Tlr2/Mpeg1/Htra1/Stat1/Irf7/Gbp2/Eif2ak2/Hp/Adar/Grn/Tspan6/Oas1b/H2-M3/Selenok/Pld1/Adam17/Parp9/Il27ra/Irf2/Trim6/Slfn9/Ifit2/Unc93b1/Ifitm3/Mr1/Trim12a/Trim2…
GO:0050974	detection of mechanical stimulus involved in sensory perception	21	0.675247	1.83211	0.00180505	0.187846	0.17776	516	tags=33%, list=4%, signal=32%	Scn1a/Igf1/Col11a1/Slc12a2/Htr2a/Ptprq/Cxcl12
GO:0042832	defense response to protozoan	16	0.725037	1.83208	0.00184843	0.187846	0.17776	2080	tags=62%, list=16%, signal=53%	Gbp10/Gbp3/Gbp7/Irgm2/Gbp6/Gbp2/Iigp1/Bcl3/Pf4/Il6
GO:0010464	regulation of mesenchymal cell proliferation	37	0.59864	1.82962	0.00178253	0.187846	0.17776	2398	tags=46%, list=18%, signal=38%	Bmp4/Ptn/Chrd/Tbx18/Trp63/Six1/Sox9/Lrp5/Ctnnbip1/Irs1/Gas1/Irs2/Fgfr2/Kdr/Lrp6/Arhgap5/Prrx1
GO:0015813	L-glutamate transmembrane transport	14	0.736945	1.82721	0.00182482	0.187846	0.17776	994	tags=36%, list=7%, signal=33%	Slc1a6/Slc17a8/Slc1a2/Slc1a3/Slc25a22
GO:0098656	anion transmembrane transport	117	0.484436	1.81807	0.00168919	0.187846	0.17776	2866	tags=38%, list=22%, signal=30%	Slc1a6/Rgs4/Slc17a8/Slc7a2/Abcb1a/Gabra3/Slc12a2/Slc26a2/Cftr/Slc37a2/Slc1a2/Slc1a3/Tcaf2/Slc16a3/Rgs2/Slc7a7/Emb/Slc25a42/Slc25a22/Slc36a1/Glrb/Stk39/Thbs1/Slc35c2/Lrrc8e/Irs2/Ano1/Slc16a1/Slc38a3/Prkcd/Osr1/Folr2/Slc25a19/Pidd1/Slc25a30/Slc25a12/Gabre/Slc38a9/Slc35a1/Prnp/Psen1/Slc38a6/Tcaf1/Slc25a15/Slc38a2
GO:1903960	negative regulation of anion transmembrane transport	14	0.730341	1.81084	0.00182482	0.187846	0.17776	2115	tags=50%, list=16%, signal=42%	Rgs4/Tcaf2/Rgs2/Stk39/Thbs1/Irs2/Osr1
GO:0042742	defense response to bacterium	96	0.495996	1.80997	0.00166945	0.187846	0.17776	2034	tags=35%, list=15%, signal=30%	Lbp/Gbp10/Gbp3/Gbp7/Naip2/Spon2/Tlr5/Irgm2/Isg15/Gbp6/Tslp/Adamts5/Peli3/H2-T23/Nr1h4/Tnfaip8/Lgals9/Tlr2/Mpeg1/Gbp2/Hp/Grn/H2-M3/Pld1/Adam17/Il27ra/Mr1/Hck/Cxcl5/Iigp1/Bcl3/Adamts4/Prkcd/Tlr4
GO:0019884	antigen processing and presentation of exogenous antigen	18	0.694362	1.80742	0.00365631	0.210965	0.199638	1425	tags=44%, list=11%, signal=40%	Tap2/H2-T23/Tap1/Ifi30/H2-M3/Cd74/B2m/Unc93b1
GO:0002693	positive regulation of cellular extravasation	16	0.710929	1.79643	0.00369686	0.211036	0.199705	1330	tags=38%, list=10%, signal=34%	Ptger4/Thy1/Adam8/Ager/Pdgfd/Icam1
GO:0001779	natural killer cell differentiation	18	0.6859	1.78539	0.00365631	0.210965	0.199638	1732	tags=44%, list=13%, signal=39%	Il15ra/Il15/Irf1/Lgals9/Mertk/Flt3l/Stat5a/Zbtb1
GO:0050982	detection of mechanical stimulus	28	0.61747	1.77981	0.0035524	0.210965	0.199638	516	tags=25%, list=4%, signal=24%	Scn1a/Igf1/Col11a1/Slc12a2/Htr2a/Ptprq/Cxcl12
GO:0061045	negative regulation of wound healing	40	0.571134	1.77843	0.00176991	0.187846	0.17776	1720	tags=40%, list=13%, signal=35%	Cd109/Apoe/Thbd/Pdgfra/Kng2/Kng1/C1qtnf1/Prkg1/Tfpi/Ager/Wnt4/Phldb2/Plau/Thbs1/Adrb2/Gp1ba
GO:0060700	regulation of ribonuclease activity	10	0.790179	1.77716	0.00378072	0.213551	0.202085	995	tags=40%, list=7%, signal=37%	Oas2/Oasl2/Oas1a/Oas1b
GO:0042531	positive regulation of tyrosine phosphorylation of STAT protein	32	0.59594	1.77709	0.00351494	0.210965	0.199638	1241	tags=38%, list=9%, signal=34%	Il31ra/Igf1/Ptger4/Parp14/Tslp/Il15/Crlf1/Il6st/Hes1/Lck/Parp9/Tnfrsf18
GO:0071346	cellular response to interferon-gamma	79	0.505453	1.77669	0.00171527	0.187846	0.17776	1154	tags=25%, list=9%, signal=23%	Gbp5/Gbp10/Gbp3/Gbp7/Pparg/Rab7b/Irgm2/Cx3cl1/Gbp6/Parp14/Irgm1/Irf1/Cdc42ep2/Rab20/Tlr2/Stat1/Gbp2/Stx11/Cd47/Parp9
GO:0060042	retina morphogenesis in camera-type eye	29	0.611903	1.77407	0.0035524	0.210965	0.199638	2396	tags=52%, list=18%, signal=42%	Ptn/Thy1/Fjx1/Tspan12/Ptprm/Rorb/Ccdc66/Sox9/Lrp5/Hcn1/Rpgr/Lrp6/Thrb/Sox8/Zhx2
GO:0050819	negative regulation of coagulation	26	0.620012	1.76443	0.00524476	0.239968	0.227084	2004	tags=50%, list=15%, signal=43%	Apoe/Thbd/Pdgfra/Kng2/Kng1/C1qtnf1/Prkg1/Tfpi/Plau/Thbs1/Adrb2/Gp1ba/Prkcd
GO:0048745	smooth muscle tissue development	20	0.659309	1.76416	0.00362319	0.210965	0.199638	1328	tags=40%, list=10%, signal=36%	Tshz3/Bmp4/Col3a1/Trp63/Six1/Ahr/Sox9/Tiparp
GO:0042509	regulation of tyrosine phosphorylation of STAT protein	45	0.551269	1.75381	0.0017452	0.187846	0.17776	1241	tags=29%, list=9%, signal=26%	Il31ra/Igf1/Ptger4/Parp14/Tslp/Il15/Crlf1/Irf1/Il6st/Hes1/Lck/Parp9/Tnfrsf18
GO:0034754	cellular hormone metabolic process	46	0.545155	1.74223	0.00174216	0.187846	0.17776	2549	tags=50%, list=19%, signal=41%	Akr1c14/Ppargc1a/Adm/Rbp1/Aldh1a1/Rdh12/Pdgfra/Egr1/Dhrs9/Aldh1a3/Dhrs3/Clcn2/Wnt4/Dab2/Tiparp/Dgkq/Plekha1/Dkk3/Ece1/Rest/Srd5a1/Rdh14/Rdh11
GO:0001562	response to protozoan	18	0.667616	1.7378	0.00548446	0.239968	0.227084	2080	tags=56%, list=16%, signal=47%	Gbp10/Gbp3/Gbp7/Irgm2/Gbp6/Gbp2/Iigp1/Bcl3/Pf4/Il6
GO:0060759	regulation of response to cytokine stimulus	97	0.475938	1.73575	0.00167785	0.187846	0.17776	2282	tags=34%, list=17%, signal=28%	Pparg/Ifih1/Il1rn/Irgm2/Parp14/Palm3/Klf4/Slit3/Tslp/Irgm1/Peli3/Nr1h4/Ddx58/Zbp1/Tlr2/Irf7/Il6st/Adar/Il7/Adam17/Slit2/Parp9/Il1r2/Trim6/Cd74/Sphk1/Gps2/Mul1/Trim32/Tlr4/Il6/Csf1/Dcst1
GO:0060760	positive regulation of response to cytokine stimulus	42	0.552913	1.73333	0.00176991	0.187846	0.17776	1294	tags=33%, list=10%, signal=30%	Ifih1/Irgm2/Parp14/Tslp/Irgm1/Ddx58/Zbp1/Tlr2/Irf7/Il7/Adam17/Parp9/Trim6/Cd74
GO:2000134	negative regulation of G1/S transition of mitotic cell cycle	53	0.52469	1.73332	0.00172414	0.187846	0.17776	2803	tags=40%, list=21%, signal=31%	Ptprv/Cacnb4/Fhl1/Klf4/Dact1/Btn2a2/Gpnmb/Cradd/Dcun1d3/Casp2/Fam107a/Ctdsp2/Nacc2/Jade1/Fbxo31/Pidd1/Rbl1/Ctdspl/Bcl2/Pten/Rbl2
GO:0070208	protein heterotrimerization	16	0.683002	1.72586	0.00554529	0.239968	0.227084	1264	tags=31%, list=10%, signal=28%	Col1a1/Col1a2/C1qtnf1/Col6a1/Col6a2
GO:0002483	antigen processing and presentation of endogenous peptide antigen	16	0.682885	1.72557	0.00554529	0.239968	0.227084	1343	tags=44%, list=10%, signal=39%	Hfe/Tap2/H2-T23/Tap1/H2-T24/H2-M3/B2m
GO:0019885	antigen processing and presentation of endogenous peptide antigen via MHC class I	16	0.682885	1.72557	0.00554529	0.239968	0.227084	1343	tags=44%, list=10%, signal=39%	Hfe/Tap2/H2-T23/Tap1/H2-T24/H2-M3/B2m
GO:0120163	negative regulation of cold-induced thermogenesis	38	0.561055	1.72549	0.00535714	0.239968	0.227084	1130	tags=26%, list=9%, signal=24%	Npr3/Lama4/Aldh1a1/Il15/Plcl1/Adamts5/Id1/Map2k6/Nova1/Adam17
GO:0050954	sensory perception of mechanical stimulus	95	0.472774	1.72006	0.00166945	0.187846	0.17776	2169	tags=33%, list=16%, signal=27%	Slc17a8/Scn1a/Tshz3/Igf1/Col11a1/Slc12a2/Sobp/Col1a1/Htr2a/Espn/Fzd4/Ptprq/Tbx18/Cxcl12/Slc1a3/Ror1/Six1/Clic5/Icam1/Dnm1/Myo7a/Col2a1/Lrig2/Cemip/Chd7/Map1a/Tlr4/Hexa/Thrb/Rest/Usp53
GO:0009617	response to bacterium	324	0.403721	1.71778	0.00152439	0.187846	0.17776	2093	tags=28%, list=16%, signal=24%	Oas2/Gbp5/Lbp/Gbp10/Gbp3/Ifit3/Cxcl15/Gbp7/Naip2/Trim30a/Abca1/Ifit1/Ptger4/Il1rn/Spon2/Adm/Tlr5/Irgm2/Isg15/Cx3cl1/Gbp6/Lpl/Palm3/Tent5a/Ifi44/Cxcl2/Tslp/Irgm1/Alpk1/Tap2/Adamts5/Peli3/Stox2/Ccdc80/Abcd2/H2-T23/Nr1h4/Pmp22/Shpk/Tlr1/Tnfaip8/Tgtp1/C3/Ppbp/Serpina3n/Lgals9/Tlr2/Fabp4/Mpeg1/Stat1/Gbp2/Macrod2/Eif2ak2/Hp/Plaat3/Herc6/Adamts9/Grn/H2-M3/Pld1/Adam17/Cd47/Zfp983/Il27ra/Mapkapk3/Trim6/Pd…
GO:0060333	interferon-gamma-mediated signaling pathway	17	0.664345	1.71197	0.00545455	0.239968	0.227084	1154	tags=41%, list=9%, signal=38%	Pparg/Irgm2/Parp14/Irgm1/Irf1/Stat1/Parp9
GO:0008347	glial cell migration	42	0.543981	1.70533	0.00353982	0.210965	0.199638	2242	tags=38%, list=17%, signal=32%	Ptprz1/Efemp1/Pmp22/Cdk5r1/Cspg4/Foxg1/Tgfb2/Lamb1/Apcdd1/Fas/Fn1/Matn2/Adgrg1/Idh2/Sun2/Csf1
GO:0009615	response to virus	195	0.421525	1.69203	0.00163666	0.187846	0.17776	1890	tags=27%, list=14%, signal=23%	Oas2/Ifi27l2a/Ifit3b/Ifit3/Trim30a/Ifih1/Ifit1/Ifit1bl2/Spon2/Bst2/Irgm2/Mx2/Isg15/Rtp4/Stat2/Mx1/Il15/Oasl2/Ddx60/Oas1a/Irf1/Ddx58/Dtx3l/Zbp1/Trim34a/Ifitm1/Lgals9/Htra1/Stat1/Irf7/Eif2ak2/Adar/Tspan6/Oas1b/Selenok/Parp9/Irf2/Trim6/Slfn9/Ifit2/Unc93b1/Ifitm3/Trim12a/Trim25/Serinc5/Fv1/Bcl3/Mapk11/Mul1/Riok3/Bnip3/Ago3
GO:0051607	defense response to virus	164	0.429365	1.6906	0.0016835	0.187846	0.17776	1469	tags=26%, list=11%, signal=23%	Oas2/Ifit3b/Ifit3/Trim30a/Ifih1/Ifit1/Ifit1bl2/Spon2/Bst2/Mx2/Isg15/Rtp4/Stat2/Mx1/Il15/Oasl2/Ddx60/Oas1a/Irf1/Ddx58/Dtx3l/Zbp1/Trim34a/Ifitm1/Htra1/Stat1/Irf7/Eif2ak2/Adar/Tspan6/Oas1b/Selenok/Parp9/Irf2/Trim6/Slfn9/Ifit2/Unc93b1/Ifitm3/Trim12a/Trim25/Serinc5
GO:0003333	amino acid transmembrane transport	46	0.52785	1.68692	0.00348432	0.210965	0.199638	2866	tags=46%, list=22%, signal=36%	Slc1a6/Rgs4/Slc17a8/Slc7a2/Slc1a2/Slc1a3/Rgs2/Slc7a7/Slc25a22/Slc36a1/Stk39/Lrrc8e/Slc38a3/Prkcd/Osr1/Slc25a12/Slc38a9/Psen1/Slc38a6/Slc25a15/Slc38a2
GO:0000266	mitochondrial fission	33	0.558361	1.6827	0.00519031	0.239968	0.227084	1877	tags=30%, list=14%, signal=26%	Ppargc1a/Dcn/Mx2/Stat2/Mx1/Lpin1/Ddhd1/Mul1/Kdr/Bnip3
GO:0007260	tyrosine phosphorylation of STAT protein	48	0.520016	1.67549	0.00520833	0.239968	0.227084	1241	tags=27%, list=9%, signal=25%	Il31ra/Igf1/Ptger4/Parp14/Tslp/Il15/Crlf1/Irf1/Il6st/Hes1/Lck/Parp9/Tnfrsf18
GO:1903556	negative regulation of tumor necrosis factor superfamily cytokine production	44	0.527997	1.67527	0.00522648	0.239968	0.227084	1238	tags=20%, list=9%, signal=19%	Lbp/Igf1/Trim30a/Ptger4/Cx3cl1/Nr1h4/Gpnmb/Il27ra/Tlr6
GO:0045778	positive regulation of ossification	76	0.475501	1.66156	0.003367	0.210965	0.199638	2482	tags=39%, list=19%, signal=32%	Cthrc1/Igf1/Bmp4/Fbn2/Ptger4/Ptn/Isg15/Slc8a1/Pkdcc/Jag1/Wnt7b/Trp63/Sfrp2/Zhx3/Wnt4/Il6st/Lrp5/Zbtb16/Ctnnbip1/Adrb2/Acvr2a/Lrp6/Il6/Ifi204/Osr1/Thrb/Mef2c/Tob2/Tmem119/Acvr1
GO:1902807	negative regulation of cell cycle G1/S phase transition	57	0.49867	1.66104	0.00170068	0.187846	0.17776	2803	tags=39%, list=21%, signal=31%	Ptprv/Cacnb4/Fhl1/Klf4/Dact1/Btn2a2/Gpnmb/Cradd/Dcun1d3/Casp2/Gas1/Fam107a/Ctdsp2/Nacc2/Jade1/Fbxo31/Pidd1/Rbl1/Ctdspl/Bcl2/Pten/Rbl2
GO:0009612	response to mechanical stimulus	88	0.463689	1.66022	0.00511073	0.239968	0.227084	2491	tags=32%, list=19%, signal=26%	Scn1a/Igf1/Col11a1/Ptger4/Slc12a2/Ptn/Col1a1/Htr2a/Slc8a1/Ptprq/Cxcl12/Slc1a3/Stat1/Clcn6/Sox9/Lck/Etv1/Cradd/Thbs1/Smpd2/Tlr4/Rest/Usp53/Pkd1l3/Gata4/Aqp1/Fos/Mkks
GO:0060761	negative regulation of response to cytokine stimulus	44	0.523082	1.65968	0.00522648	0.239968	0.227084	1766	tags=32%, list=13%, signal=28%	Pparg/Il1rn/Parp14/Palm3/Klf4/Slit3/Peli3/Nr1h4/Il6st/Adar/Slit2/Il1r2/Gps2/Mul1
GO:0006959	humoral immune response	65	0.486169	1.65053	0.00346021	0.210965	0.199638	2202	tags=32%, list=17%, signal=27%	C4b/Cxcl15/Spon2/Cxcl2/Tslp/C1s1/H2-T23/C3/C1s2/Ppbp/C8g/Tnfrsf21/Cfp/Cd59a/Cxcl5/Cd81/Bcl3/Pf4/C1ra/Gata3/Mef2c
GO:0007259	JAK-STAT cascade	90	0.459152	1.64963	0.00507614	0.239968	0.227084	1780	tags=27%, list=13%, signal=23%	Il31ra/Ptprd/Igf1/Gfra2/Ptger4/Stat2/Parp14/Il15ra/Tslp/Il15/Crlf1/Irf1/Stat1/Socs2/Ager/Il6st/Hes1/Lck/Parp9/Tnfrsf18/Stat5a/Cxcl5/Bcl3/Ghr
GO:0098739	import across plasma membrane	61	0.489273	1.64908	0.00341297	0.210965	0.199638	1623	tags=26%, list=12%, signal=23%	Slc1a6/Rgs4/Slc7a2/Slc12a2/Slc8a1/Hfe/Trpm4/Slc8a3/Slc1a2/Slc1a3/Rgs2/Kcnh2/Slc9a9/Slc30a1/Adrb2/Kcnk5
GO:0071706	tumor necrosis factor superfamily cytokine production	114	0.438699	1.64552	0.0016835	0.187846	0.17776	1773	tags=25%, list=13%, signal=22%	Lbp/Igf1/Trim30a/Ifih1/Clu/Ptger4/Spon2/Cx3cl1/Lpl/Cyp2j6/H2-T23/Nr1h4/Ddx58/Tlr1/Lgals9/Tlr2/Adam8/Ager/Gpnmb/Selenok/Cd47/Il27ra/Tlr6/Thbs1/Mmp8/Bcl3/Zbtb20/Tbc1d23/Pf4
GO:0051606	detection of stimulus	79	0.468091	1.64536	0.00343053	0.210965	0.199638	825	tags=20%, list=6%, signal=19%	Scn1a/Lbp/Kcnmb4/Igf1/Col11a1/Naip2/Slc12a2/Cacnb4/Htr2a/Rtp4/Ptprq/Cxcl12/Arrb1/Tlr1/Tlr2/Ccdc66
GO:0051384	response to glucocorticoid	50	0.505876	1.64357	0.00522648	0.239968	0.227084	2976	tags=44%, list=22%, signal=34%	Cdo1/Myod1/Bmp4/Il1rn/Aldh3a1/Pappa/Klf9/Lcat/Casp9/Fas/Anxa1/Fam107a/Nr3c1/Il6/Rest/Rps6kb1/Adam9/Aqp1/Agl/Bcl2/Zfp36/Ddit4
GO:0010812	negative regulation of cell-substrate adhesion	47	0.512761	1.64322	0.00524476	0.239968	0.227084	2836	tags=45%, list=21%, signal=35%	Ptprz1/Arhgap6/Fbln1/Apod/Col1a1/Postn/Jag1/Fzd4/Phldb2/Fzd7/Hoxa7/Dlc1/Thbs1/Sema3e/Fam107a/Dmtn/Mmp14/Dusp22/Itgb1bp1/Pten/Lrp1
GO:1903555	regulation of tumor necrosis factor superfamily cytokine production	111	0.440818	1.64238	0.00168919	0.187846	0.17776	1773	tags=26%, list=13%, signal=23%	Lbp/Igf1/Trim30a/Ifih1/Clu/Ptger4/Spon2/Cx3cl1/Lpl/Cyp2j6/H2-T23/Nr1h4/Ddx58/Tlr1/Lgals9/Tlr2/Adam8/Ager/Gpnmb/Selenok/Cd47/Il27ra/Tlr6/Thbs1/Mmp8/Bcl3/Zbtb20/Tbc1d23/Pf4
GO:0097696	STAT cascade	92	0.452324	1.64148	0.00166389	0.187846	0.17776	1780	tags=26%, list=13%, signal=23%	Il31ra/Ptprd/Igf1/Gfra2/Ptger4/Stat2/Parp14/Il15ra/Tslp/Il15/Crlf1/Irf1/Stat1/Socs2/Ager/Il6st/Hes1/Lck/Parp9/Tnfrsf18/Stat5a/Cxcl5/Bcl3/Ghr
GO:0045087	innate immune response	417	0.377062	1.63775	0.00151057	0.187846	0.17776	2354	tags=29%, list=18%, signal=24%	Oas2/Gbp5/Lbp/Gbp10/Gbp3/Ifit3/Apoe/Gbp7/Pparg/Naip2/Trim30a/Ifih1/Ifit1/Ereg/Spon2/Ifi203/Tlr5/Bst2/Rab7b/Irgm2/Clec2d/Mx2/Isg15/Cx3cl1/Gbp6/Stat2/Vnn1/Parp14/Mx1/C1s1/Irgm1/Alpk1/Oasl2/Ddx60/Tap2/Peli3/H2-T23/Ptx3/Nr1h4/Tap1/Irf1/Ddx58/Tlr1/Dtx3l/Tgtp1/C3/Tifa/Zbp1/C1s2/C8g/Cdc42ep2/Rab20/Serpinb1a/Ifitm1/Lgals9/Colec12/Tlr2/Trim21/Mpeg1/Stat1/Irf7/Gbp2/Adam8/Eif2ak2/Stx11/Adar/Herc6/Grn/Tspan6…
GO:1990845	adaptive thermogenesis	106	0.443396	1.63562	0.0017094	0.187846	0.17776	1768	tags=26%, list=13%, signal=23%	Npr3/Ppargc1b/Cmklr1/Lama4/Pparg/Ppargc1a/Epas1/Aldh1a1/Lpin1/Il15/Plcl1/Adamts5/Zfp516/Id1/Gadd45g/Fabp4/Map2k6/Prkab2/Nova1/Adam17/Clic5/Kdm3a/Acsl1/Adrb2/Kdm6b/Mfap2/Acadl/Thra
GO:0034341	response to interferon-gamma	91	0.451	1.63269	0.00332779	0.210965	0.199638	1224	tags=27%, list=9%, signal=25%	Gbp5/Gbp10/Gbp3/Gbp7/Pparg/Bst2/Rab7b/Irgm2/Cx3cl1/Gbp6/Parp14/Irgm1/Irf1/Tgtp1/Cdc42ep2/Rab20/Ifitm1/Tlr2/Trim21/Stat1/Gbp2/Stx11/Cd47/Parp9/Ciita
GO:0106106	cold-induced thermogenesis	100	0.445755	1.62792	0.00170358	0.187846	0.17776	1768	tags=26%, list=13%, signal=23%	Npr3/Ppargc1b/Cmklr1/Lama4/Ppargc1a/Epas1/Aldh1a1/Lpin1/Il15/Plcl1/Adamts5/Zfp516/Id1/Gadd45g/Fabp4/Map2k6/Prkab2/Nova1/Adam17/Kdm3a/Acsl1/Adrb2/Kdm6b/Mfap2/Acadl/Thra
GO:0120161	regulation of cold-induced thermogenesis	100	0.445755	1.62792	0.00170358	0.187846	0.17776	1768	tags=26%, list=13%, signal=23%	Npr3/Ppargc1b/Cmklr1/Lama4/Ppargc1a/Epas1/Aldh1a1/Lpin1/Il15/Plcl1/Adamts5/Zfp516/Id1/Gadd45g/Fabp4/Map2k6/Prkab2/Nova1/Adam17/Kdm3a/Acsl1/Adrb2/Kdm6b/Mfap2/Acadl/Thra
GO:0032640	tumor necrosis factor production	112	0.432858	1.61663	0.00168919	0.187846	0.17776	1773	tags=25%, list=13%, signal=22%	Lbp/Igf1/Trim30a/Ifih1/Clu/Ptger4/Spon2/Cx3cl1/Lpl/Cyp2j6/H2-T23/Nr1h4/Ddx58/Tlr1/Lgals9/Tlr2/Ager/Gpnmb/Selenok/Cd47/Il27ra/Tlr6/Thbs1/Mmp8/Bcl3/Zbtb20/Tbc1d23/Pf4
GO:0032680	regulation of tumor necrosis factor production	109	0.43499	1.60975	0.00170648	0.187846	0.17776	1773	tags=26%, list=13%, signal=22%	Lbp/Igf1/Trim30a/Ifih1/Clu/Ptger4/Spon2/Cx3cl1/Lpl/Cyp2j6/H2-T23/Nr1h4/Ddx58/Tlr1/Lgals9/Tlr2/Ager/Gpnmb/Selenok/Cd47/Il27ra/Tlr6/Thbs1/Mmp8/Bcl3/Zbtb20/Tbc1d23/Pf4
GO:0001959	regulation of cytokine-mediated signaling pathway	87	0.448201	1.60699	0.00509338	0.239968	0.227084	1855	tags=29%, list=14%, signal=25%	Pparg/Il1rn/Irgm2/Parp14/Palm3/Slit3/Tslp/Irgm1/Peli3/Nr1h4/Zbp1/Irf7/Il6st/Adar/Il7/Adam17/Slit2/Parp9/Il1r2/Trim6/Cd74/Sphk1/Gps2/Mul1/Trim32
GO:0001818	negative regulation of cytokine production	170	0.406105	1.60265	0.00166945	0.187846	0.17776	1766	tags=24%, list=13%, signal=21%	Lbp/Cmklr1/Igf1/Pparg/Trim30a/Fbln1/Ptger4/Apod/Cx3cl1/Klf4/Hfe/Peli3/Abcd2/Nr1h4/Arrb1/Rnf128/Btn2a2/Hmox1/Gata6/Trib2/Serpinb1b/Serpinb1a/Lgals9/Tlr2/Ager/Gpnmb/Mertk/Ndrg2/Il1r2/Il27ra/Tnfrsf21/Tlr6/Tgfb2/Thbs1/Cd59a/Mmp8/Anxa1/Ptprs/Bcl3/Fn1/Mul1
GO:0045088	regulation of innate immune response	197	0.397568	1.60101	0.00162866	0.187846	0.17776	1294	tags=21%, list=10%, signal=20%	Gbp5/Lbp/Apoe/Pparg/Trim30a/Ifih1/Ereg/Ifi203/Tlr5/Rab7b/Irgm2/Clec2d/Parp14/Irgm1/Alpk1/Ddx60/Tap2/Peli3/H2-T23/Nr1h4/Tap1/Irf1/Ddx58/Tlr1/Tifa/Zbp1/Serpinb1a/Lgals9/Colec12/Tlr2/Irf7/Adam8/Adar/Grn/Tspan6/H2-M3/Rnf135/Parp9/Mapkapk3/Trim6/Tlr6/Cd74
GO:0015893	drug transport	102	0.424126	1.56017	0.00338983	0.210965	0.199638	1440	tags=24%, list=11%, signal=21%	Slc1a6/Rgs4/Slc17a8/Slc7a2/Abcb1a/Ptger4/Htr2a/Cldn1/Cygb/Tcn2/Car14/Fzd4/Rab3b/Cxcl12/Slc1a2/Slc1a3/Rgs2/Abcg2/Slc25a42/Slc25a22/Syt13/Slc36a1/Syt1/Slc25a26
GO:0010466	negative regulation of peptidase activity	116	0.415294	1.55911	0.00168919	0.187846	0.17776	1895	tags=25%, list=14%, signal=22%	Serpina3m/Itih2/Cd109/Fetub/Igf1/Naip2/Serpina3i/Klf4/Serpinb8/Kng2/Serpina3g/Mical1/Kng1/Arrb1/Sfrp2/Tfpi/Serpina3n/Serpinb1b/Serpinb1a/Reck/Timp3/Thbs1/Serpini1/Wnt9a/Lamtor5/Picalm/Serpinf1/Cd44/Pbp2
GO:0098742	cell-cell adhesion via plasma-membrane adhesion molecules	104	0.423774	1.55883	0.00340136	0.210965	0.199638	1262	tags=27%, list=10%, signal=25%	Robo2/Cdh18/Ptprd/Pcdhb16/Pcdh10/Il1rn/Sparcl1/Cldn1/Cx3cl1/Klf4/Flrt3/Adgrl3/Pcdhb14/Cldn2/Ptprm/Tenm3/Ntng1/Lgals9/Cdh11/Fat4/Emb/Pcdhgc3/Amigo3/Gpc4/Cdh17/Tenm4/Clstn1/Tgfb2
GO:0019221	cytokine-mediated signaling pathway	211	0.381485	1.54532	0.00327332	0.210965	0.199638	1855	tags=26%, list=14%, signal=22%	Oas2/Cxcl15/Pparg/Ereg/Il1rn/Irgm2/Ackr3/Cx3cl1/Stat2/Parp14/Palm3/Il15ra/Slit3/Cxcl2/Tslp/Sh2b2/Il15/Irgm1/Peli3/Foxc1/Cxcl12/Nr1h4/Irf1/F3/Egr1/Zbp1/Ppbp/Ifitm1/Stat1/Irf7/Il6st/Adar/Il7/Lifr/Adam17/Slit2/Parp9/Il1r2/Numbl/Trim6/Cd74/Ifitm3/Stk39/Acsl1/Sphk1/Plcb1/Stat5a/Cxcl5/Iigp1/Gps2/Mul1/Pf4/Smad4/Trim32
GO:0002252	immune effector process	447	0.350791	1.52767	0.00148368	0.187846	0.17776	2132	tags=25%, list=16%, signal=21%	C4b/Oas2/Il31ra/Lbp/Ifit3b/Ifit3/Trim30a/Ifih1/Enpp3/Ifit1/Clu/Ptger4/Itm2a/Ifit1bl2/Spon2/Bst2/Clec2d/Mx2/Isg15/Rtp4/Stat2/Mx1/Hfe/Jag1/Il15/C1s1/Ephb6/Oasl2/Ddx60/Tap2/Oas1a/H2-T23/Trpm4/Ptx3/Tap1/Ctsc/Irf1/Ddx58/Hmox1/Dtx3l/H2-T24/C3/Zbp1/C1s2/Trim34a/C8g/Ifitm1/Lgals9/Tlr2/Gadd45g/Htra1/Stat1/Irf7/Ager/Eif2ak2/Stx11/Ctsh/Adar/Grn/Tspan6/Oas1b/H2-M3/Selenok/Cdh17/Adora2b/Cd47/Parp9/Il27ra/Irf2…
GO:0032675	regulation of interleukin-6 production	96	0.413458	1.50877	0.0033389	0.210965	0.199638	2080	tags=30%, list=16%, signal=26%	Lbp/Trim30a/Ifih1/Ereg/Il1rn/Spon2/Rab7b/Lpl/Tslp/Nr1h4/Arrb1/Ddx58/Tlr1/Lgals9/Tlr2/Ager/Selenok/Adora2b/Cd47/Il27ra/Tlr6/Cd74/Unc93b1/Mmp8/Zbtb20/Tbc1d23/Il1rap/Tlr4/Il6
GO:1903708	positive regulation of hemopoiesis	132	0.390329	1.49001	0.00335008	0.210965	0.199638	2242	tags=28%, list=17%, signal=24%	Ppargc1b/Rab7b/Isg15/Vnn1/Il15ra/Jag1/Hoxa5/Il15/Foxc1/Klf10/Irf1/Btn2a2/Scin/Flt1/Lgals9/Stat1/Adam8/Ager/H2-M3/Lck/Il7/Zbtb16/Zbtb46/Flt3l/Ctnnbip1/Cd74/Rcor1/Acvr2a/Stat5a/Anxa1/Zbtb1/Pf4/Pnp/Il6/Gata3/Zbtb7b/Csf1
GO:0001816	cytokine production	479	0.337678	1.48216	0.00144928	0.187846	0.17776	2354	tags=28%, list=18%, signal=24%	Gbp5/Il31ra/Lbp/Cmklr1/Igf1/Pparg/Trim30a/Ifih1/Fbln1/Abca1/Clu/Ereg/Ptger4/Il1rn/Spon2/Apod/Tlr5/Rab7b/Isg15/Cx3cl1/Postn/Lpl/Klf4/Hfe/Cyp2j6/Tslp/Pla2r1/Il15/Ephb6/Ddx60/P2ry2/Peli3/Abcd2/H2-T23/Trpm4/Nr1h4/Arrb1/Lipa/Irf1/Rnf128/Ddx58/Btn2a2/Tlr1/Heg1/Hmox1/Tnfaip8/C3/Egr1/Irf9/Itgb8/Gata6/Trib2/Serpinb1b/Serpinb1a/Lgals9/Tlr2/Gadd45g/Fabp4/Stat1/Irf7/Adam8/Ager/Gpnmb/Eif2ak2/Ankrd42/Tspan6/Me…
GO:0001817	regulation of cytokine production	430	0.339559	1.47993	0.00148588	0.187846	0.17776	1817	tags=23%, list=14%, signal=20%	Gbp5/Lbp/Cmklr1/Igf1/Pparg/Trim30a/Ifih1/Fbln1/Clu/Ereg/Ptger4/Il1rn/Spon2/Apod/Tlr5/Rab7b/Isg15/Cx3cl1/Postn/Lpl/Klf4/Hfe/Cyp2j6/Tslp/Il15/Ddx60/P2ry2/Peli3/Abcd2/H2-T23/Trpm4/Nr1h4/Arrb1/Irf1/Rnf128/Ddx58/Btn2a2/Tlr1/Heg1/Hmox1/C3/Egr1/Itgb8/Gata6/Trib2/Serpinb1b/Serpinb1a/Lgals9/Tlr2/Stat1/Irf7/Adam8/Ager/Gpnmb/Eif2ak2/Ankrd42/Tspan6/Mertk/H2-M3/Selenok/Rnf135/Il7/Adora2b/Adam17/Cd47/Ndrg2/Il1…
GO:0001505	regulation of neurotransmitter levels	218	0.362154	1.47747	0.0031746	0.210965	0.199638	1495	tags=19%, list=11%, signal=17%	Slc1a6/Rgs4/Slc7a2/Maob/Igf1/Clu/Ptger4/Cacnb4/Tlr5/Htr2a/Klf4/Tph1/Unc13a/Epor/Rab3b/Tph2/P2ry2/Ptx3/Slc1a2/Slc1a3/Rgs2/Atp2b4/Tlr2/Stx11/H2-M3/Syn3/Adora2b/Cd47/Lin7b/Tlr6/Icam1/Slc25a32/Sptbn2/Syt1/Apba1/Prkcg/Slc29a2/Slc30a1/Sphk1/Adrb2/Stx3/Stx1a
GO:0051346	negative regulation of hydrolase activity	227	0.361229	1.47653	0.00323102	0.210965	0.199638	1895	tags=21%, list=14%, signal=18%	Sh2d4a/Serpina3m/Itih2/Cd109/Fetub/Igf1/Naip2/Serpina3i/Klf4/Serpinb8/Sh3rf2/Kng2/Dlg2/Serpina3g/Mical1/Ptx3/Kng1/Arrb1/Sfrp2/Rgs2/Tfpi/Serpina3n/Agrn/Serpinb1b/Serpinb1a/Ahr/Lrch1/Reck/Ppp4r4/Timp3/Tgfb2/Map2/Vcpkmt/Thbs1/Serpini1/Bicd1/Terf1/Anxa1/Tnnt2/Wnt9a/Lamtor5/Snx16/Lmtk3/Picalm/Serpinf1/Cd44/Pbp2
GO:0050727	regulation of inflammatory response	211	0.36275	1.46942	0.00327332	0.210965	0.199638	1872	tags=23%, list=14%, signal=20%	Gbp5/Slc7a2/Lbp/Igf1/Apoe/Pparg/Adamts12/Enpp3/Ptger4/Ctla2a/Apod/Cx3cl1/Lpl/Tslp/Pde5a/Abcd2/H2-T23/Nr1h4/Pmp22/Shpk/Ctsc/C3/Egfr/Lgals9/Tlr2/Fabp4/Adam8/Ager/Ankrd42/Grn/Adora2b/Cd47/Slit2/Il1r2/Tlr6/Tnfaip6/Pla2g5/Stk39/Sphk1/Adrb2/Cd59a/Stat5a/Mmp8/Anxa1/Cd81/Gps2/Tbc1d23/Serpinf1/Cd44
GO:0031347	regulation of defense response	401	0.339718	1.46839	0.00151286	0.187846	0.17776	1789	tags=22%, list=13%, signal=20%	Gbp5/Slc7a2/Lbp/Igf1/Apoe/Pparg/Adamts12/Trim30a/Ifih1/Enpp3/Ereg/Ptger4/Ctla2a/Ifi203/Apod/Tlr5/Rab7b/Irgm2/Clec2d/Cx3cl1/Lpl/Parp14/Tslp/Pde5a/Il15/Irgm1/Alpk1/Ddx60/Tap2/Peli3/Abcd2/H2-T23/Nr1h4/Pmp22/Shpk/Tap1/Ctsc/Irf1/Ddx58/Tlr1/Dtx3l/C3/Tifa/Zbp1/Egfr/Serpinb1a/Lgals9/Colec12/Tlr2/Fabp4/Htra1/Stat1/Irf7/Adam8/Ager/Ankrd42/Adar/Grn/Tspan6/H2-M3/Selenok/Rnf135/Adora2b/Cd47/Slit2/Parp9/Il1r2/…
GO:0045861	negative regulation of proteolysis	208	0.361557	1.4641	0.00326264	0.210965	0.199638	2080	tags=22%, list=16%, signal=19%	Serpina3m/Itih2/Cd109/Fetub/Igf1/Naip2/Ctla2a/Serpina3i/Ophn1/Klf4/Hfe/Serpinb8/Kng2/Serpina3g/Mical1/Kng1/Arrb1/Sfrp2/Tfpi/Serpina3n/Serpinb1b/Serpinb1a/Trim21/Reck/Ptpn3/Timp3/Il1r2/Rybp/Prkcg/Thbs1/Gas1/Bag5/Cd59a/Lrig2/Serpini1/Wnt9a/Lamtor5/Camk2n1/Picalm/Serpinf1/Cd44/Pbp2/Map1a/Cln3/Il6
GO:0006954	inflammatory response	377	0.338935	1.46228	0.00151745	0.187846	0.17776	1773	tags=23%, list=13%, signal=20%	Gbp5/Slc7a2/Il31ra/Lbp/Camk4/Cmklr1/Igf1/Cxcl15/Apoe/Pparg/Adamts12/Naip2/Enpp3/Clu/Ptger4/Il1rn/Ctla2a/Apod/Ptn/Tlr5/Ephx2/Pla2g7/Cx3cl1/Lpl/Vnn1/Cxcl2/Tslp/Pde5a/Ephb6/Abcd2/H2-T23/Elf3/Nr1h4/Kng1/Pmp22/Shpk/Lipa/Ctsc/Tlr1/Prcp/Hmox1/F3/Cd163/C3/Ppbp/Egfr/Serpina3n/Serpinb1a/Lgals9/Tlr2/Fabp4/Cspg4/Adam8/Ager/Hp/Polb/Ankrd42/Grn/Adora2b/Adam17/Cd47/Slit2/Il1r2/Ctnnbip1/Ciita/Tlr6/Tnfaip6/Icam1/…
GO:0050663	cytokine secretion	141	0.37617	1.44892	0.00507614	0.239968	0.227084	2332	tags=32%, list=18%, signal=27%	Gbp5/Ifih1/Fbln1/Abca1/Ptger4/Tlr5/Isg15/Cx3cl1/Postn/Lpl/Cyp2j6/Tslp/Ephb6/Nr1h4/Ddx58/Btn2a2/Tlr1/Serpinb1b/Serpinb1a/Lgals9/Tlr2/Ager/Selenok/Il1r2/Il27ra/Tnfrsf21/S100a13/Trim6/Tlr6/Unc93b1/Mmp8/Anxa1/Tnfsf15/Dysf/Fn1/Mapk11/Tcirg1/Il1rap/Tlr4/Il6/Gata3/Zbtb7b/Optn/Sptbn1/Arid5a
GO:0001501	skeletal system development	359	0.33448	1.43628	0.00298507	0.210965	0.199638	1785	tags=24%, list=13%, signal=21%	Pappa2/Npr3/Ppargc1b/Igf1/Col11a1/Adamts12/Bmp4/Fbn2/Chad/Col12a1/Ptger4/Rassf2/Chrd/Csgalnact1/Col1a1/Papss2/Col1a2/Mmp13/Sfrp4/Mdfi/Pkdcc/Pdgfra/Hoxa5/Efemp1/Wnt7b/Dlx1/Zic1/Trp63/Tbx15/Ccn2/Hoxc4/Nab2/Mgp/Foxc1/Sox5/Bgn/Mks1/Col6a3/Hapln4/Lox/Sfrp2/Itgb8/Col6a1/Six1/Dhrs3/Fuz/Fat4/Six4/Hoxa3/Sox9/Lrp5/Zbtb16/Etl4/Fst/Foxn3/Rarg/Sparc/Hoxa7/Tgfb2/Col6a2/Tiparp/Snai1/Mustn1/Rab33b/Hspb11/Gdf11/C…
GO:0009725	response to hormone	448	0.320175	1.39525	0.00295858	0.210965	0.199638	2708	tags=26%, list=20%, signal=22%	Serpina3m/Ppargc1b/Cdo1/Igf1/Myod1/Pparg/Ppargc1a/Bmp4/Foxo6/Ptger4/Il1rn/Ptprv/Mgarp/Serpina3i/Aldh3a1/Stat2/Lpl/Mmp13/Foxo1/Pappa/Lpin1/Sh2b2/Adra1b/Trp63/Klf9/Serpina3g/Nr1h4/Irf1/Prcp/Trim68/Lox/Lcat/Egr1/Gata6/Six1/Egfr/Serpina3n/Atp2b4/Cdk5r1/Stat1/Socs2/Tbc1d4/Pdk4/Enpp1/Grn/Casp9/Rgs10/Cyp7b1/Pld1/Egr2/Timp3/Cpeb1/Rarg/Rab13/Sord/Tgfb2/Dab2/Ptpn1/Kdm3a/Taf7/Inpp5k/Irs1/Acsl1/Plcb1/Fas/Sta…
GO:0006935	chemotaxis	344	0.325014	1.38904	0.0030303	0.210965	0.199638	2418	tags=28%, list=18%, signal=24%	Robo2/Sema3d/Ch25h/Lbp/Cmklr1/Cxcl15/Plekhg5/Lama2/Il1rn/Slc12a2/Ptn/Ackr3/Pla2g7/Cx3cl1/Flrt3/Slit3/Cxcl2/Pdgfra/Wnt7b/Ephb6/Boc/Trpm4/Cxcl12/Epha7/Lox/Ptprm/Ppbp/Sema3g/Ntng1/Otx2/Agrn/Unc5c/Flt1/Lgals9/Smoc2/Cdk5r1/Adam8/Ager/Foxg1/Emb/Lgmn/Dock4/Etv1/Cyp7b1/Mtus1/Egr2/Adam17/Slit2/Pdgfd/Vav3/Efnb3/Rab13/Pde4b/Nrp1/Tgfb2/Cd74/Stk39/Thbs1/Stx3/Gas1/Sema3c/Anxa1/Tubb2b/Cxcl5/Dysf/Fn1/Sema3e/Matn…
GO:0050778	positive regulation of immune response	353	0.323017	1.38413	0.00301205	0.210965	0.199638	2120	tags=22%, list=16%, signal=19%	C4b/Gbp5/Lbp/Cmklr1/Trim30a/Ifih1/Ereg/Spon2/Ifi203/Cacnb4/Tlr5/Rab7b/Thy1/Irgm2/Sh2b2/Il15/C1s1/Irgm1/Alpk1/Ddx60/Tap2/Peli3/H2-T23/Nr1h4/Irf1/Cblb/Ddx58/Btn2a2/Tlr1/H2-T24/C3/Tifa/Zbp1/C1s2/C8g/Lgals9/Colec12/Tlr2/Irf7/Adam8/Tspan6/H2-M3/Lck/Adora2b/Cd47/Parp9/Il27ra/Tnfrsf21/Vav3/Mapkapk3/Trim6/Pde4b/Tlr6/Tnfsf13/Cd74/Cfp/B2m/Atad5/Unc93b1/Cd59a/Stat5a/Plekha1/Anxa1/Cd81/Gps2/Ptprs/Zbtb1/Riok3…
GO:0042330	taxis	347	0.322184	1.37663	0.00303951	0.210965	0.199638	2444	tags=29%, list=18%, signal=24%	Robo2/Sema3d/Ch25h/Lbp/Cmklr1/Cxcl15/Plekhg5/Lama2/Il1rn/Slc12a2/Ptn/Ackr3/Pla2g7/Cx3cl1/Flrt3/Slit3/Cxcl2/Pdgfra/Wnt7b/Ephb6/Boc/Trpm4/Cxcl12/Epha7/Lox/Ptprm/Ppbp/Sema3g/Ntng1/Otx2/Agrn/Unc5c/Flt1/Lgals9/Smoc2/Cdk5r1/Adam8/Ager/Foxg1/Emb/Lgmn/Dock4/Etv1/Cyp7b1/Mtus1/Egr2/Adam17/Slit2/Pdgfd/Vav3/Efnb3/Rab13/Pde4b/Nrp1/Tgfb2/Cd74/Stk39/Thbs1/Stx3/Gas1/Sema3c/Anxa1/Tubb2b/Cxcl5/Dysf/Fn1/Sema3e/Matn…
GO:0034470	ncRNA processing	326	-0.316562	-1.40822	0.00578035	0.248139	0.234816	4444	tags=48%, list=33%, signal=32%	Imp4/Elp5/Rpp14/Rpl26/Tyw5/Lage3/Mrpl44/Rps6/Wdr36/Mettl16/Npm1/Zbtb8os/Lsm6/Riok2/Mettl1/Elac1/C1d/Adat2/Bms1/Ints3/Tsen15/Rexo4/Nsun5/Pus10/Rpl5/Nvl/Naf1/Nol9/Rrp7a/Exosc9/Nsa2/Rrp1b/Trub2/Gar1/Elp1/Tsen34/Nol8/Toe1/Las1l/Rpl10a/Pwp2/Mterf4/Nol6/Trmt1l/Kti12/Pop5/Thg1l/Emg1/Bysl/Pes1/Nol11/Mrto4/Mphosph6/Mtrex/Rps21/Elac2/Exosc2/Prorp/Pih1d1/Nsun3/Elp4/Ddx21/Utp15/Elp6/Tyw1/Ints7/Dus4l/Rps19/Bo…
GO:0046165	alcohol biosynthetic process	98	-0.398391	-1.51552	0.002457	0.210965	0.199638	2643	tags=35%, list=20%, signal=28%	Scap/Nsdhl/Plek/Ipmk/Spr/Hmgcr/Hmgcs1/Qdpr/Acer3/Sod1/Pcbd2/Sptlc1/Cyp51/Mvd/Gch1/Insig1/G6pdx/Mvk/Isyna1/Fdft1/Plch1/Plcd4/Adcyap1r1/Fdps/Gper1/Pcbd1/Pth1r/Snca/Akr1b3/Plce1/Plcg2/Bmp6/Dhcr24/Apob
GO:0022613	ribonucleoprotein complex biogenesis	403	-0.337645	-1.54271	0.00297619	0.210965	0.199638	4308	tags=45%, list=32%, signal=32%	Eif3d/Wdr36/Prkaa1/Gnl3l/Rps5/Mettl16/Npm1/Snrpc/Lsm6/Riok2/C1d/Luc7l/Bms1/Sf3a3/Rexo4/Malsu1/Nsun5/Rpl5/Cebpz/Nvl/Nom1/Naf1/Urb2/Nol9/Ddx20/Ruvbl1/Nop56/Rrp7a/Rpl24/Exosc9/Nsa2/Rrp1b/Gar1/Zrsr2/Nol8/Hsp90ab1/Gemin6/Gcfc2/Las1l/Snrpd3/Rpl10a/Xab2/Prmt5/Gemin7/Mbnl1/Pwp2/Sfswap/Pqbp1/Snrpe/Rpl12/Mterf4/Nol6/Cul4a/Glul/Pop5/Riox2/Emg1/Eif5/Bysl/Pes1/Nol11/Mrto4/Mphosph6/Noct/Mtrex/Abce1/Rps21/Ptbp2…
GO:0016072	rRNA metabolic process	216	-0.370725	-1.56568	0.00527704	0.239968	0.227084	4247	tags=48%, list=32%, signal=33%	Mettl16/Polr1b/Npm1/Lsm6/Riok2/C1d/Bms1/Macroh2a1/Rexo4/Nsun5/Rpl5/Nvl/Naf1/Nol9/Rrp7a/Exosc9/Nsa2/Rrp1b/Gar1/Xrn1/Nol8/Las1l/Rpl10a/Polr1a/Pwp2/Mterf4/Nol6/Pop5/Emg1/Bysl/Pes1/Nol11/Mrto4/Mphosph6/Mtrex/Rps21/Exosc2/Pih1d1/Nsun3/Ddx21/Utp15/Rps19/Bop1/Gtpbp4/Gtf3c1/Npm3/Pin4/Tsr1/Pa2g4/Rpf1/Dhx37/Ftsj3/Lyar/Tsr2/Ddx18/Cd3eap/Wdr43/Tbl3/Nop14/Esf1/Rnasel/Exosc8/Smarcb1/Ddx54/Nob1/Wdr55/Nhp2/Rcl1/…
GO:0009953	dorsal/ventral pattern formation	65	-0.455061	-1.60998	0.00235849	0.210965	0.199638	303	tags=17%, list=2%, signal=17%	Tgif1/Ptch1/Wnt7a/Psen2/Edn1/Nkx6-1/Hhip/Grem1/Six3/Tbx20/Sfrp1
GO:0042255	ribosome assembly	58	-0.470765	-1.62333	0.00243902	0.210965	0.199638	3554	tags=55%, list=27%, signal=41%	Rpl5/Rrp7a/Rpl24/Pwp2/Rpl12/Mterf4/Mrto4/Rsl24d1/Rps19/Bop1/Rpl6/Mrps7/Rpl3/Ddx3x/Rpl10/Dhx30/Rps27l/Rrs1/Mdn1/Mrpl20/Eif6/Nop53/Fastkd2/Mrpl11/Rpf2/Rpsa/C1qbp/Rplp0/Nop2/Rps25/Ppan/Ddx28
GO:0040014	regulation of multicellular organism growth	60	-0.479859	-1.66983	0.00239808	0.210965	0.199638	1397	tags=20%, list=11%, signal=18%	Suv39h1/Fxn/G6pdx/Bbs4/Ptch1/Gdf15/Gdf5/Stc2/Npy1r/Hmga2/Plac8/H19
GO:0046888	negative regulation of hormone secretion	49	-0.497816	-1.67003	0.00464037	0.237665	0.224905	1315	tags=24%, list=10%, signal=22%	Nmb/Ptpmt1/Madd/Enho/Ptgs1/Sytl4/Lif/Edn1/Inhbb/Npy1r/Adora1/Sfrp1
GO:0042558	pteridine-containing compound metabolic process	25	-0.579572	-1.67564	0.00469484	0.237665	0.224905	3587	tags=60%, list=27%, signal=44%	Folr1/Mtrr/Aldh1l2/Spr/Qdpr/Pcbd2/Mthfd2/Atic/Gch1/Mthfd1l/Mthfsl/Mthfd2l/Mtr/Shmt2/Pcbd1
GO:0042254	ribosome biogenesis	269	-0.396284	-1.72678	0.0027248	0.210965	0.199638	4262	tags=51%, list=32%, signal=35%	Gnl3l/Rps5/Mettl16/Npm1/Lsm6/Riok2/C1d/Bms1/Rexo4/Malsu1/Nsun5/Rpl5/Cebpz/Nvl/Nom1/Naf1/Urb2/Nol9/Nop56/Rrp7a/Rpl24/Exosc9/Nsa2/Rrp1b/Gar1/Nol8/Las1l/Rpl10a/Pwp2/Rpl12/Mterf4/Nol6/Cul4a/Glul/Pop5/Riox2/Emg1/Bysl/Pes1/Nol11/Mrto4/Mphosph6/Mtrex/Abce1/Rps21/Exosc2/Pih1d1/Nsun3/Ddx21/Rsl24d1/Utp15/Pak1ip1/Rps19/Bop1/Rpl6/Nup88/Heatr3/Gtpbp4/Sdad1/Npm3/Pin4/Tsr1/Mrps7/Pa2g4/Rpl3/Rpf1/Dhx37/Ddx3x/Ftsj…
GO:0030201	heparan sulfate proteoglycan metabolic process	28	-0.575801	-1.74049	0.00455581	0.237665	0.224905	1838	tags=29%, list=14%, signal=25%	Gpc1/Glce/Ndst2/Hpse/Hs3st5/Extl1/Sulf1/Xylt1
GO:0035019	somatic stem cell population maintenance	39	-0.536958	-1.74441	0.00223714	0.210965	0.199638	303	tags=18%, list=2%, signal=18%	Wnt7a/Erdr1/Erdr1/Six2/Hmga2/Fgf10/Sfrp1
GO:0034315	regulation of Arp2/3 complex-mediated actin nucleation	14	-0.694311	-1.75364	0.00440529	0.234047	0.221481	5	tags=21%, list=0%, signal=21%	Nckap1/Fchsd2/Ctnna2
GO:0021932	hindbrain radial glia guided cell migration	12	-0.722952	-1.7747	0.004329	0.232294	0.219822	5	tags=17%, list=0%, signal=17%	Cul5/Ctnna2
GO:0003071	renal system process involved in regulation of systemic arterial blood pressure	12	-0.72371	-1.77656	0.004329	0.232294	0.219822	1284	tags=42%, list=10%, signal=38%	G6pdx/Gja1/Pdgfb/Cyba/Adora1
GO:0021517	ventral spinal cord development	26	-0.604839	-1.78016	0.00465116	0.237665	0.224905	1873	tags=27%, list=14%, signal=23%	Dync2h1/Isl2/Lrp8/Ptch1/Vldlr/Nkx6-1/Tbx20
GO:0061469	regulation of type B pancreatic cell proliferation	11	-0.751696	-1.78055	0.004329	0.232294	0.219822	86	tags=55%, list=1%, signal=54%	Wdr13/Nr4a3/Nupr1/Fmc1/Ptprn/Sfrp1
GO:0042273	ribosomal large subunit biogenesis	65	-0.508498	-1.79904	0.00235849	0.210965	0.199638	4017	tags=62%, list=30%, signal=43%	Malsu1/Rpl5/Nvl/Nol9/Rpl24/Las1l/Rpl10a/Rpl12/Pes1/Mrto4/Rsl24d1/Pak1ip1/Bop1/Rpl6/Heatr3/Gtpbp4/Sdad1/Rpl3/Ftsj3/Nop16/Ddx18/Rpl10/Dhx30/Nhp2/Wdr12/Rrs1/Rsl1d1/Mdn1/Ebna1bp2/Mrpl20/Nop53/Fastkd2/Mrpl11/Rpf2/Mrpl1/Rplp0/Nop2/Rpl14/Ppan/Ddx28
GO:1902932	positive regulation of alcohol biosynthetic process	13	-0.722334	-1.80304	0.00430108	0.232294	0.219822	647	tags=46%, list=5%, signal=44%	Adcyap1r1/Fdps/Gper1/Pth1r/Snca/Bmp6
GO:0086004	regulation of cardiac muscle cell contraction	22	-0.642617	-1.80392	0.00456621	0.237665	0.224905	327	tags=27%, list=2%, signal=27%	Cacna1c/Scn5a/Kcnj2/Stc1/Adora1/Dsp
GO:0042559	pteridine-containing compound biosynthetic process	13	-0.728484	-1.81839	0.00430108	0.232294	0.219822	2511	tags=62%, list=19%, signal=50%	Spr/Qdpr/Pcbd2/Atic/Gch1/Mthfd1l/Mthfsl/Pcbd1
GO:0000027	ribosomal large subunit assembly	27	-0.637141	-1.89586	0.00232558	0.210965	0.199638	3997	tags=78%, list=30%, signal=54%	Rpl5/Rpl24/Rpl12/Mrto4/Rsl24d1/Bop1/Rpl6/Rpl3/Rpl10/Dhx30/Rrs1/Mdn1/Mrpl20/Nop53/Fastkd2/Mrpl11/Rpf2/Rplp0/Nop2/Ppan/Ddx28
GO:0098885	modification of postsynaptic actin cytoskeleton	15	-0.751889	-1.91748	0.00223214	0.210965	0.199638	250	tags=13%, list=2%, signal=13%	Cabp1/Ctnna2
